# Supplementary material for: RNA-Seq de novo assembly and differential transcriptome analysis of the nematode Ascaridia galli in relation to in vivo exposure to flubendazole
Source: PLoS One. 2017 Nov 3;12(11):e0185182. doi: 10.1371/journal.pone.0185182 (PMC5669496; doi:10.1371/journal.pone.0185182)
Supplement: S1 Table — (XLSX) [file pone.0185182.s002.xlsx]

## Sheet: trinotate_annotation_report_bestORF_bestIsoform
category	classification	gene_id	transcript_id	sprot_Top_BLASTX_hit	RNAMMER	prot_id	prot_coords	sprot_Top_BLASTP_hit	uniref90_Top_Blastx_hit	uniref90_Top_Blastp_hit	Pfam	SignalP	TmHMM	eggnog	kegg	gene_ontology_blast	gene_ontology_pfam
high confidence transcripts	G	TRINITY_DN15960_c0_g1	TRINITY_DN15960_c0_g1_i3	COL40_CAEEL^COL40_CAEEL^Q:1239-1009,H:1-73^48.052%ID^E:9.98e-09^RecName: Full=Cuticle collagen 40;^Eukaryota; Metazoa; Ecdysozoa; Nematoda; Chromadorea; Rhabditida; Rhabditoidea; Rhabditidae; Peloderinae; Caenorhabditis`COL40_CAEEL^COL40_CAEEL^Q:254-159,H:271-302^71.875%ID^E:0.000188^RecName: Full=Cuticle collagen 40;^Eukaryota; Metazoa; Ecdysozoa; Nematoda; Chromadorea; Rhabditida; Rhabditoidea;…	-	TRINITY_DN15960_c0_g1::TRINITY_DN15960_c0_g1_i3::g.3177::m.3177	562-1239[-]	COL40_CAEEL^COL40_CAEEL^Q:1-214,H:1-221^43.172%ID^E:1.24e-28^RecName: Full=Cuticle collagen 40;^Eukaryota; Metazoa; Ecdysozoa; Nematoda; Chromadorea; Rhabditida; Rhabditoidea; Rhabditidae; Peloderinae; Caenorhabditis	F1LDD2_ASCSU^F1LDD2_ASCSU^Q:1239-751,H:2-164^71.779%ID^E:2.96e-31^RecName: Full=Cuticle collagen 12^.`F1LDD2_ASCSU	F1LDD2_ASCSU^F1LDD2_ASCSU^Q:1-163,H:2-164^71.779%ID^E:5.95e-66^RecName: Full=Cuticle collagen 12^.	PF01484.16^Col_cuticle_N^Nematode cuticle collagen N-terminal domain^22-71^E:2.2e-20`PF01391.17^Collagen^Collagen triple helix repeat (20 copies)^164-212^E:6e-09	-	ExpAA=22.95^PredHel=1^Topology=i21-43o	ENOG410XNMM^collagen, type	KEGG:cel:CELE_T13B5.4	GO:0005581^cellular_component^collagen trimer`GO:0005576^cellular_component^extracellular region`GO:0042302^molecular_function^structural constituent of cuticle`GO:0040002^biological_process^collagen and cuticulin-based cuticle development	GO:0042302^molecular_function^structural constituent of cuticle
	G	TRINITY_DN21314_c0_g1	TRINITY_DN21314_c0_g1_i9	SURO1_CAEEL^SURO1_CAEEL^Q:1512-238,H:33-482^48.222%ID^E:9.08e-139^RecName: Full=Putative carboxypeptidase suro-1 {ECO:0000305};^Eukaryota; Metazoa; Ecdysozoa; Nematoda; Chromadorea; Rhabditida; Rhabditoidea; Rhabditidae; Peloderinae; Caenorhabditis`SURO1_CAEEL^SURO1_CAEEL^Q:3390-2053,H:12-481^41.474%ID^E:1.07e-115^RecName: Full=Putative carboxypeptidase suro-1 {ECO:0000305};^Eukaryota; Metazoa; E…	-	TRINITY_DN21314_c0_g1::TRINITY_DN21314_c0_g1_i9::g.24337::m.24337	1861-3420[-]	SURO1_CAEEL^SURO1_CAEEL^Q:11-456,H:12-481^41.263%ID^E:7.19e-124^RecName: Full=Putative carboxypeptidase suro-1 {ECO:0000305};^Eukaryota; Metazoa; Ecdysozoa; Nematoda; Chromadorea; Rhabditida; Rhabditoidea; Rhabditidae; Peloderinae; Caenorhabditis	U1MJJ5_ASCSU^U1MJJ5_ASCSU^Q:3516-1924,H:25-580^62.371%ID^E:0^RecName: Full=Carboxypeptidase a2^.`U1MJJ5_ASCSU	U1MJJ5_ASCSU^U1MJJ5_ASCSU^Q:54-499,H:87-580^69.014%ID^E:0^RecName: Full=Carboxypeptidase a2^.`U1MJJ5_ASCSU	PF02244.15^Propep_M14^Carboxypeptidase activation peptide^32-105^E:2.1e-21`PF00246.23^Peptidase_M14^Zinc carboxypeptidase^140-439^E:5e-93`PF01549.23^ShK^ShK domain-like^480-514^E:2.7e-07	-	-	COG2866^metallocarboxypeptidase activity	KEGG:cel:CELE_R11A5.7	GO:0060102^cellular_component^collagen and cuticulin-based cuticle extracellular matrix`GO:0005737^cellular_component^cytoplasm`GO:0031410^cellular_component^cytoplasmic vesicle`GO:0005615^cellular_component^extracellular space`GO:0004181^molecular_function^metallocarboxypeptidase activity`GO:0008270^molecular_function^zinc ion binding	GO:0004180^molecular_function^carboxypeptidase activity`GO:0006508^biological_process^proteolysis`GO:0004181^molecular_function^metallocarboxypeptidase activity`GO:0008270^molecular_function^zinc ion binding
	G	TRINITY_DN94193_c0_g1	TRINITY_DN94193_c0_g1_i1	-	-	TRINITY_DN94193_c0_g1::TRINITY_DN94193_c0_g1_i1::g.173537::m.173537	2-373[+]	-	U1M8Q4_ASCSU^U1M8Q4_ASCSU^Q:2-355,H:113-230^64.407%ID^E:6.17e-47^RecName: Full=Pdz domain containing protein^.	U1M8Q4_ASCSU^U1M8Q4_ASCSU^Q:1-118,H:113-230^64.407%ID^E:5.55e-47^RecName: Full=Pdz domain containing protein^.	-	-	-	-	-	-	-
	G	TRINITY_DN22262_c0_g1	TRINITY_DN22262_c0_g1_i3	PTHD3_MOUSE^PTHD3_MOUSE^Q:63-2339,H:75-844^23.834%ID^E:1.09e-40^RecName: Full=Patched domain-containing protein 3;^Eukaryota; Metazoa; Chordata; Craniata; Vertebrata; Euteleostomi; Mammalia; Eutheria; Euarchontoglires; Glires; Rodentia; Myomorpha; Muroidea; Muridae; Murinae; Mus; Mus	-	TRINITY_DN22262_c0_g1::TRINITY_DN22262_c0_g1_i3::g.45722::m.45722	3-2441[+]	PTHD3_MOUSE^PTHD3_MOUSE^Q:21-779,H:75-844^23.834%ID^E:6.2e-54^RecName: Full=Patched domain-containing protein 3;^Eukaryota; Metazoa; Chordata; Craniata; Vertebrata; Euteleostomi; Mammalia; Eutheria; Euarchontoglires; Glires; Rodentia; Myomorpha; Muroidea; Muridae; Murinae; Mus; Mus	F1KSQ4_ASCSU^F1KSQ4_ASCSU^Q:51-2318,H:1-757^79.392%ID^E:0^RecName: Full=Patched domain-containing protein 3^.`F1KSQ4_ASCSU	F1KSQ4_ASCSU^F1KSQ4_ASCSU^Q:17-772,H:1-757^79.392%ID^E:0^RecName: Full=Patched domain-containing protein 3^.	PF02460.17^Patched^Patched family^57-770^E:2.4e-179`PF03176.14^MMPL^MMPL family^249-437^E:6.9e-07`PF12349.7^Sterol-sensing^Sterol-sensing domain of SREBP cleavage-activation^297-445^E:2.7e-41	-	ExpAA=214.71^PredHel=9^Topology=o275-292i305-327o332-354i375-397o407-429i484-506o687-709i714-736o746-768i	ENOG410XRZ4^patched domain containing	KEGG:mmu:74675	GO:0016021^cellular_component^integral component of membrane`GO:0097225^cellular_component^sperm midpiece	GO:0016021^cellular_component^integral component of membrane`GO:0016020^cellular_component^membrane
	G	TRINITY_DN68315_c0_g1	TRINITY_DN68315_c0_g1_i1	TYDC1_ARATH^TYDC1_ARATH^Q:269-9,H:152-239^30.435%ID^E:5.76e-06^RecName: Full=Tyrosine decarboxylase 1;^Eukaryota; Viridiplantae; Streptophyta; Embryophyta; Tracheophyta; Spermatophyta; Magnoliophyta; eudicotyledons; Gunneridae; Pentapetalae; rosids; malvids; Brassicales; Brassicaceae; Camelineae; Arabidopsis	-	TRINITY_DN68315_c0_g1::TRINITY_DN68315_c0_g1_i1::g.172388::m.172388	3-335[-]	TDC1_CAEEL^TDC1_CAEEL^Q:3-109,H:203-310^35.088%ID^E:7.14e-10^RecName: Full=Tyrosine decarboxylase {ECO:0000312|WormBase:K01C8.3b};^Eukaryota; Metazoa; Ecdysozoa; Nematoda; Chromadorea; Rhabditida; Rhabditoidea; Rhabditidae; Peloderinae; Caenorhabditis	F1KUX3_ASCSU^F1KUX3_ASCSU^Q:266-3,H:442-536^35.789%ID^E:3e-08^RecName: Full=Aromatic-L-amino-acid decarboxylase^.	U1LTG3_ASCSU^U1LTG3_ASCSU^Q:1-105,H:388-487^38.095%ID^E:1.83e-11^RecName: Full=Aromatic-l-amino-acid decarboxylase^.	PF00282.18^Pyridoxal_deC^Pyridoxal-dependent decarboxylase conserved domain^14-110^E:2.8e-11	-	-	COG0076^decarboxylase	KEGG:cel:CELE_K01C8.3`KO:K01593	GO:0030424^cellular_component^axon`GO:0005737^cellular_component^cytoplasm`GO:0043025^cellular_component^neuronal cell body`GO:0043204^cellular_component^perikaryon`GO:0030170^molecular_function^pyridoxal phosphate binding`GO:0004837^molecular_function^tyrosine decarboxylase activity`GO:0006520^biological_process^cellular amino acid metabolic process`GO:0006589^biological_process^octopamine biosy…	GO:0016831^molecular_function^carboxy-lyase activity`GO:0030170^molecular_function^pyridoxal phosphate binding`GO:0019752^biological_process^carboxylic acid metabolic process
	G	TRINITY_DN18272_c0_g1	TRINITY_DN18272_c0_g1_i1	FUTC_CAEEL^FUTC_CAEEL^Q:503-1420,H:67-388^33.436%ID^E:3.14e-50^RecName: Full=Alpha-(1,3)-fucosyltransferase fut-3 {ECO:0000303|PubMed:17369288};^Eukaryota; Metazoa; Ecdysozoa; Nematoda; Chromadorea; Rhabditida; Rhabditoidea; Rhabditidae; Peloderinae; Caenorhabditis	-	TRINITY_DN18272_c0_g1::TRINITY_DN18272_c0_g1_i1::g.5540::m.5540	284-1525[+]	FUTC_CAEEL^FUTC_CAEEL^Q:74-379,H:67-388^33.436%ID^E:3.84e-52^RecName: Full=Alpha-(1,3)-fucosyltransferase fut-3 {ECO:0000303|PubMed:17369288};^Eukaryota; Metazoa; Ecdysozoa; Nematoda; Chromadorea; Rhabditida; Rhabditoidea; Rhabditidae; Peloderinae; Caenorhabditis	F1L3G8_ASCSU^F1L3G8_ASCSU^Q:500-1450,H:69-385^50.157%ID^E:1.92e-94^RecName: Full=Alpha-(1,3)-fucosyltransferase C^.	F1L3G8_ASCSU^F1L3G8_ASCSU^Q:34-389,H:16-385^46.237%ID^E:5.01e-106^RecName: Full=Alpha-(1,3)-fucosyltransferase C^.	PF17039.4^Glyco_tran_10_N^Fucosyltransferase, N-terminal^70-178^E:9.5e-24`PF00852.18^Glyco_transf_10^Glycosyltransferase family 10 (fucosyltransferase) C-term^204-373^E:3.2e-54	-	ExpAA=21.22^PredHel=1^Topology=i32-54o	ENOG410ZIMX^(Alpha (1,3) fucosyltransferase	KEGG:cel:CELE_F59E12.13	GO:0032580^cellular_component^Golgi cisterna membrane`GO:0000139^cellular_component^Golgi membrane`GO:0016021^cellular_component^integral component of membrane`GO:0017060^molecular_function^3-galactosyl-N-acetylglucosaminide 4-alpha-L-fucosyltransferase activity`GO:0036065^biological_process^fucosylation`GO:0006486^biological_process^protein glycosylation	GO:0008417^molecular_function^fucosyltransferase activity`GO:0006486^biological_process^protein glycosylation`GO:0016020^cellular_component^membrane
	G	TRINITY_DN21537_c3_g6	TRINITY_DN21537_c3_g6_i3	TTR15_CAEEL^TTR15_CAEEL^Q:398-144,H:48-130^38.824%ID^E:1.62e-11^RecName: Full=Transthyretin-like protein 15;^Eukaryota; Metazoa; Ecdysozoa; Nematoda; Chromadorea; Rhabditida; Rhabditoidea; Rhabditidae; Peloderinae; Caenorhabditis	-	TRINITY_DN21537_c3_g6::TRINITY_DN21537_c3_g6_i3::g.29222::m.29222	138-578[-]	TTR15_CAEEL^TTR15_CAEEL^Q:61-145,H:48-130^38.824%ID^E:1.19e-12^RecName: Full=Transthyretin-like protein 15;^Eukaryota; Metazoa; Ecdysozoa; Nematoda; Chromadorea; Rhabditida; Rhabditoidea; Rhabditidae; Peloderinae; Caenorhabditis	F1LEB4_ASCSU^F1LEB4_ASCSU^Q:398-144,H:51-135^67.059%ID^E:1.03e-33^RecName: Full=Transthyretin-like protein 16^.`F1LEB4_ASCSU	F1LEB4_ASCSU^F1LEB4_ASCSU^Q:61-145,H:51-135^67.059%ID^E:1.35e-35^RecName: Full=Transthyretin-like protein 16^.	PF01060.22^TTR-52^Transthyretin-like family^56-119^E:1.5e-12	-	-	ENOG4110JDF^Transthyretin-like family	KEGG:cel:CELE_T07C4.5	GO:0005615^cellular_component^extracellular space	GO:0005615^cellular_component^extracellular space
	G	TRINITY_DN47530_c0_g1	TRINITY_DN47530_c0_g1_i1	-	-	TRINITY_DN47530_c0_g1::TRINITY_DN47530_c0_g1_i1::g.171572::m.171572	93-404[-]	-	U6NH07_HAECO^U6NH07_HAECO^Q:311-102,H:8-77^44.286%ID^E:1.62e-11^RecName: Full=ISE/inbred ISE genomic scaffold, scaffold_pathogens_Hcontortus_scaffold_1108^.	U6NH07_HAECO^U6NH07_HAECO^Q:32-102,H:8-78^45.07%ID^E:8.8e-13^RecName: Full=ISE/inbred ISE genomic scaffold, scaffold_pathogens_Hcontortus_scaffold_1108^.	-	-	-	-	-	-	-
	G	TRINITY_DN22516_c0_g1	TRINITY_DN22516_c0_g1_i1	PRP31_MOUSE^PRP31_MOUSE^Q:172-1554,H:31-490^53.978%ID^E:8.5e-134^RecName: Full=U4/U6 small nuclear ribonucleoprotein Prp31;^Eukaryota; Metazoa; Chordata; Craniata; Vertebrata; Euteleostomi; Mammalia; Eutheria; Euarchontoglires; Glires; Rodentia; Myomorpha; Muroidea; Muridae; Murinae; Mus; Mus	-	TRINITY_DN22516_c0_g1::TRINITY_DN22516_c0_g1_i1::g.51632::m.51632	88-1572[+]	PRP31_DANRE^PRP31_DANRE^Q:1-489,H:1-501^52.372%ID^E:6.7e-164^RecName: Full=U4/U6 small nuclear ribonucleoprotein Prp31;^Eukaryota; Metazoa; Chordata; Craniata; Vertebrata; Euteleostomi; Actinopterygii; Neopterygii; Teleostei; Ostariophysi; Cypriniformes; Cyprinidae; Danio	A8PKK2_BRUMA^A8PKK2_BRUMA^Q:157-1563,H:22-490^83.83%ID^E:0^RecName: Full=Protein BM-PRP-31, isoform a^.	A8PKK2_BRUMA^A8PKK2_BRUMA^Q:1-492,H:1-490^83.164%ID^E:0^RecName: Full=Protein BM-PRP-31, isoform a^.	PF01798.17^Nop^snoRNA binding domain, fibrillarin^97-328^E:4.6e-66`PF09785.8^Prp31_C^Prp31 C terminal domain^336-465^E:4e-39	-	-	COG1498^Nucleolar protein	KEGG:dre:393476`KO:K12844	GO:0071339^cellular_component^MLL1 complex`GO:0071011^cellular_component^precatalytic spliceosome`GO:0097526^cellular_component^spliceosomal tri-snRNP complex`GO:0005687^cellular_component^U4 snRNP`GO:0046540^cellular_component^U4/U6 x U5 tri-snRNP complex`GO:0005690^cellular_component^U4atac snRNP`GO:0003723^molecular_function^RNA binding`GO:0000398^biological_process^mRNA splicing, via spliceos…	-
	G	TRINITY_DN23838_c1_g4	TRINITY_DN23838_c1_g4_i5	ERP1A_CAEEL^ERP1A_CAEEL^Q:74-1693,H:9-550^55.72%ID^E:0^RecName: Full=Putative endoplasmic reticulum metallopeptidase 1-A {ECO:0000250|UniProtKB:Q6UPR8};^Eukaryota; Metazoa; Ecdysozoa; Nematoda; Chromadorea; Rhabditida; Rhabditoidea; Rhabditidae; Peloderinae; Caenorhabditis`ERP1A_CAEEL^ERP1A_CAEEL^Q:1815-2882,H:541-895^53.933%ID^E:1.58e-115^RecName: Full=Putative endoplasmic reticulum metallopepti…	-	TRINITY_DN23838_c1_g4::TRINITY_DN23838_c1_g4_i5::g.90055::m.90055	20-1774[+]	ERP1A_CAEEL^ERP1A_CAEEL^Q:19-558,H:9-550^55.72%ID^E:0^RecName: Full=Putative endoplasmic reticulum metallopeptidase 1-A {ECO:0000250|UniProtKB:Q6UPR8};^Eukaryota; Metazoa; Ecdysozoa; Nematoda; Chromadorea; Rhabditida; Rhabditoidea; Rhabditidae; Peloderinae; Caenorhabditis	F1KUX4_ASCSU^F1KUX4_ASCSU^Q:20-1786,H:1-584^71.138%ID^E:0^RecName: Full=Putative uncharacterized protein^.`F1KUX4_ASCSU	F1KUX4_ASCSU^F1KUX4_ASCSU^Q:1-546,H:1-546^75.092%ID^E:0^RecName: Full=Putative uncharacterized protein^.	PF04389.16^Peptidase_M28^Peptidase family M28^162-355^E:5.4e-45	-	ExpAA=138.72^PredHel=6^Topology=i43-65o386-408i428-450o465-484i501-523o563-582i	COG2234^peptidase m28	KEGG:cel:CELE_B0495.7	GO:0005789^cellular_component^endoplasmic reticulum membrane`GO:0016021^cellular_component^integral component of membrane`GO:0046872^molecular_function^metal ion binding`GO:0008237^molecular_function^metallopeptidase activity	-
	G	TRINITY_DN25014_c2_g1	TRINITY_DN25014_c2_g1_i9	SCYL2_HUMAN^SCYL2_HUMAN^Q:4681-2897,H:5-602^47.492%ID^E:4.26e-177^RecName: Full=SCY1-like protein 2;^Eukaryota; Metazoa; Chordata; Craniata; Vertebrata; Euteleostomi; Mammalia; Eutheria; Euarchontoglires; Primates; Haplorrhini; Catarrhini; Hominidae; Homo	-	TRINITY_DN25014_c2_g1::TRINITY_DN25014_c2_g1_i9::g.128605::m.128605	2003-4714[-]	SCYL2_MOUSE^SCYL2_MOUSE^Q:12-870,H:5-854^40.114%ID^E:0^RecName: Full=SCY1-like protein 2;^Eukaryota; Metazoa; Chordata; Craniata; Vertebrata; Euteleostomi; Mammalia; Eutheria; Euarchontoglires; Glires; Rodentia; Myomorpha; Muroidea; Muridae; Murinae; Mus; Mus	F1KVV3_ASCSU^F1KVV3_ASCSU^Q:4690-2006,H:1-912^67.243%ID^E:0^RecName: Full=SCY1-like protein 2^.	F1KVV3_ASCSU^F1KVV3_ASCSU^Q:9-903,H:1-912^68.541%ID^E:0^RecName: Full=SCY1-like protein 2^.	PF00069.24^Pkinase^Protein kinase domain^47-328^E:8.7e-22`PF07714.16^Pkinase_Tyr^Protein tyrosine kinase^97-325^E:4.1e-12	-	-	ENOG410XQ9T^SCY1-like 2 (S. cerevisiae)	KEGG:mmu:213326`KO:K17541	GO:0030136^cellular_component^clathrin-coated vesicle`GO:0010008^cellular_component^endosome membrane`GO:0005794^cellular_component^Golgi apparatus`GO:0048471^cellular_component^perinuclear region of cytoplasm`GO:0005524^molecular_function^ATP binding`GO:0004672^molecular_function^protein kinase activity`GO:0005102^molecular_function^receptor binding`GO:0008333^biological_process^endosome to lyso…	GO:0004672^molecular_function^protein kinase activity`GO:0005524^molecular_function^ATP binding`GO:0006468^biological_process^protein phosphorylation
	G	TRINITY_DN23948_c5_g1	TRINITY_DN23948_c5_g1_i1	RT12_MOUSE^RT12_MOUSE^Q:121-498,H:14-139^47.656%ID^E:3.82e-20^RecName: Full=28S ribosomal protein S12, mitochondrial;^Eukaryota; Metazoa; Chordata; Craniata; Vertebrata; Euteleostomi; Mammalia; Eutheria; Euarchontoglires; Glires; Rodentia; Myomorpha; Muroidea; Muridae; Murinae; Mus; Mus	-	TRINITY_DN23948_c5_g1::TRINITY_DN23948_c5_g1_i1::g.93423::m.93423	25-504[+]	RT12_BOVIN^RT12_BOVIN^Q:54-152,H:37-133^57.576%ID^E:5.02e-31^RecName: Full=28S ribosomal protein S12, mitochondrial;^Eukaryota; Metazoa; Chordata; Craniata; Vertebrata; Euteleostomi; Mammalia; Eutheria; Laurasiatheria; Cetartiodactyla; Ruminantia; Pecora; Bovidae; Bovinae; Bos	U1M3N4_ASCSU^U1M3N4_ASCSU^Q:133-501,H:40-162^83.74%ID^E:1.28e-55^RecName: Full=28s ribosomal protein^.	U1M3N4_ASCSU^U1M3N4_ASCSU^Q:37-159,H:40-162^83.74%ID^E:5.36e-73^RecName: Full=28s ribosomal protein^.	PF00164.24^Ribosom_S12_S23^Ribosomal protein S12/S23^63-146^E:2.7e-20	-	-	COG0048^Interacts with and stabilizes bases of the 16S rRNA that are involved in tRNA selection in the A site and with the mRNA backbone. Located at the interface of the 30S and 50S subunits, it traverses the body of the 30S subunit contacting proteins on the other side and probably holding the rRNA structure together. The combined cluster of proteins S8, S12 and S17 appears to hold together the …	KEGG:bta:768042`KO:K02950	GO:0005743^cellular_component^mitochondrial inner membrane`GO:0005763^cellular_component^mitochondrial small ribosomal subunit`GO:0003723^molecular_function^RNA binding`GO:0003735^molecular_function^structural constituent of ribosome`GO:0032543^biological_process^mitochondrial translation`GO:0070125^biological_process^mitochondrial translational elongation`GO:0070124^biological_process^mitochondr…	GO:0003735^molecular_function^structural constituent of ribosome`GO:0006412^biological_process^translation`GO:0005622^cellular_component^intracellular`GO:0005840^cellular_component^ribosome
	G	TRINITY_DN22349_c7_g1	TRINITY_DN22349_c7_g1_i13	KGB1_CAEEL^KGB1_CAEEL^Q:1400-627,H:11-272^62.595%ID^E:3.67e-112^RecName: Full=GLH-binding kinase 1 {ECO:0000303|PubMed:12435362};^Eukaryota; Metazoa; Ecdysozoa; Nematoda; Chromadorea; Rhabditida; Rhabditoidea; Rhabditidae; Peloderinae; Caenorhabditis	-	TRINITY_DN22349_c7_g1::TRINITY_DN22349_c7_g1_i13::g.47925::m.47925	597-1430[-]	KGB1_CAEEL^KGB1_CAEEL^Q:11-259,H:11-263^64.822%ID^E:2.32e-120^RecName: Full=GLH-binding kinase 1 {ECO:0000303|PubMed:12435362};^Eukaryota; Metazoa; Ecdysozoa; Nematoda; Chromadorea; Rhabditida; Rhabditoidea; Rhabditidae; Peloderinae; Caenorhabditis	U1NKE4_ASCSU^U1NKE4_ASCSU^Q:1406-357,H:1-299^69.143%ID^E:2.61e-162^RecName: Full=Mitogen-activated protein kinase 8^.	U1NKE4_ASCSU^U1NKE4_ASCSU^Q:9-276,H:1-278^81.655%ID^E:6.59e-165^RecName: Full=Mitogen-activated protein kinase 8^.	PF00069.24^Pkinase^Protein kinase domain^36-269^E:1.4e-57`PF07714.16^Pkinase_Tyr^Protein tyrosine kinase^41-230^E:3.7e-31`PF01163.21^RIO1^RIO1 family^87-195^E:3.3e-05	-	-	ENOG410XSHI^JUN kinase activity	KEGG:cel:CELE_T07A9.3`KO:K04440	GO:0005737^cellular_component^cytoplasm`GO:0043005^cellular_component^neuron projection`GO:0005634^cellular_component^nucleus`GO:0005524^molecular_function^ATP binding`GO:0017151^molecular_function^DEAD/H-box RNA helicase binding`GO:0004705^molecular_function^JUN kinase activity`GO:0008022^molecular_function^protein C-terminus binding`GO:0004672^molecular_function^protein kinase activity`GO:00046…	GO:0004672^molecular_function^protein kinase activity`GO:0005524^molecular_function^ATP binding`GO:0006468^biological_process^protein phosphorylation
	G	TRINITY_DN26131_c6_g2	TRINITY_DN26131_c6_g2_i13	TM131_MOUSE^TM131_MOUSE^Q:4218-778,H:106-1159^31.201%ID^E:6.66e-140^RecName: Full=Transmembrane protein 131;^Eukaryota; Metazoa; Chordata; Craniata; Vertebrata; Euteleostomi; Mammalia; Eutheria; Euarchontoglires; Glires; Rodentia; Myomorpha; Muroidea; Muridae; Murinae; Mus; Mus	-	TRINITY_DN26131_c6_g2::TRINITY_DN26131_c6_g2_i13::g.166697::m.166697	277-4521[-]	TM131_MOUSE^TM131_MOUSE^Q:102-1248,H:106-1159^31.288%ID^E:9.34e-156^RecName: Full=Transmembrane protein 131;^Eukaryota; Metazoa; Chordata; Craniata; Vertebrata; Euteleostomi; Mammalia; Eutheria; Euarchontoglires; Glires; Rodentia; Myomorpha; Muroidea; Muridae; Murinae; Mus; Mus	F1KQA2_ASCSU^F1KQA2_ASCSU^Q:4398-310,H:29-1347^75.274%ID^E:0^RecName: Full=Transmembrane protein 131^.	F1KQA2_ASCSU^F1KQA2_ASCSU^Q:11-1404,H:1-1347^74.053%ID^E:0^RecName: Full=Transmembrane protein 131^.	PF12371.7^TMEM131_like^Transmembrane protein 131-like^102-183^E:7.8e-24`PF15780.4^ASH^Abnormal spindle-like microcephaly-assoc'd, ASPM-SPD-2-Hydin^107-183^E:9.2e-07	-	ExpAA=27.00^PredHel=1^Topology=o1198-1220i	ENOG410Z7NH^NA	KEGG:mmu:56030	GO:0016021^cellular_component^integral component of membrane`GO:0016020^cellular_component^membrane	-
	G	TRINITY_DN24077_c5_g4	TRINITY_DN24077_c5_g4_i3	HDC_DROME^HDC_DROME^Q:4-186,H:109-169^42.623%ID^E:7.46e-08^RecName: Full=Headcase protein;^Eukaryota; Metazoa; Ecdysozoa; Arthropoda; Hexapoda; Insecta; Pterygota; Neoptera; Holometabola; Diptera; Brachycera; Muscomorpha; Ephydroidea; Drosophilidae; Drosophila; Sophophora	-	TRINITY_DN24077_c5_g4::TRINITY_DN24077_c5_g4_i3::g.94756::m.94756	1-510[+]	HDC_DROME^HDC_DROME^Q:2-62,H:109-169^42.623%ID^E:1.13e-09^RecName: Full=Headcase protein;^Eukaryota; Metazoa; Ecdysozoa; Arthropoda; Hexapoda; Insecta; Pterygota; Neoptera; Holometabola; Diptera; Brachycera; Muscomorpha; Ephydroidea; Drosophilidae; Drosophila; Sophophora	U1M8U8_ASCSU^U1M8U8_ASCSU^Q:4-201,H:143-208^84.848%ID^E:9.78e-29^RecName: Full=Headcase protein^.`U1M8U8_ASCSU	U1M8U8_ASCSU^U1M8U8_ASCSU^Q:2-67,H:143-208^84.848%ID^E:1.15e-32^RecName: Full=Headcase protein^.	PF15353.5^HECA^Headcase protein family homologue^2-62^E:7.7e-16	-	-	ENOG410XREE^Headcase homolog (Drosophila)	KEGG:dme:Dmel_CG15532	GO:0030424^cellular_component^axon`GO:0005737^cellular_component^cytoplasm`GO:0030425^cellular_component^dendrite`GO:0048471^cellular_component^perinuclear region of cytoplasm`GO:0048675^biological_process^axon extension`GO:0035147^biological_process^branch fusion, open tracheal system`GO:0002165^biological_process^instar larval or pupal development`GO:0050768^biological_process^negative regulati…	-
	G	TRINITY_DN23487_c3_g1	TRINITY_DN23487_c3_g1_i3	TTL12_CAEEL^TTL12_CAEEL^Q:81-2069,H:10-660^43.815%ID^E:0^RecName: Full=Tubulin--tyrosine ligase-like protein 12;^Eukaryota; Metazoa; Ecdysozoa; Nematoda; Chromadorea; Rhabditida; Rhabditoidea; Rhabditidae; Peloderinae; Caenorhabditis	-	TRINITY_DN23487_c3_g1::TRINITY_DN23487_c3_g1_i3::g.78137::m.78137	54-2078[+]	TTL12_CAEEL^TTL12_CAEEL^Q:10-672,H:10-660^43.815%ID^E:0^RecName: Full=Tubulin--tyrosine ligase-like protein 12;^Eukaryota; Metazoa; Ecdysozoa; Nematoda; Chromadorea; Rhabditida; Rhabditoidea; Rhabditidae; Peloderinae; Caenorhabditis	U1NBS9_ASCSU^U1NBS9_ASCSU^Q:54-2075,H:2-682^69.152%ID^E:0^RecName: Full=Tubulin--tyrosine ligase-like protein 12^.	U1NBS9_ASCSU^U1NBS9_ASCSU^Q:1-674,H:2-682^69.152%ID^E:0^RecName: Full=Tubulin--tyrosine ligase-like protein 12^.	PF03133.14^TTL^Tubulin-tyrosine ligase family^371-663^E:2.8e-67	-	-	ENOG410XQ0A^tubulin tyrosine ligase-like family, member 12	KEGG:cel:CELE_D2013.9`KO:K16609	GO:0005783^cellular_component^endoplasmic reticulum`GO:0030017^cellular_component^sarcomere`GO:0055120^cellular_component^striated muscle dense body`GO:0005524^molecular_function^ATP binding`GO:0016874^molecular_function^ligase activity`GO:0006464^biological_process^cellular protein modification process`GO:0018991^biological_process^oviposition	GO:0006464^biological_process^cellular protein modification process
	G	TRINITY_DN7128_c0_g1	TRINITY_DN7128_c0_g1_i1	WDR35_RAT^WDR35_RAT^Q:494-186,H:1076-1166^44.66%ID^E:5.87e-25^RecName: Full=WD repeat-containing protein 35;^Eukaryota; Metazoa; Chordata; Craniata; Vertebrata; Euteleostomi; Mammalia; Eutheria; Euarchontoglires; Glires; Rodentia; Myomorpha; Muroidea; Muridae; Murinae; Rattus	-	TRINITY_DN7128_c0_g1::TRINITY_DN7128_c0_g1_i1::g.830::m.830	174-509[-]	WDR35_RAT^WDR35_RAT^Q:6-108,H:1076-1166^44.66%ID^E:5.73e-26^RecName: Full=WD repeat-containing protein 35;^Eukaryota; Metazoa; Chordata; Craniata; Vertebrata; Euteleostomi; Mammalia; Eutheria; Euarchontoglires; Glires; Rodentia; Myomorpha; Muroidea; Muridae; Murinae; Rattus	F1L3D6_ASCSU^F1L3D6_ASCSU^Q:494-180,H:328-432^85.714%ID^E:3.18e-60^RecName: Full=WD repeat-containing protein 35^.	F1L3D6_ASCSU^F1L3D6_ASCSU^Q:6-110,H:328-432^85.714%ID^E:4.28e-64^RecName: Full=WD repeat-containing protein 35^.	-	-	-	ENOG410XNSQ^WD repeat domain 35	KEGG:rno:503018`KO:K19674	GO:0005930^cellular_component^axoneme`GO:0005813^cellular_component^centrosome`GO:0036064^cellular_component^ciliary basal body`GO:0005929^cellular_component^cilium`GO:0005737^cellular_component^cytoplasm`GO:0030991^cellular_component^intraciliary transport particle A`GO:0035091^molecular_function^phosphatidylinositol binding`GO:0071333^biological_process^cellular response to glucose stimulus`GO:…	-
	G	TRINITY_DN20203_c0_g1	TRINITY_DN20203_c0_g1_i1	MUA3_CAEEL^MUA3_CAEEL^Q:3246-610,H:2683-3571^62.403%ID^E:0^RecName: Full=Transmembrane cell adhesion receptor mua-3;^Eukaryota; Metazoa; Ecdysozoa; Nematoda; Chromadorea; Rhabditida; Rhabditoidea; Rhabditidae; Peloderinae; Caenorhabditis`MUA3_CAEEL^MUA3_CAEEL^Q:3243-2845,H:2129-2263^50.735%ID^E:6.66e-31^RecName: Full=Transmembrane cell adhesion receptor mua-3;^Eukaryota; Metazoa; Ecdysozoa; Nemat…	-	TRINITY_DN20203_c0_g1::TRINITY_DN20203_c0_g1_i1::g.12710::m.12710	166-3255[-]	MUA3_CAEEL^MUA3_CAEEL^Q:4-1028,H:2683-3766^55.839%ID^E:0^RecName: Full=Transmembrane cell adhesion receptor mua-3;^Eukaryota; Metazoa; Ecdysozoa; Nematoda; Chromadorea; Rhabditida; Rhabditoidea; Rhabditidae; Peloderinae; Caenorhabditis`MUA3_CAEEL^MUA3_CAEEL^Q:5-137,H:2129-2263^50.735%ID^E:4.09e-31^RecName: Full=Transmembrane cell adhesion receptor mua-3;^Eukaryota; Metazoa; Ecdysozoa; Nematoda; C…	F1KPJ6_ASCSU^F1KPJ6_ASCSU^Q:3246-169,H:2652-3675^77.864%ID^E:0^RecName: Full=Transmembrane cell adhesion receptor mua-3^.`F1KPJ6_ASCSU	F1KPJ6_ASCSU^F1KPJ6_ASCSU^Q:4-1029,H:2652-3675^77.864%ID^E:0^RecName: Full=Transmembrane cell adhesion receptor mua-3^.`F1KPJ6_ASCSU	PF07645.14^EGF_CA^Calcium-binding EGF domain^38-76^E:5.3e-07`PF07645.14^EGF_CA^Calcium-binding EGF domain^85-118^E:6.2e-06`PF12661.6^hEGF^Human growth factor-like EGF^96-117^E:0.00057`PF12661.6^hEGF^Human growth factor-like EGF^557-576^E:0.069`PF07645.14^EGF_CA^Calcium-binding EGF domain^648-692^E:5.2e-07	-	ExpAA=22.83^PredHel=1^Topology=o737-759i	ENOG410XSTY^Latent transforming growth factor beta binding protein 2	KEGG:cel:CELE_K08E5.3	GO:0030056^cellular_component^hemidesmosome`GO:0016021^cellular_component^integral component of membrane`GO:0005882^cellular_component^intermediate filament`GO:0005886^cellular_component^plasma membrane`GO:0005509^molecular_function^calcium ion binding`GO:0005518^molecular_function^collagen binding`GO:0019215^molecular_function^intermediate filament binding`GO:0007160^biological_process^cell-matr…	GO:0005509^molecular_function^calcium ion binding
	G	TRINITY_DN25287_c1_g1	TRINITY_DN25287_c1_g1_i1	CYP11_CAEEL^CYP11_CAEEL^Q:21-569,H:1-183^83.06%ID^E:1.21e-106^RecName: Full=Peptidyl-prolyl cis-trans isomerase 11;^Eukaryota; Metazoa; Ecdysozoa; Nematoda; Chromadorea; Rhabditida; Rhabditoidea; Rhabditidae; Peloderinae; Caenorhabditis	-	TRINITY_DN25287_c1_g1::TRINITY_DN25287_c1_g1_i1::g.137362::m.137362	3-572[+]	CYP11_CAEEL^CYP11_CAEEL^Q:7-189,H:1-183^83.06%ID^E:4.35e-115^RecName: Full=Peptidyl-prolyl cis-trans isomerase 11;^Eukaryota; Metazoa; Ecdysozoa; Nematoda; Chromadorea; Rhabditida; Rhabditoidea; Rhabditidae; Peloderinae; Caenorhabditis	A8PHM0_BRUMA^A8PHM0_BRUMA^Q:21-569,H:10-192^98.361%ID^E:4.66e-124^RecName: Full=Peptidyl-prolyl cis-trans isomerase^.	A8PHM0_BRUMA^A8PHM0_BRUMA^Q:7-189,H:10-192^98.361%ID^E:5.93e-133^RecName: Full=Peptidyl-prolyl cis-trans isomerase^.	PF00160.20^Pro_isomerase^Cyclophilin type peptidyl-prolyl cis-trans isomerase/CLD^27-187^E:9.8e-49	-	-	COG0652^peptidyl-prolyl cis-trans isomerase activity	KEGG:cel:CELE_T01B7.4`KO:K09567	GO:0003755^molecular_function^peptidyl-prolyl cis-trans isomerase activity`GO:0006457^biological_process^protein folding	GO:0003755^molecular_function^peptidyl-prolyl cis-trans isomerase activity`GO:0000413^biological_process^protein peptidyl-prolyl isomerization
	G	TRINITY_DN21328_c1_g9	TRINITY_DN21328_c1_g9_i3	PA2L_CAEEL^PA2L_CAEEL^Q:138-467,H:43-150^36.036%ID^E:1.89e-13^RecName: Full=Phospholipase A2-like protein Y52B11A.8;^Eukaryota; Metazoa; Ecdysozoa; Nematoda; Chromadorea; Rhabditida; Rhabditoidea; Rhabditidae; Peloderinae; Caenorhabditis	-	TRINITY_DN21328_c1_g9::TRINITY_DN21328_c1_g9_i3::g.25337::m.25337	3-1016[+]	PA2L_CAEEL^PA2L_CAEEL^Q:46-155,H:43-150^36.036%ID^E:6.06e-14^RecName: Full=Phospholipase A2-like protein Y52B11A.8;^Eukaryota; Metazoa; Ecdysozoa; Nematoda; Chromadorea; Rhabditida; Rhabditoidea; Rhabditidae; Peloderinae; Caenorhabditis	U1NBV1_ASCSU^U1NBV1_ASCSU^Q:84-440,H:1-119^36.134%ID^E:2.69e-22^RecName: Full=Phospholipase a2-like protein^.	U1NBV1_ASCSU^U1NBV1_ASCSU^Q:28-146,H:1-119^36.134%ID^E:4.44e-23^RecName: Full=Phospholipase a2-like protein^.	-	-	ExpAA=28.37^PredHel=1^Topology=o296-318i	ENOG4111AMS^NA	KEGG:cel:CELE_Y52B11A.8	GO:0005576^cellular_component^extracellular region`GO:0004623^molecular_function^phospholipase A2 activity`GO:0050482^biological_process^arachidonic acid secretion`GO:0006644^biological_process^phospholipid metabolic process	-
	G	TRINITY_DN21388_c0_g2	TRINITY_DN21388_c0_g2_i1	H2B2_CAEEL^H2B2_CAEEL^Q:407-147,H:37-123^100%ID^E:2.38e-56^RecName: Full=Histone H2B 2;^Eukaryota; Metazoa; Ecdysozoa; Nematoda; Chromadorea; Rhabditida; Rhabditoidea; Rhabditidae; Peloderinae; Caenorhabditis	-	TRINITY_DN21388_c0_g2::TRINITY_DN21388_c0_g2_i1::g.24210::m.24210	144-512[-]	H2B1_CAEEL^H2B1_CAEEL^Q:1-122,H:1-122^91.803%ID^E:7.25e-69^RecName: Full=Histone H2B 1;^Eukaryota; Metazoa; Ecdysozoa; Nematoda; Chromadorea; Rhabditida; Rhabditoidea; Rhabditidae; Peloderinae; Caenorhabditis	E3LZV3_CAERE^E3LZV3_CAERE^Q:407-147,H:77-163^100%ID^E:2.54e-54^RecName: Full=Histone H2B^.	A0A024NEK7_BRUMA^A0A024NEK7_BRUMA^Q:1-122,H:1-122^91.803%ID^E:1.16e-68^RecName: Full=Histone H2B^.	PF00125.23^Histone^Core histone H2A/H2B/H3/H4^11-97^E:4.6e-23`PF00808.22^CBFD_NFYB_HMF^Histone-like transcription factor (CBF/NF-Y) and archaeal histone^38-95^E:2.1e-06	-	-	ENOG4111NV5^Core component of nucleosome. Nucleosomes wrap and compact DNA into chromatin, limiting DNA accessibility to the cellular machineries which require DNA as a template. Histones thereby play a central role in transcription regulation, DNA repair, DNA replication and chromosomal stability. DNA accessibility is regulated via a complex set of post-translational modifications of histones, a…	KEGG:cel:CELE_F08G2.1`KEGG:cel:CELE_F17E9.9`KEGG:cel:CELE_F35H10.11`KEGG:cel:CELE_ZK131.5`KEGG:cel:CELE_ZK131.9`KO:K11252	GO:0000785^cellular_component^chromatin`GO:0005811^cellular_component^lipid droplet`GO:0000786^cellular_component^nucleosome`GO:0005634^cellular_component^nucleus`GO:0003677^molecular_function^DNA binding`GO:0046982^molecular_function^protein heterodimerization activity`GO:0006334^biological_process^nucleosome assembly	GO:0003677^molecular_function^DNA binding
	G	TRINITY_DN20406_c0_g1	TRINITY_DN20406_c0_g1_i5	DYL1_CAEEL^DYL1_CAEEL^Q:334-170,H:35-89^60%ID^E:1.1e-18^RecName: Full=Dynein light chain 1, cytoplasmic;^Eukaryota; Metazoa; Ecdysozoa; Nematoda; Chromadorea; Rhabditida; Rhabditoidea; Rhabditidae; Peloderinae; Caenorhabditis	-	TRINITY_DN20406_c0_g1::TRINITY_DN20406_c0_g1_i5::g.14197::m.14197	167-505[-]	DYL1_CAEEL^DYL1_CAEEL^Q:27-111,H:5-88^45.882%ID^E:4.29e-21^RecName: Full=Dynein light chain 1, cytoplasmic;^Eukaryota; Metazoa; Ecdysozoa; Nematoda; Chromadorea; Rhabditida; Rhabditoidea; Rhabditidae; Peloderinae; Caenorhabditis	F1LHP2_ASCSU^F1LHP2_ASCSU^Q:433-170,H:13-100^69.318%ID^E:1.24e-38^RecName: Full=Dynein light chain 1^.	F1LHP2_ASCSU^F1LHP2_ASCSU^Q:25-112,H:13-100^69.318%ID^E:1.77e-41^RecName: Full=Dynein light chain 1^.	PF01221.17^Dynein_light^Dynein light chain type 1^28-111^E:1e-26	-	-	ENOG4111NK2^dynein, light chain	KEGG:cel:CELE_T26A5.9`KO:K10418	GO:0005737^cellular_component^cytoplasm`GO:0005868^cellular_component^cytoplasmic dynein complex`GO:0005874^cellular_component^microtubule`GO:0016459^cellular_component^myosin complex`GO:0008092^molecular_function^cytoskeletal protein binding`GO:0045505^molecular_function^dynein intermediate chain binding`GO:0051959^molecular_function^dynein light intermediate chain binding`GO:0003774^molecular_f…	GO:0007017^biological_process^microtubule-based process`GO:0030286^cellular_component^dynein complex
	G	TRINITY_DN20967_c0_g1	TRINITY_DN20967_c0_g1_i1	QPCT_BOIIR^QPCT_BOIIR^Q:1048-134,H:52-367^45.483%ID^E:2.84e-79^RecName: Full=Glutaminyl-peptide cyclotransferase;^Eukaryota; Metazoa; Chordata; Craniata; Vertebrata; Euteleostomi; Lepidosauria; Squamata; Bifurcata; Unidentata; Episquamata; Toxicofera; Serpentes; Colubroidea; Colubridae; Colubrinae; Boiga	-	TRINITY_DN20967_c0_g1::TRINITY_DN20967_c0_g1_i1::g.19399::m.19399	125-1192[-]	QPCT_BOIDE^QPCT_BOIDE^Q:49-353,H:52-367^45.483%ID^E:3.23e-81^RecName: Full=Glutaminyl-peptide cyclotransferase;^Eukaryota; Metazoa; Chordata; Craniata; Vertebrata; Euteleostomi; Lepidosauria; Squamata; Bifurcata; Unidentata; Episquamata; Toxicofera; Serpentes; Colubroidea; Colubridae; Colubrinae; Boiga	F1L7H6_ASCSU^F1L7H6_ASCSU^Q:1141-128,H:4-340^60.355%ID^E:2.55e-145^RecName: Full=Glutaminyl-peptide cyclotransferase-like protein^.	F1L7H6_ASCSU^F1L7H6_ASCSU^Q:18-355,H:4-340^60.355%ID^E:7.23e-148^RecName: Full=Glutaminyl-peptide cyclotransferase-like protein^.	PF04389.16^Peptidase_M28^Peptidase family M28^120-347^E:1.4e-40	-	-	-	-	GO:0005576^cellular_component^extracellular region`GO:0016603^molecular_function^glutaminyl-peptide cyclotransferase activity`GO:0008270^molecular_function^zinc ion binding`GO:0017186^biological_process^peptidyl-pyroglutamic acid biosynthetic process, using glutaminyl-peptide cyclotransferase	-
	G	TRINITY_DN22753_c1_g1	TRINITY_DN22753_c1_g1_i3	NEPL2_CAEEL^NEPL2_CAEEL^Q:488-2575,H:51-736^69.628%ID^E:0^RecName: Full=Neprilysin-2 {ECO:0000312|WormBase:T05A8.4};^Eukaryota; Metazoa; Ecdysozoa; Nematoda; Chromadorea; Rhabditida; Rhabditoidea; Rhabditidae; Peloderinae; Caenorhabditis	-	TRINITY_DN22753_c1_g1::TRINITY_DN22753_c1_g1_i3::g.57594::m.57594	326-2578[+]	NEPL2_CAEEL^NEPL2_CAEEL^Q:55-750,H:51-736^69.628%ID^E:0^RecName: Full=Neprilysin-2 {ECO:0000312|WormBase:T05A8.4};^Eukaryota; Metazoa; Ecdysozoa; Nematoda; Chromadorea; Rhabditida; Rhabditoidea; Rhabditidae; Peloderinae; Caenorhabditis	A0A090LNJ2_STRRB^A0A090LNJ2_STRRB^Q:452-2575,H:49-754^67.549%ID^E:0^RecName: Full=Phosphate-regulating neutral endopeptidase^.	A0A090LNJ2_STRRB^A0A090LNJ2_STRRB^Q:39-750,H:45-754^67.313%ID^E:0^RecName: Full=Phosphate-regulating neutral endopeptidase^.	PF05649.12^Peptidase_M13_N^Peptidase family M13^79-485^E:4.4e-95`PF01431.20^Peptidase_M13^Peptidase family M13^544-749^E:2.5e-72	-	ExpAA=23.02^PredHel=1^Topology=i27-49o	COG3590^endothelin-converting enzyme	KEGG:cel:CELE_T05A8.4`KO:K08635	GO:0009986^cellular_component^cell surface`GO:0016021^cellular_component^integral component of membrane`GO:0004222^molecular_function^metalloendopeptidase activity`GO:0008237^molecular_function^metallopeptidase activity`GO:0008270^molecular_function^zinc ion binding`GO:0008355^biological_process^olfactory learning`GO:0050920^biological_process^regulation of chemotaxis	GO:0006508^biological_process^proteolysis`GO:0004222^molecular_function^metalloendopeptidase activity
	G	TRINITY_DN13604_c0_g1	TRINITY_DN13604_c0_g1_i1	-	-	TRINITY_DN13604_c0_g1::TRINITY_DN13604_c0_g1_i1::g.2159::m.2159	1-531[+]	-	A0A090L5S9_STRRB^A0A090L5S9_STRRB^Q:4-513,H:410-581^36.416%ID^E:1.77e-27^RecName: Full=Thrombospondin, type 1 repeat and Apple-like domain-containing protein^.	A0A090L5S9_STRRB^A0A090L5S9_STRRB^Q:2-171,H:410-581^36.416%ID^E:2.32e-28^RecName: Full=Thrombospondin, type 1 repeat and Apple-like domain-containing protein^.	PF14295.5^PAN_4^PAN domain^102-148^E:0.048	-	-	-	-	-	-
	G	TRINITY_DN25781_c3_g2	TRINITY_DN25781_c3_g2_i2	PHB2_CAEEL^PHB2_CAEEL^Q:1875-1138,H:43-287^83.74%ID^E:1.33e-133^RecName: Full=Mitochondrial prohibitin complex protein 2;^Eukaryota; Metazoa; Ecdysozoa; Nematoda; Chromadorea; Rhabditida; Rhabditoidea; Rhabditidae; Peloderinae; Caenorhabditis	-	TRINITY_DN25781_c3_g2::TRINITY_DN25781_c3_g2_i2::g.154119::m.154119	1096-1875[-]	PHB2_CAEEL^PHB2_CAEEL^Q:1-253,H:43-294^81.423%ID^E:1.93e-155^RecName: Full=Mitochondrial prohibitin complex protein 2;^Eukaryota; Metazoa; Ecdysozoa; Nematoda; Chromadorea; Rhabditida; Rhabditoidea; Rhabditidae; Peloderinae; Caenorhabditis	F1L705_ASCSU^F1L705_ASCSU^Q:1875-1135,H:44-290^90.688%ID^E:9.05e-146^RecName: Full=Prohibitin complex protein 2^.	F1L705_ASCSU^F1L705_ASCSU^Q:1-255,H:44-298^89.804%ID^E:5.41e-171^RecName: Full=Prohibitin complex protein 2^.	PF01145.24^Band_7^SPFH domain / Band 7 family^2-179^E:5.9e-22	-	-	COG0330^Band 7 protein	KEGG:cel:CELE_T24H7.1`KO:K17081	GO:0016021^cellular_component^integral component of membrane`GO:0031966^cellular_component^mitochondrial membrane`GO:0035632^cellular_component^mitochondrial prohibitin complex`GO:0005739^cellular_component^mitochondrion`GO:0030421^biological_process^defecation`GO:0009792^biological_process^embryo development ending in birth or egg hatching`GO:0008406^biological_process^gonad development`GO:00705…	-
	G	TRINITY_DN24311_c0_g3	TRINITY_DN24311_c0_g3_i5	UBXN4_CAEEL^UBXN4_CAEEL^Q:1278-1859,H:241-443^30.097%ID^E:1.17e-14^RecName: Full=UBX domain-containing protein 4;^Eukaryota; Metazoa; Ecdysozoa; Nematoda; Chromadorea; Rhabditida; Rhabditoidea; Rhabditidae; Peloderinae; Caenorhabditis	-	TRINITY_DN24311_c0_g3::TRINITY_DN24311_c0_g3_i5::g.105798::m.105798	900-1928[+]	UBXN4_CAEEL^UBXN4_CAEEL^Q:11-340,H:120-467^31.742%ID^E:1.56e-32^RecName: Full=UBX domain-containing protein 4;^Eukaryota; Metazoa; Ecdysozoa; Nematoda; Chromadorea; Rhabditida; Rhabditoidea; Rhabditidae; Peloderinae; Caenorhabditis	U1MHI5_ASCSU^U1MHI5_ASCSU^Q:1155-1910,H:199-454^59.922%ID^E:1.95e-60^RecName: Full=Ubx domain-containing protein 4^.`U1MHI5_ASCSU	U1MHI5_ASCSU^U1MHI5_ASCSU^Q:11-342,H:123-459^56.637%ID^E:1.11e-99^RecName: Full=Ubx domain-containing protein 4^.	PF00789.19^UBX^UBX domain^165-237^E:8.7e-13	-	-	ENOG410ZR21^UBX domain protein 4	KEGG:cel:CELE_ZK353.8	-	GO:0005515^molecular_function^protein binding
	G	TRINITY_DN25136_c2_g4	TRINITY_DN25136_c2_g4_i2	S22A4_HUMAN^S22A4_HUMAN^Q:2692-2952,H:276-359^34.483%ID^E:1.01e-07^RecName: Full=Solute carrier family 22 member 4;^Eukaryota; Metazoa; Chordata; Craniata; Vertebrata; Euteleostomi; Mammalia; Eutheria; Euarchontoglires; Primates; Haplorrhini; Catarrhini; Hominidae; Homo	-	TRINITY_DN25136_c2_g4::TRINITY_DN25136_c2_g4_i2::g.134286::m.134286	2677-2973[+]	S22A4_HUMAN^S22A4_HUMAN^Q:6-92,H:276-359^34.483%ID^E:2.13e-10^RecName: Full=Solute carrier family 22 member 4;^Eukaryota; Metazoa; Chordata; Craniata; Vertebrata; Euteleostomi; Mammalia; Eutheria; Euarchontoglires; Primates; Haplorrhini; Catarrhini; Hominidae; Homo	F1L6Y0_ASCSU^F1L6Y0_ASCSU^Q:2644-2973,H:43-152^91.818%ID^E:6.44e-56^RecName: Full=Solute carrier family 22 member 15^.	F1L6Y0_ASCSU^F1L6Y0_ASCSU^Q:1-99,H:54-152^93.939%ID^E:1.51e-58^RecName: Full=Solute carrier family 22 member 15^.	PF00083.23^Sugar_tr^Sugar (and other) transporter^2-94^E:4.6e-06	-	ExpAA=22.25^PredHel=1^Topology=o75-97i	ENOG410XSRI^solute carrier family 22	KEGG:hsa:6583`KO:K08202	GO:0016324^cellular_component^apical plasma membrane`GO:0005887^cellular_component^integral component of plasma membrane`GO:0005739^cellular_component^mitochondrion`GO:0005886^cellular_component^plasma membrane`GO:0005524^molecular_function^ATP binding`GO:0015226^molecular_function^carnitine transmembrane transporter activity`GO:0015491^molecular_function^cation:cation antiporter activity`GO:0000…	GO:0022857^molecular_function^transmembrane transporter activity`GO:0055085^biological_process^transmembrane transport`GO:0016021^cellular_component^integral component of membrane
	G	TRINITY_DN23564_c1_g3	TRINITY_DN23564_c1_g3_i1	FCF1_MOUSE^FCF1_MOUSE^Q:73-534,H:1-155^58.333%ID^E:1.96e-54^RecName: Full=rRNA-processing protein FCF1 homolog;^Eukaryota; Metazoa; Chordata; Craniata; Vertebrata; Euteleostomi; Mammalia; Eutheria; Euarchontoglires; Glires; Rodentia; Myomorpha; Muroidea; Muridae; Murinae; Mus; Mus`FCF1_MOUSE^FCF1_MOUSE^Q:697-831,H:152-196^84.444%ID^E:1.33e-18^RecName: Full=rRNA-processing protein FCF1 homolog;^Eu…	-	TRINITY_DN23564_c1_g3::TRINITY_DN23564_c1_g3_i1::g.82302::m.82302	73-543[+]	FCF1_PONAB^FCF1_PONAB^Q:1-154,H:1-155^58.333%ID^E:1.16e-59^RecName: Full=rRNA-processing protein FCF1 homolog;^Eukaryota; Metazoa; Chordata; Craniata; Vertebrata; Euteleostomi; Mammalia; Eutheria; Euarchontoglires; Primates; Haplorrhini; Catarrhini; Hominidae; Pongo	A8Q3C9_BRUMA^A8Q3C9_BRUMA^Q:73-522,H:1-151^86.093%ID^E:2.76e-84^RecName: Full=Protein Bm3707, isoform b^.`A8Q3C9_BRUMA	A8Q3C9_BRUMA^A8Q3C9_BRUMA^Q:1-150,H:1-151^86.093%ID^E:1.55e-90^RecName: Full=Protein Bm3707, isoform b^.	PF04900.11^Fcf1^Fcf1^91-150^E:2e-17	-	-	COG1412^small subunit (SSU) processome component, homolog	KEGG:pon:100171429`KO:K14566	GO:0005730^cellular_component^nucleolus`GO:0032040^cellular_component^small-subunit processome`GO:0006364^biological_process^rRNA processing	GO:0032040^cellular_component^small-subunit processome
	G	TRINITY_DN25685_c1_g1	TRINITY_DN25685_c1_g1_i2	MYSN_DROME^MYSN_DROME^Q:11410-6293,H:303-2013^55.465%ID^E:0^RecName: Full=Myosin heavy chain, non-muscle;^Eukaryota; Metazoa; Ecdysozoa; Arthropoda; Hexapoda; Insecta; Pterygota; Neoptera; Holometabola; Diptera; Brachycera; Muscomorpha; Ephydroidea; Drosophilidae; Drosophila; Sophophora`MYSN_DROME^MYSN_DROME^Q:13273-12698,H:56-248^67.358%ID^E:4.01e-77^RecName: Full=Myosin heavy chain, non-muscle;…	-	TRINITY_DN25685_c1_g1::TRINITY_DN25685_c1_g1_i2::g.152234::m.152234	6152-11419[-]	MYSN_DROME^MYSN_DROME^Q:4-1709,H:303-2013^55.582%ID^E:0^RecName: Full=Myosin heavy chain, non-muscle;^Eukaryota; Metazoa; Ecdysozoa; Arthropoda; Hexapoda; Insecta; Pterygota; Neoptera; Holometabola; Diptera; Brachycera; Muscomorpha; Ephydroidea; Drosophilidae; Drosophila; Sophophora	F1KPY5_ASCSU^F1KPY5_ASCSU^Q:11407-6155,H:221-1975^86.097%ID^E:0^RecName: Full=Myosin heavy chain^.`F1KPY5_ASCSU	F1KPY5_ASCSU^F1KPY5_ASCSU^Q:5-1755,H:221-1975^87.35%ID^E:0^RecName: Full=Myosin heavy chain^.	PF00063.20^Myosin_head^Myosin head (motor domain)^5-556^E:1.6e-233`PF00612.26^IQ^IQ calmodulin-binding motif^574-592^E:0.016`PF01576.18^Myosin_tail_1^Myosin tail^633-1706^E:1.7e-276	-	-	COG5022^myosin heavy chain	KEGG:dme:Dmel_CG15792`KO:K10352	GO:0005826^cellular_component^actomyosin contractile ring`GO:0045179^cellular_component^apical cortex`GO:0005938^cellular_component^cell cortex`GO:0031252^cellular_component^cell leading edge`GO:0044291^cellular_component^cell-cell contact zone`GO:0032154^cellular_component^cleavage furrow`GO:0005856^cellular_component^cytoskeleton`GO:0005829^cellular_component^cytosol`GO:0016459^cellular_compone…	GO:0003774^molecular_function^motor activity`GO:0005524^molecular_function^ATP binding`GO:0016459^cellular_component^myosin complex`GO:0005515^molecular_function^protein binding
	G	TRINITY_DN60468_c0_g1	TRINITY_DN60468_c0_g1_i1	UNC8_CAEEL^UNC8_CAEEL^Q:2-373,H:290-417^45.802%ID^E:5.89e-29^RecName: Full=Degenerin unc-8;^Eukaryota; Metazoa; Ecdysozoa; Nematoda; Chromadorea; Rhabditida; Rhabditoidea; Rhabditidae; Peloderinae; Caenorhabditis	-	TRINITY_DN60468_c0_g1::TRINITY_DN60468_c0_g1_i1::g.172071::m.172071	2-373[+]	UNC8_CAEEL^UNC8_CAEEL^Q:1-124,H:290-417^45.802%ID^E:5.3e-29^RecName: Full=Degenerin unc-8;^Eukaryota; Metazoa; Ecdysozoa; Nematoda; Chromadorea; Rhabditida; Rhabditoidea; Rhabditidae; Peloderinae; Caenorhabditis	U1MEB0_ASCSU^U1MEB0_ASCSU^Q:2-370,H:210-335^50.794%ID^E:1.73e-37^RecName: Full=Degenerin unc-8^.	U1MEB0_ASCSU^U1MEB0_ASCSU^Q:1-123,H:210-335^50.794%ID^E:1.55e-37^RecName: Full=Degenerin unc-8^.	-	-	-	ENOG410ZNFK^acid-sensing (proton-gated) ion channel	-	GO:0016021^cellular_component^integral component of membrane`GO:0043025^cellular_component^neuronal cell body`GO:0005886^cellular_component^plasma membrane`GO:0005261^molecular_function^cation channel activity`GO:0005272^molecular_function^sodium channel activity`GO:0006812^biological_process^cation transport`GO:0040011^biological_process^locomotion	-
	G	TRINITY_DN25584_c3_g1	TRINITY_DN25584_c3_g1_i23	F2612_CAEEL^F2612_CAEEL^Q:10335-9769,H:9-198^66.492%ID^E:3.98e-73^RecName: Full=6-phosphofructo-2-kinase/fructose-2,6-bisphosphatase {ECO:0000312|WormBase:K02B2.1};^Eukaryota; Metazoa; Ecdysozoa; Nematoda; Chromadorea; Rhabditida; Rhabditoidea; Rhabditidae; Peloderinae; Caenorhabditis`F2612_CAEEL^F2612_CAEEL^Q:7455-7051,H:300-433^77.037%ID^E:1.27e-60^RecName: Full=6-phosphofructo-2-kinase/fructos…	-	TRINITY_DN25584_c3_g1::TRINITY_DN25584_c3_g1_i23::g.146340::m.146340	9775-10371[-]	F2612_CAEEL^F2612_CAEEL^Q:13-198,H:9-195^67.021%ID^E:1.87e-83^RecName: Full=6-phosphofructo-2-kinase/fructose-2,6-bisphosphatase {ECO:0000312|WormBase:K02B2.1};^Eukaryota; Metazoa; Ecdysozoa; Nematoda; Chromadorea; Rhabditida; Rhabditoidea; Rhabditidae; Peloderinae; Caenorhabditis	F1KS68_ASCSU^F1KS68_ASCSU^Q:3424-4959,H:289-815^55.198%ID^E:0^RecName: Full=Chromosome transmission fidelity protein 18^.`F1KS68_ASCSU	U1M8G9_ASCSU^U1M8G9_ASCSU^Q:1-198,H:2-201^83.5%ID^E:1.5e-122^RecName: Full=Putative 6-phosphofructo-2-kinase fructose--biphosphatase^.	PF01591.17^6PF2K^6-phosphofructo-2-kinase^33-198^E:5.4e-68`PF13671.5^AAA_33^AAA domain^36-163^E:1.6e-09	-	-	COG0406^Phosphoglycerate mutase	KEGG:cel:CELE_K02B2.1	GO:0003873^molecular_function^6-phosphofructo-2-kinase activity`GO:0005524^molecular_function^ATP binding`GO:0004331^molecular_function^fructose-2,6-bisphosphate 2-phosphatase activity`GO:0006003^biological_process^fructose 2,6-bisphosphate metabolic process`GO:0006000^biological_process^fructose metabolic process	GO:0003873^molecular_function^6-phosphofructo-2-kinase activity`GO:0005524^molecular_function^ATP binding`GO:0006000^biological_process^fructose metabolic process
	G	TRINITY_DN8628_c0_g1	TRINITY_DN8628_c0_g1_i1	-	-	TRINITY_DN8628_c0_g1::TRINITY_DN8628_c0_g1_i1::g.1105::m.1105	94-1146[-]	-	A8P6E6_BRUMA^A8P6E6_BRUMA^Q:1062-262,H:9-289^31.93%ID^E:3.86e-40^RecName: Full=Protein Bm8959, isoform b^.	A8P6E6_BRUMA^A8P6E6_BRUMA^Q:29-297,H:9-291^32.056%ID^E:4.21e-41^RecName: Full=Protein Bm8959, isoform b^.	-	-	-	-	-	-	-
	G	TRINITY_DN25133_c3_g3	TRINITY_DN25133_c3_g3_i5	DAB_DROME^DAB_DROME^Q:170-376,H:39-107^56.522%ID^E:4.98e-18^RecName: Full=Protein disabled;^Eukaryota; Metazoa; Ecdysozoa; Arthropoda; Hexapoda; Insecta; Pterygota; Neoptera; Holometabola; Diptera; Brachycera; Muscomorpha; Ephydroidea; Drosophilidae; Drosophila; Sophophora`DAB_DROME^DAB_DROME^Q:1026-1172,H:100-148^44.898%ID^E:2.36e-05^RecName: Full=Protein disabled;^Eukaryota; Metazoa; Ecdysozoa;…	-	TRINITY_DN25133_c3_g3::TRINITY_DN25133_c3_g3_i5::g.133606::m.133606	1821-2495[+]	-	F1L103_ASCSU^F1L103_ASCSU^Q:1743-2477,H:146-432^58.333%ID^E:9.19e-70^RecName: Full=Protein disabled^.`F1L103_ASCSU	F1L103_ASCSU^F1L103_ASCSU^Q:1-219,H:175-432^57.529%ID^E:5.12e-80^RecName: Full=Protein disabled^.	-	-	-	-	-	-	-
	G	TRINITY_DN21656_c7_g5	TRINITY_DN21656_c7_g5_i1	-	-	TRINITY_DN21656_c7_g5::TRINITY_DN21656_c7_g5_i1::g.31808::m.31808	1107-1541[+]	-	U1MJ84_ASCSU^U1MJ84_ASCSU^Q:2404-2745,H:245-358^71.93%ID^E:1.09e-37^RecName: Full=Herpud1-a-prov protein^.	E1FRB9_LOALO^E1FRB9_LOALO^Q:10-115,H:155-255^38.679%ID^E:2.63e-12^RecName: Full=Herpud1-A-prov protein^.	-	-	ExpAA=22.92^PredHel=1^Topology=o10-32i	-	-	-	-
	G	TRINITY_DN23986_c0_g4	TRINITY_DN23986_c0_g4_i1	PCKG_HAECO^PCKG_HAECO^Q:147-1991,H:1-615^82.602%ID^E:0^RecName: Full=Phosphoenolpyruvate carboxykinase [GTP];^Eukaryota; Metazoa; Ecdysozoa; Nematoda; Chromadorea; Rhabditida; Strongylida; Trichostrongyloidea; Haemonchidae; Haemonchinae; Haemonchus	-	TRINITY_DN23986_c0_g4::TRINITY_DN23986_c0_g4_i1::g.94518::m.94518	45-2003[+]	PCKG_HAECO^PCKG_HAECO^Q:35-649,H:1-615^82.602%ID^E:0^RecName: Full=Phosphoenolpyruvate carboxykinase [GTP];^Eukaryota; Metazoa; Ecdysozoa; Nematoda; Chromadorea; Rhabditida; Strongylida; Trichostrongyloidea; Haemonchidae; Haemonchinae; Haemonchus	F1KZ26_ASCSU^F1KZ26_ASCSU^Q:99-2000,H:19-652^80.284%ID^E:0^RecName: Full=Phosphoenolpyruvate carboxykinase GTP^.	F1KZ26_ASCSU^F1KZ26_ASCSU^Q:19-652,H:19-652^80.284%ID^E:0^RecName: Full=Phosphoenolpyruvate carboxykinase GTP^.	PF17297.1^PEPCK_N^Phosphoenolpyruvate carboxykinase N-terminal domain^57-285^E:7.3e-97`PF00821.17^PEPCK_C^Phosphoenolpyruvate carboxykinase C-terminal P-loop domain^289-649^E:9.4e-164	-	-	-	-	GO:0005525^molecular_function^GTP binding`GO:0046872^molecular_function^metal ion binding`GO:0004613^molecular_function^phosphoenolpyruvate carboxykinase (GTP) activity`GO:0006094^biological_process^gluconeogenesis	GO:0004611^molecular_function^phosphoenolpyruvate carboxykinase activity`GO:0006094^biological_process^gluconeogenesis
	G	TRINITY_DN13557_c0_g1	TRINITY_DN13557_c0_g1_i1	-	-	TRINITY_DN13557_c0_g1::TRINITY_DN13557_c0_g1_i1::g.2138::m.2138	299-607[-]	-	-	-	PF01549.23^ShK^ShK domain-like^16-23^E:4100`PF01549.23^ShK^ShK domain-like^58-91^E:0.0012	-	-	-	-	-	-
	G	TRINITY_DN24192_c3_g1	TRINITY_DN24192_c3_g1_i4	SMA5_CAEEL^SMA5_CAEEL^Q:11-1132,H:72-455^58.594%ID^E:8.21e-139^RecName: Full=Mitogen-activated protein kinase sma-5 {ECO:0000305|PubMed:15944183};^Eukaryota; Metazoa; Ecdysozoa; Nematoda; Chromadorea; Rhabditida; Rhabditoidea; Rhabditidae; Peloderinae; Caenorhabditis	-	TRINITY_DN24192_c3_g1::TRINITY_DN24192_c3_g1_i4::g.98824::m.98824	14-1309[+]	SMA5_CAEEL^SMA5_CAEEL^Q:1-423,H:73-496^55.427%ID^E:3.27e-165^RecName: Full=Mitogen-activated protein kinase sma-5 {ECO:0000305|PubMed:15944183};^Eukaryota; Metazoa; Ecdysozoa; Nematoda; Chromadorea; Rhabditida; Rhabditoidea; Rhabditidae; Peloderinae; Caenorhabditis	F1L609_ASCSU^F1L609_ASCSU^Q:14-1306,H:1-433^84.988%ID^E:0^RecName: Full=Mitogen-activated protein kinase 7^.	F1L609_ASCSU^F1L609_ASCSU^Q:1-431,H:1-433^87.529%ID^E:0^RecName: Full=Mitogen-activated protein kinase 7^.	PF00069.24^Pkinase^Protein kinase domain^33-329^E:1.1e-63`PF07714.16^Pkinase_Tyr^Protein tyrosine kinase^35-237^E:9.8e-28	-	-	ENOG410XNY0^Mitogen-activated protein kinase	KEGG:cel:CELE_W06B3.2	GO:0005737^cellular_component^cytoplasm`GO:0005634^cellular_component^nucleus`GO:0005524^molecular_function^ATP binding`GO:0004707^molecular_function^MAP kinase activity`GO:0016049^biological_process^cell growth`GO:0008283^biological_process^cell proliferation`GO:0071310^biological_process^cellular response to organic substance`GO:0040024^biological_process^dauer larval development`GO:0008340^bio…	GO:0004672^molecular_function^protein kinase activity`GO:0005524^molecular_function^ATP binding`GO:0006468^biological_process^protein phosphorylation
	G	TRINITY_DN24665_c0_g2	TRINITY_DN24665_c0_g2_i1	KLD10_RAT^KLD10_RAT^Q:201-1124,H:56-340^31.447%ID^E:2.35e-37^RecName: Full=Kelch domain-containing protein 10;^Eukaryota; Metazoa; Chordata; Craniata; Vertebrata; Euteleostomi; Mammalia; Eutheria; Euarchontoglires; Glires; Rodentia; Myomorpha; Muroidea; Muridae; Murinae; Rattus`KLD10_RAT^KLD10_RAT^Q:1184-1321,H:343-388^43.478%ID^E:2.35e-37^RecName: Full=Kelch domain-containing protein 10;^Eukaryo…	-	TRINITY_DN24665_c0_g2::TRINITY_DN24665_c0_g2_i1::g.116793::m.116793	3-1148[+]	KLD10_RAT^KLD10_RAT^Q:67-374,H:56-340^31.447%ID^E:2.61e-41^RecName: Full=Kelch domain-containing protein 10;^Eukaryota; Metazoa; Chordata; Craniata; Vertebrata; Euteleostomi; Mammalia; Eutheria; Euarchontoglires; Glires; Rodentia; Myomorpha; Muroidea; Muridae; Murinae; Rattus	F1L2Y9_ASCSU^F1L2Y9_ASCSU^Q:135-1127,H:1-334^57.647%ID^E:2.11e-123^RecName: Full=Kelch domain-containing protein 10^.`F1L2Y9_ASCSU	F1L2Y9_ASCSU^F1L2Y9_ASCSU^Q:45-375,H:1-334^57.647%ID^E:6.28e-130^RecName: Full=Kelch domain-containing protein 10^.	PF01344.24^Kelch_1^Kelch motif^71-113^E:6.4e-07`PF13854.5^Kelch_5^Kelch motif^301-349^E:0.00012`PF01344.24^Kelch_1^Kelch motif^304-359^E:2.1e-07`PF13418.5^Kelch_4^Galactose oxidase, central domain^304-360^E:1.2e-05`PF07646.14^Kelch_2^Kelch motif^304-360^E:2.5e-05	-	-	ENOG410Y5WM^Kelch domain containing	KEGG:rno:312199	GO:0005737^cellular_component^cytoplasm`GO:0005634^cellular_component^nucleus	GO:0005515^molecular_function^protein binding
	G	TRINITY_DN24862_c0_g4	TRINITY_DN24862_c0_g4_i2	SARAF_XENTR^SARAF_XENTR^Q:401-730,H:30-140^63.964%ID^E:1.93e-40^RecName: Full=Store-operated calcium entry-associated regulatory factor;^Eukaryota; Metazoa; Chordata; Craniata; Vertebrata; Euteleostomi; Amphibia; Batrachia; Anura; Pipoidea; Pipidae; Xenopodinae; Xenopus; Silurana	-	TRINITY_DN24862_c0_g4::TRINITY_DN24862_c0_g4_i2::g.123847::m.123847	347-1288[+]	SARAF_XENLA^SARAF_XENLA^Q:1-313,H:4-303^38.166%ID^E:1.42e-50^RecName: Full=Store-operated calcium entry-associated regulatory factor;^Eukaryota; Metazoa; Chordata; Craniata; Vertebrata; Euteleostomi; Amphibia; Batrachia; Anura; Pipoidea; Pipidae; Xenopodinae; Xenopus; Xenopus	F1L7V1_ASCSU^F1L7V1_ASCSU^Q:359-1285,H:5-307^52.866%ID^E:1.01e-58^RecName: Full=Transmembrane protein 66^.	F1L7V1_ASCSU^F1L7V1_ASCSU^Q:5-313,H:5-307^52.866%ID^E:1.13e-76^RecName: Full=Transmembrane protein 66^.	PF06682.11^SARAF^SOCE-associated regulatory factor of calcium homoeostasis^6-313^E:1.4e-84	-	ExpAA=28.35^PredHel=1^Topology=o146-168i	-	KEGG:xla:779232	GO:0030176^cellular_component^integral component of endoplasmic reticulum membrane`GO:0006816^biological_process^calcium ion transport`GO:2001256^biological_process^regulation of store-operated calcium entry	GO:2001256^biological_process^regulation of store-operated calcium entry`GO:0030176^cellular_component^integral component of endoplasmic reticulum membrane
	G	TRINITY_DN25705_c4_g1	TRINITY_DN25705_c4_g1_i5	ASP_ANCCA^ASP_ANCCA^Q:1423-875,H:233-421^35.052%ID^E:2.06e-22^RecName: Full=Ancylostoma secreted protein;^Eukaryota; Metazoa; Ecdysozoa; Nematoda; Chromadorea; Rhabditida; Strongylida; Ancylostomatoidea; Ancylostomatidae; Ancylostomatinae; Ancylostoma`ASP_ANCCA^ASP_ANCCA^Q:1438-854,H:27-221^29.851%ID^E:9e-16^RecName: Full=Ancylostoma secreted protein;^Eukaryota; Metazoa; Ecdysozoa; Nematoda; Chro…	-	TRINITY_DN25705_c4_g1::TRINITY_DN25705_c4_g1_i5::g.153841::m.153841	866-1852[-]	ASP_ANCCA^ASP_ANCCA^Q:144-326,H:233-421^35.052%ID^E:1.77e-24^RecName: Full=Ancylostoma secreted protein;^Eukaryota; Metazoa; Ecdysozoa; Nematoda; Chromadorea; Rhabditida; Strongylida; Ancylostomatoidea; Ancylostomatidae; Ancylostomatinae; Ancylostoma`ASP_ANCCA^ASP_ANCCA^Q:139-328,H:27-216^30.457%ID^E:7.19e-16^RecName: Full=Ancylostoma secreted protein;^Eukaryota; Metazoa; Ecdysozoa; Nematoda; Chr…	F1L9M7_ASCSU^F1L9M7_ASCSU^Q:1426-869,H:157-357^39.901%ID^E:6.38e-34^RecName: Full=Venom allergen 5^.	F1L9M7_ASCSU^F1L9M7_ASCSU^Q:110-328,H:109-357^37.45%ID^E:8.07e-38^RecName: Full=Venom allergen 5^.	PF00188.25^CAP^Cysteine-rich secretory protein family^153-289^E:5.3e-21	-	-	-	-	GO:0005576^cellular_component^extracellular region	-
	G	TRINITY_DN22008_c0_g1	TRINITY_DN22008_c0_g1_i3	LIN5_CAEEL^LIN5_CAEEL^Q:340-801,H:80-244^29.24%ID^E:2.6e-05^RecName: Full=Spindle apparatus protein lin-5;^Eukaryota; Metazoa; Ecdysozoa; Nematoda; Chromadorea; Rhabditida; Rhabditoidea; Rhabditidae; Peloderinae; Caenorhabditis	-	TRINITY_DN22008_c0_g1::TRINITY_DN22008_c0_g1_i3::g.39278::m.39278	1-1527[+]	LIN5_CAEEL^LIN5_CAEEL^Q:114-267,H:80-244^29.24%ID^E:1.95e-06^RecName: Full=Spindle apparatus protein lin-5;^Eukaryota; Metazoa; Ecdysozoa; Nematoda; Chromadorea; Rhabditida; Rhabditoidea; Rhabditidae; Peloderinae; Caenorhabditis	U1NGT5_ASCSU^U1NGT5_ASCSU^Q:100-1329,H:1-414^31.409%ID^E:7.15e-45^RecName: Full=Myosin-7b^.	U1NGT5_ASCSU^U1NGT5_ASCSU^Q:34-443,H:1-414^31.651%ID^E:8.81e-47^RecName: Full=Myosin-7b^.	-	-	-	ENOG4110KJE^NA	KEGG:cel:CELE_T09A5.10	GO:0005938^cellular_component^cell cortex`GO:0000793^cellular_component^condensed chromosome`GO:0000777^cellular_component^condensed chromosome kinetochore`GO:0005737^cellular_component^cytoplasm`GO:0005828^cellular_component^kinetochore microtubule`GO:0005815^cellular_component^microtubule organizing center`GO:0005819^cellular_component^spindle`GO:0051233^cellular_component^spindle midzone`GO:00…	-
	G	TRINITY_DN22339_c2_g1	TRINITY_DN22339_c2_g1_i5	-	-	TRINITY_DN22339_c2_g1::TRINITY_DN22339_c2_g1_i5::g.47366::m.47366	764-1168[-]	PORIM_RAT^PORIM_RAT^Q:48-133,H:105-186^37.209%ID^E:3.53e-07^RecName: Full=Porimin;^Eukaryota; Metazoa; Chordata; Craniata; Vertebrata; Euteleostomi; Mammalia; Eutheria; Euarchontoglires; Glires; Rodentia; Myomorpha; Muroidea; Muridae; Murinae; Rattus	-	F1MA50_RAT^F1MA50_RAT^Q:48-133,H:57-138^37.209%ID^E:8.29e-06^RecName: Full=Porimin^.	PF05283.10^MGC-24^Multi-glycosylated core protein 24 (MGC-24), sialomucin^39-120^E:1e-09	-	ExpAA=27.34^PredHel=1^Topology=o100-122i	ENOG410ZE8W^Transmembrane protein 123	KEGG:rno:363013	GO:0031410^cellular_component^cytoplasmic vesicle`GO:0016021^cellular_component^integral component of membrane	-
	G	TRINITY_DN26235_c3_g2	TRINITY_DN26235_c3_g2_i20	DHS16_CAEEL^DHS16_CAEEL^Q:270-713,H:13-167^38.71%ID^E:6.97e-23^RecName: Full=3 beta-hydroxysteroid dehydrogenase dhs-16;^Eukaryota; Metazoa; Ecdysozoa; Nematoda; Chromadorea; Rhabditida; Rhabditoidea; Rhabditidae; Peloderinae; Caenorhabditis	-	TRINITY_DN26235_c3_g2::TRINITY_DN26235_c3_g2_i20::g.169165::m.169165	54-716[+]	DHS16_CAEEL^DHS16_CAEEL^Q:73-220,H:13-167^38.71%ID^E:4.29e-25^RecName: Full=3 beta-hydroxysteroid dehydrogenase dhs-16;^Eukaryota; Metazoa; Ecdysozoa; Nematoda; Chromadorea; Rhabditida; Rhabditoidea; Rhabditidae; Peloderinae; Caenorhabditis	F1L667_ASCSU^F1L667_ASCSU^Q:282-713,H:22-165^49.306%ID^E:4.1e-38^RecName: Full=Estradiol 17-beta-dehydrogenase 2^.	F1L667_ASCSU^F1L667_ASCSU^Q:77-220,H:22-165^49.306%ID^E:7.83e-42^RecName: Full=Estradiol 17-beta-dehydrogenase 2^.	PF00106.24^adh_short^short chain dehydrogenase^90-217^E:7e-20`PF13561.5^adh_short_C2^Enoyl-(Acyl carrier protein) reductase^95-218^E:2.5e-13	-	ExpAA=28.86^PredHel=1^Topology=o52-74i	ENOG410Y7FK^retinol dehydrogenase activity	KEGG:cel:CELE_C10F3.2	GO:0016021^cellular_component^integral component of membrane`GO:0016229^molecular_function^steroid dehydrogenase activity`GO:0008203^biological_process^cholesterol metabolic process`GO:0055114^biological_process^oxidation-reduction process	-
	G	TRINITY_DN22418_c0_g2	TRINITY_DN22418_c0_g2_i1	BAP60_DROME^BAP60_DROME^Q:181-1416,H:117-514^62.864%ID^E:8.83e-158^RecName: Full=Brahma-associated protein of 60 kDa;^Eukaryota; Metazoa; Ecdysozoa; Arthropoda; Hexapoda; Insecta; Pterygota; Neoptera; Holometabola; Diptera; Brachycera; Muscomorpha; Ephydroidea; Drosophilidae; Drosophila; Sophophora	-	TRINITY_DN22418_c0_g2::TRINITY_DN22418_c0_g2_i1::g.49249::m.49249	6041-7480[-]	CCD47_BOVIN^CCD47_BOVIN^Q:23-467,H:1-466^39.703%ID^E:3.47e-109^RecName: Full=Coiled-coil domain-containing protein 47;^Eukaryota; Metazoa; Chordata; Craniata; Vertebrata; Euteleostomi; Mammalia; Eutheria; Laurasiatheria; Cetartiodactyla; Ruminantia; Pecora; Bovidae; Bovinae; Bos	F1L0K2_ASCSU^F1L0K2_ASCSU^Q:28-1419,H:6-464^85.776%ID^E:0^RecName: Full=SWI/SNF-related matrix-associated actin-dependent regulator of chromatin subfamily D member 1^.	F1L2T6_ASCSU^F1L2T6_ASCSU^Q:23-479,H:7-462^75%ID^E:0^RecName: Full=Coiled-coil domain-containing protein 47^.	PF07946.13^DUF1682^Protein of unknown function (DUF1682)^146-467^E:1.9e-83	-	ExpAA=18.55^PredHel=1^Topology=o144-166i	-	KEGG:bta:540167	GO:0005783^cellular_component^endoplasmic reticulum`GO:0016021^cellular_component^integral component of membrane`GO:0005509^molecular_function^calcium ion binding	-
	G	TRINITY_DN22872_c0_g2	TRINITY_DN22872_c0_g2_i3	RAB21_BOVIN^RAB21_BOVIN^Q:47-661,H:14-220^60.096%ID^E:2.76e-71^RecName: Full=Ras-related protein Rab-21;^Eukaryota; Metazoa; Chordata; Craniata; Vertebrata; Euteleostomi; Mammalia; Eutheria; Laurasiatheria; Cetartiodactyla; Ruminantia; Pecora; Bovidae; Bovinae; Bos	-	TRINITY_DN22872_c0_g2::TRINITY_DN22872_c0_g2_i3::g.61234::m.61234	2-667[+]	RAB21_MOUSE^RAB21_MOUSE^Q:17-220,H:16-220^60.68%ID^E:6.64e-83^RecName: Full=Ras-related protein Rab-21;^Eukaryota; Metazoa; Chordata; Craniata; Vertebrata; Euteleostomi; Mammalia; Eutheria; Euarchontoglires; Glires; Rodentia; Myomorpha; Muroidea; Muridae; Murinae; Mus; Mus	F1L4K2_ASCSU^F1L4K2_ASCSU^Q:11-664,H:22-239^75.688%ID^E:2.21e-101^RecName: Full=Ras-related protein Rab-21^.	F1L4K2_ASCSU^F1L4K2_ASCSU^Q:4-221,H:22-239^75.688%ID^E:1.57e-119^RecName: Full=Ras-related protein Rab-21^.	PF00025.20^Arf^ADP-ribosylation factor family^14-175^E:1e-11`PF00071.21^Ras^Ras family^20-180^E:6.4e-57`PF08477.12^Roc^Ras of Complex, Roc, domain of DAPkinase^20-134^E:3.3e-34`PF04670.11^Gtr1_RagA^Gtr1/RagA G protein conserved region^20-82^E:1.1e-05	-	-	ENOG410XQT5^RAB21, member RAS oncogene family	KEGG:mmu:216344`KO:K07890	GO:1904115^cellular_component^axon cytoplasm`GO:0032154^cellular_component^cleavage furrow`GO:0098559^cellular_component^cytoplasmic side of early endosome membrane`GO:0009898^cellular_component^cytoplasmic side of plasma membrane`GO:0030659^cellular_component^cytoplasmic vesicle membrane`GO:0005769^cellular_component^early endosome`GO:0005789^cellular_component^endoplasmic reticulum membrane`GO:…	GO:0005525^molecular_function^GTP binding`GO:0003924^molecular_function^GTPase activity
	G	TRINITY_DN22400_c15_g3	TRINITY_DN22400_c15_g3_i11	-	-	TRINITY_DN22400_c15_g3::TRINITY_DN22400_c15_g3_i11::g.49428::m.49428	3-1064[-]	-	U1MT23_ASCSU^U1MT23_ASCSU^Q:1355-792,H:1-137^25%ID^E:1.37e-10^RecName: Full=Pepsin inhibitor dit33^.	-	-	-	-	-	-	-	-
	G	TRINITY_DN26019_c3_g1	TRINITY_DN26019_c3_g1_i9	-	-	TRINITY_DN26019_c3_g1::TRINITY_DN26019_c3_g1_i9::g.163913::m.163913	2206-4281[-]	-	A8PJU2_BRUMA^A8PJU2_BRUMA^Q:4206-2260,H:52-632^25.782%ID^E:3.57e-35^RecName: Full=Protein Bm9393, isoform a^.	A8PJU2_BRUMA^A8PJU2_BRUMA^Q:4-674,H:33-632^26.037%ID^E:1.78e-37^RecName: Full=Protein Bm9393, isoform a^.	-	-	-	-	-	-	-
	G	TRINITY_DN22013_c0_g1	TRINITY_DN22013_c0_g1_i8	GMPPB_CAEEL^GMPPB_CAEEL^Q:894-1592,H:1-233^79.399%ID^E:1.24e-120^RecName: Full=Mannose-1-phosphate guanyltransferase beta;^Eukaryota; Metazoa; Ecdysozoa; Nematoda; Chromadorea; Rhabditida; Rhabditoidea; Rhabditidae; Peloderinae; Caenorhabditis`GMPPB_CAEEL^GMPPB_CAEEL^Q:3003-3401,H:227-365^62.59%ID^E:4.26e-47^RecName: Full=Mannose-1-phosphate guanyltransferase beta;^Eukaryota; Metazoa; Ecdysozoa; …	-	TRINITY_DN22013_c0_g1::TRINITY_DN22013_c0_g1_i8::g.39460::m.39460	894-1625[+]	GMPPB_CAEEL^GMPPB_CAEEL^Q:1-233,H:1-233^79.399%ID^E:2e-135^RecName: Full=Mannose-1-phosphate guanyltransferase beta;^Eukaryota; Metazoa; Ecdysozoa; Nematoda; Chromadorea; Rhabditida; Rhabditoidea; Rhabditidae; Peloderinae; Caenorhabditis	U1MKF7_ASCSU^U1MKF7_ASCSU^Q:894-1589,H:1-229^87.5%ID^E:6.56e-128^RecName: Full=Mannose-1-phosphate guanyltransferase beta^.`U1MKF7_ASCSU	U1MKF7_ASCSU^U1MKF7_ASCSU^Q:1-232,H:1-229^87.5%ID^E:1.43e-143^RecName: Full=Mannose-1-phosphate guanyltransferase beta^.	PF00483.22^NTP_transferase^Nucleotidyl transferase^2-226^E:3.7e-51`PF12804.6^NTP_transf_3^MobA-like NTP transferase domain^3-112^E:6.2e-11	-	-	COG1208^nucleotidyl transferase	KEGG:cel:CELE_C42C1.5`KO:K00966	GO:0005525^molecular_function^GTP binding`GO:0004475^molecular_function^mannose-1-phosphate guanylyltransferase activity`GO:0009298^biological_process^GDP-mannose biosynthetic process	GO:0016779^molecular_function^nucleotidyltransferase activity`GO:0009058^biological_process^biosynthetic process
	G	TRINITY_DN21982_c0_g1	TRINITY_DN21982_c0_g1_i7	INVSA_XENLA^INVSA_XENLA^Q:878-1927,H:213-563^36.827%ID^E:7.2e-51^RecName: Full=Inversin-A;^Eukaryota; Metazoa; Chordata; Craniata; Vertebrata; Euteleostomi; Amphibia; Batrachia; Anura; Pipoidea; Pipidae; Xenopodinae; Xenopus; Xenopus`INVSA_XENLA^INVSA_XENLA^Q:848-1756,H:7-305^29.032%ID^E:1.14e-18^RecName: Full=Inversin-A;^Eukaryota; Metazoa; Chordata; Craniata; Vertebrata; Euteleostomi; Amphibia;…	-	TRINITY_DN21982_c0_g1::TRINITY_DN21982_c0_g1_i7::g.38436::m.38436	842-2035[+]	INVSA_XENLA^INVSA_XENLA^Q:13-362,H:213-563^36.827%ID^E:5.79e-55^RecName: Full=Inversin-A;^Eukaryota; Metazoa; Chordata; Craniata; Vertebrata; Euteleostomi; Amphibia; Batrachia; Anura; Pipoidea; Pipidae; Xenopodinae; Xenopus; Xenopus`INVSA_XENLA^INVSA_XENLA^Q:3-305,H:7-305^29.032%ID^E:7.92e-20^RecName: Full=Inversin-A;^Eukaryota; Metazoa; Chordata; Craniata; Vertebrata; Euteleostomi; Amphibia; Bat…	U1NNZ9_ASCSU^U1NNZ9_ASCSU^Q:842-1933,H:203-566^79.67%ID^E:0^RecName: Full=Inversin^.`U1NNZ9_ASCSU	U1NNZ9_ASCSU^U1NNZ9_ASCSU^Q:1-394,H:203-597^76.456%ID^E:0^RecName: Full=Inversin^.`U1NNZ9_ASCSU	PF12796.6^Ank_2^Ankyrin repeats (3 copies)^14-75^E:1.9e-09`PF13637.5^Ank_4^Ankyrin repeats (many copies)^17-71^E:2.9e-05`PF13637.5^Ank_4^Ankyrin repeats (many copies)^52-104^E:3.1e-06`PF12796.6^Ank_2^Ankyrin repeats (3 copies)^66-143^E:1.1e-09`PF00023.29^Ank^Ankyrin repeat^83-113^E:0.012`PF13637.5^Ank_4^Ankyrin repeats (many copies)^118-171^E:8.3e-08`PF13857.5^Ank_5^Ankyrin repeats (many copies)^…	-	-	-	KEGG:xla:378491`KO:K19626	GO:0005737^cellular_component^cytoplasm`GO:0005856^cellular_component^cytoskeleton`GO:0005516^molecular_function^calmodulin binding`GO:0007275^biological_process^multicellular organism development`GO:0016055^biological_process^Wnt signaling pathway	GO:0005515^molecular_function^protein binding
	G	TRINITY_DN16600_c0_g1	TRINITY_DN16600_c0_g1_i2	GST1_ASCSU^GST1_ASCSU^Q:126-722,H:2-205^52.941%ID^E:2.08e-62^RecName: Full=Glutathione S-transferase 1;^Eukaryota; Metazoa; Ecdysozoa; Nematoda; Chromadorea; Ascaridida; Ascaridoidea; Ascarididae; Ascaris	-	TRINITY_DN16600_c0_g1::TRINITY_DN16600_c0_g1_i2::g.3647::m.3647	27-728[+]	GST1_ASCSU^GST1_ASCSU^Q:34-232,H:2-205^52.941%ID^E:5e-63^RecName: Full=Glutathione S-transferase 1;^Eukaryota; Metazoa; Ecdysozoa; Nematoda; Chromadorea; Ascaridida; Ascaridoidea; Ascarididae; Ascaris	F1L6R4_ASCSU^F1L6R4_ASCSU^Q:126-713,H:2-202^53.234%ID^E:9.66e-68^RecName: Full=Glutathione S-transferase 1^.	F1L6R4_ASCSU^F1L6R4_ASCSU^Q:34-229,H:2-202^53.234%ID^E:2.1e-68^RecName: Full=Glutathione S-transferase 1^.	PF02798.19^GST_N^Glutathione S-transferase, N-terminal domain^38-105^E:6.9e-10`PF13417.5^GST_N_3^Glutathione S-transferase, N-terminal domain^50-108^E:5.6e-06`PF00043.24^GST_C^Glutathione S-transferase, C-terminal domain^135-219^E:2.5e-09`PF14497.5^GST_C_3^Glutathione S-transferase, C-terminal domain^155-228^E:1.1e-15	-	-	-	-	GO:0005903^cellular_component^brush border`GO:0005737^cellular_component^cytoplasm`GO:0004602^molecular_function^glutathione peroxidase activity`GO:0004364^molecular_function^glutathione transferase activity`GO:0055114^biological_process^oxidation-reduction process	GO:0005515^molecular_function^protein binding
	G	TRINITY_DN24943_c3_g1	TRINITY_DN24943_c3_g1_i3	PTN9_HUMAN^PTN9_HUMAN^Q:495-1205,H:327-582^36.965%ID^E:3.76e-40^RecName: Full=Tyrosine-protein phosphatase non-receptor type 9;^Eukaryota; Metazoa; Chordata; Craniata; Vertebrata; Euteleostomi; Mammalia; Eutheria; Euarchontoglires; Primates; Haplorrhini; Catarrhini; Hominidae; Homo	-	TRINITY_DN24943_c3_g1::TRINITY_DN24943_c3_g1_i3::g.126927::m.126927	459-1280[+]	PTN9_HUMAN^PTN9_HUMAN^Q:13-249,H:327-582^36.965%ID^E:1.67e-44^RecName: Full=Tyrosine-protein phosphatase non-receptor type 9;^Eukaryota; Metazoa; Chordata; Craniata; Vertebrata; Euteleostomi; Mammalia; Eutheria; Euarchontoglires; Primates; Haplorrhini; Catarrhini; Hominidae; Homo	F1L6S6_ASCSU^F1L6S6_ASCSU^Q:258-1262,H:75-416^59.942%ID^E:9.86e-145^RecName: Full=Receptor-type tyrosine-protein phosphatase C^.	F1L6S6_ASCSU^F1L6S6_ASCSU^Q:1-268,H:149-416^64.925%ID^E:2.44e-135^RecName: Full=Receptor-type tyrosine-protein phosphatase C^.	PF00102.26^Y_phosphatase^Protein-tyrosine phosphatase^13-240^E:5.6e-75	-	-	COG5599^protein tyrosine phosphatase	KEGG:hsa:5780`KO:K18038	GO:0005737^cellular_component^cytoplasm`GO:0004726^molecular_function^non-membrane spanning protein tyrosine phosphatase activity`GO:0004725^molecular_function^protein tyrosine phosphatase activity`GO:0006470^biological_process^protein dephosphorylation	GO:0004725^molecular_function^protein tyrosine phosphatase activity`GO:0006470^biological_process^protein dephosphorylation
	G	TRINITY_DN22287_c3_g4	TRINITY_DN22287_c3_g4_i4	GNAO_CAEEL^GNAO_CAEEL^Q:1158-253,H:53-354^95.033%ID^E:0^RecName: Full=Guanine nucleotide-binding protein G(o) subunit alpha;^Eukaryota; Metazoa; Ecdysozoa; Nematoda; Chromadorea; Rhabditida; Rhabditoidea; Rhabditidae; Peloderinae; Caenorhabditis`GNAO_CAEEL^GNAO_CAEEL^Q:1858-1697,H:1-54^98.148%ID^E:3.65e-24^RecName: Full=Guanine nucleotide-binding protein G(o) subunit alpha;^Eukaryota; Metazoa; Ec…	-	TRINITY_DN22287_c3_g4::TRINITY_DN22287_c3_g4_i4::g.45551::m.45551	250-1053[-]	GNAO_CAEEL^GNAO_CAEEL^Q:1-267,H:88-354^95.506%ID^E:0^RecName: Full=Guanine nucleotide-binding protein G(o) subunit alpha;^Eukaryota; Metazoa; Ecdysozoa; Nematoda; Chromadorea; Rhabditida; Rhabditoidea; Rhabditidae; Peloderinae; Caenorhabditis	U1NXW8_ASCSU^U1NXW8_ASCSU^Q:1158-253,H:194-495^97.02%ID^E:0^RecName: Full=Guanine nucleotide-binding protein g subunit alpha^.`U1NXW8_ASCSU	U1NXW8_ASCSU^U1NXW8_ASCSU^Q:1-267,H:229-495^97.753%ID^E:0^RecName: Full=Guanine nucleotide-binding protein g subunit alpha^.	PF00503.19^G-alpha^G-protein alpha subunit^28-256^E:6.6e-100`PF04670.11^Gtr1_RagA^Gtr1/RagA G protein conserved region^80-243^E:3.2e-05`PF00025.20^Arf^ADP-ribosylation factor family^90-191^E:2e-13	-	-	ENOG410XNVQ^Guanine nucleotide binding protein (G protein) alpha	KEGG:cel:CELE_C26C6.2`KO:K04534	GO:0005938^cellular_component^cell cortex`GO:0005834^cellular_component^heterotrimeric G-protein complex`GO:0031683^molecular_function^G-protein beta/gamma-subunit complex binding`GO:0001664^molecular_function^G-protein coupled receptor binding`GO:0005525^molecular_function^GTP binding`GO:0003924^molecular_function^GTPase activity`GO:0046872^molecular_function^metal ion binding`GO:0043495^molecul…	GO:0003924^molecular_function^GTPase activity`GO:0004871^molecular_function^signal transducer activity`GO:0019001^molecular_function^guanyl nucleotide binding`GO:0031683^molecular_function^G-protein beta/gamma-subunit complex binding`GO:0007186^biological_process^G-protein coupled receptor signaling pathway`GO:0005525^molecular_function^GTP binding
	G	TRINITY_DN24167_c3_g1	TRINITY_DN24167_c3_g1_i6	GPX2_CAEEL^GPX2_CAEEL^Q:1032-1430,H:23-159^59.124%ID^E:2.19e-50^RecName: Full=Glutathione peroxidase 2;^Eukaryota; Metazoa; Ecdysozoa; Nematoda; Chromadorea; Rhabditida; Rhabditoidea; Rhabditidae; Peloderinae; Caenorhabditis	-	TRINITY_DN24167_c3_g1::TRINITY_DN24167_c3_g1_i6::g.100158::m.100158	1017-1448[+]	GPX2_CAEEL^GPX2_CAEEL^Q:6-138,H:23-159^59.124%ID^E:1.2e-57^RecName: Full=Glutathione peroxidase 2;^Eukaryota; Metazoa; Ecdysozoa; Nematoda; Chromadorea; Rhabditida; Rhabditoidea; Rhabditidae; Peloderinae; Caenorhabditis	F1LAJ8_ASCSU^F1LAJ8_ASCSU^Q:1032-1445,H:46-187^68.31%ID^E:6.67e-63^RecName: Full=Glutathione peroxidase^.	F1LAJ8_ASCSU^F1LAJ8_ASCSU^Q:6-143,H:46-187^68.31%ID^E:6.12e-72^RecName: Full=Glutathione peroxidase^.	PF00255.18^GSHPx^Glutathione peroxidase^5-95^E:6.4e-38	-	-	COG0386^glutathione peroxidase	-	GO:0005737^cellular_component^cytoplasm`GO:0004602^molecular_function^glutathione peroxidase activity`GO:0006979^biological_process^response to oxidative stress	GO:0004602^molecular_function^glutathione peroxidase activity`GO:0006979^biological_process^response to oxidative stress`GO:0055114^biological_process^oxidation-reduction process
	G	TRINITY_DN107134_c0_g1	TRINITY_DN107134_c0_g1_i1	-	-	TRINITY_DN107134_c0_g1::TRINITY_DN107134_c0_g1_i1::g.174078::m.174078	1-297[-]	-	U1NWC6_ASCSU^U1NWC6_ASCSU^Q:417-178,H:316-393^58.75%ID^E:8.66e-15^RecName: Full=Cub domain protein^.	U1NWC6_ASCSU^U1NWC6_ASCSU^Q:5-40,H:360-393^69.444%ID^E:1.45e-06^RecName: Full=Cub domain protein^.	-	-	-	-	-	-	-
	G	TRINITY_DN21943_c13_g1	TRINITY_DN21943_c13_g1_i3	ZNRF2_MOUSE^ZNRF2_MOUSE^Q:171-1,H:145-201^61.404%ID^E:3.81e-18^RecName: Full=E3 ubiquitin-protein ligase ZNRF2;^Eukaryota; Metazoa; Chordata; Craniata; Vertebrata; Euteleostomi; Mammalia; Eutheria; Euarchontoglires; Glires; Rodentia; Myomorpha; Muroidea; Muridae; Murinae; Mus; Mus	-	TRINITY_DN21943_c13_g1::TRINITY_DN21943_c13_g1_i3::g.37683::m.37683	1-498[-]	ZNRF2_MOUSE^ZNRF2_MOUSE^Q:110-166,H:145-201^61.404%ID^E:1.46e-19^RecName: Full=E3 ubiquitin-protein ligase ZNRF2;^Eukaryota; Metazoa; Chordata; Craniata; Vertebrata; Euteleostomi; Mammalia; Eutheria; Euarchontoglires; Glires; Rodentia; Myomorpha; Muroidea; Muridae; Murinae; Mus; Mus	F1L5W4_ASCSU^F1L5W4_ASCSU^Q:498-1,H:1-168^70.76%ID^E:6.61e-73^RecName: Full=E3 ubiquitin-protein ligase ZNRF2^.	F1L5W4_ASCSU^F1L5W4_ASCSU^Q:1-166,H:1-168^70.76%ID^E:7.12e-75^RecName: Full=E3 ubiquitin-protein ligase ZNRF2^.	-	-	-	ENOG4111V18^zinc and ring finger	KEGG:mmu:387524`KO:K10694	GO:0030054^cellular_component^cell junction`GO:0005737^cellular_component^cytoplasm`GO:0030659^cellular_component^cytoplasmic vesicle membrane`GO:0010008^cellular_component^endosome membrane`GO:0005765^cellular_component^lysosomal membrane`GO:0005886^cellular_component^plasma membrane`GO:0042734^cellular_component^presynaptic membrane`GO:0043234^cellular_component^protein complex`GO:0046872^molec…	-
	G	TRINITY_DN23907_c7_g4	TRINITY_DN23907_c7_g4_i15	OTUD5_XENTR^OTUD5_XENTR^Q:427-1146,H:128-370^49.194%ID^E:1.13e-75^RecName: Full=OTU domain-containing protein 5;^Eukaryota; Metazoa; Chordata; Craniata; Vertebrata; Euteleostomi; Amphibia; Batrachia; Anura; Pipoidea; Pipidae; Xenopodinae; Xenopus; Silurana	-	TRINITY_DN23907_c7_g4::TRINITY_DN23907_c7_g4_i15::g.92114::m.92114	277-1299[+]	OTUD5_XENTR^OTUD5_XENTR^Q:51-290,H:128-370^49.194%ID^E:8.51e-84^RecName: Full=OTU domain-containing protein 5;^Eukaryota; Metazoa; Chordata; Craniata; Vertebrata; Euteleostomi; Amphibia; Batrachia; Anura; Pipoidea; Pipidae; Xenopodinae; Xenopus; Silurana	F1KYF6_ASCSU^F1KYF6_ASCSU^Q:277-1242,H:1-374^59.151%ID^E:3.71e-137^RecName: Full=OTU domain-containing protein 5^.`F1KYF6_ASCSU	F1KYF6_ASCSU^F1KYF6_ASCSU^Q:1-322,H:1-374^59.151%ID^E:2.24e-151^RecName: Full=OTU domain-containing protein 5^.	PF02338.18^OTU^OTU-like cysteine protease^92-209^E:1.2e-17	-	-	ENOG410XNYW^OTU domain containing	KEGG:xtr:448134`KO:K12655	GO:0004843^molecular_function^thiol-dependent ubiquitin-specific protease activity`GO:0071108^biological_process^protein K48-linked deubiquitination`GO:0070536^biological_process^protein K63-linked deubiquitination`GO:0032496^biological_process^response to lipopolysaccharide	-
	G	TRINITY_DN27705_c0_g1	TRINITY_DN27705_c0_g1_i1	-	-	TRINITY_DN27705_c0_g1::TRINITY_DN27705_c0_g1_i1::g.170663::m.170663	44-364[-]	-	Q20017_CAEEL^Q20017_CAEEL^Q:268-65,H:19-82^32.353%ID^E:0.000261^RecName: Full=Protein NLP-5^.	Q20017_CAEEL^Q20017_CAEEL^Q:33-100,H:19-82^32.353%ID^E:0.000199^RecName: Full=Protein NLP-5^.	-	-	ExpAA=22.04^PredHel=1^Topology=o26-48i	-	-	-	-
	G	TRINITY_DN24828_c0_g1	TRINITY_DN24828_c0_g1_i6	-	-	TRINITY_DN24828_c0_g1::TRINITY_DN24828_c0_g1_i6::g.122809::m.122809	77-3052[+]	-	U1NHA4_ASCSU^U1NHA4_ASCSU^Q:1256-3010,H:240-819^41.246%ID^E:2.75e-83^RecName: Full=Intracellular protein transport protein uso1^.`U1NHA4_ASCSU	U1NHA4_ASCSU^U1NHA4_ASCSU^Q:394-978,H:240-819^41.751%ID^E:5.87e-112^RecName: Full=Intracellular protein transport protein uso1^.`U1NHA4_ASCSU	-	-	-	-	-	-	-
	G	TRINITY_DN166_c0_g1	TRINITY_DN166_c0_g1_i1	-	-	TRINITY_DN166_c0_g1::TRINITY_DN166_c0_g1_i1::g.25::m.25	282-782[-]	-	A8P3V1_BRUMA^A8P3V1_BRUMA^Q:766-500,H:1390-1479^31.111%ID^E:1.55e-07^RecName: Full=Protein Bm10348, isoform b^.`A8P3V1_BRUMA	-	-	-	-	-	-	-	-
	G	TRINITY_DN7974_c0_g1	TRINITY_DN7974_c0_g1_i1	-	-	TRINITY_DN7974_c0_g1::TRINITY_DN7974_c0_g1_i1::g.982::m.982	840-1196[+]	-	U6PSL7_HAECO^U6PSL7_HAECO^Q:1508-1143,H:460-582^35.2%ID^E:4.46e-12^RecName: Full=Endonuclease exonuclease phosphatase domain containing protein^.	-	-	-	-	-	-	-	-
	G	TRINITY_DN17309_c0_g1	TRINITY_DN17309_c0_g1_i2	UXT_NEMVE^UXT_NEMVE^Q:1297-905,H:17-148^34.848%ID^E:9.96e-17^RecName: Full=Protein UXT homolog;^Eukaryota; Metazoa; Cnidaria; Anthozoa; Hexacorallia; Actiniaria; Edwardsiidae; Nematostella	-	TRINITY_DN17309_c0_g1::TRINITY_DN17309_c0_g1_i2::g.4180::m.4180	860-1324[-]	UXT_NEMVE^UXT_NEMVE^Q:10-140,H:17-148^34.848%ID^E:1.5e-18^RecName: Full=Protein UXT homolog;^Eukaryota; Metazoa; Cnidaria; Anthozoa; Hexacorallia; Actiniaria; Edwardsiidae; Nematostella	A8PHG6_BRUMA^A8PHG6_BRUMA^Q:1324-905,H:1-140^61.429%ID^E:2.86e-47^RecName: Full=Protein Bm9328, isoform a^.	A8PHG6_BRUMA^A8PHG6_BRUMA^Q:1-140,H:1-140^61.429%ID^E:2.23e-51^RecName: Full=Protein Bm9328, isoform a^.	PF02996.16^Prefoldin^Prefoldin subunit^25-137^E:1.6e-16	-	-	ENOG4111Q3P^ubiquitously-expressed, prefoldin-like chaperone	KEGG:nve:NEMVE_v1g140887	GO:0005634^cellular_component^nucleus`GO:0016272^cellular_component^prefoldin complex`GO:0001104^molecular_function^RNA polymerase II transcription cofactor activity`GO:0001106^molecular_function^RNA polymerase II transcription corepressor activity`GO:0051082^molecular_function^unfolded protein binding`GO:0006457^biological_process^protein folding	-
	G	TRINITY_DN20014_c0_g1	TRINITY_DN20014_c0_g1_i1	-	-	TRINITY_DN20014_c0_g1::TRINITY_DN20014_c0_g1_i1::g.11472::m.11472	680-1276[-]	-	U1MGF6_ASCSU^U1MGF6_ASCSU^Q:1252-710,H:1-180^50.829%ID^E:1.04e-59^RecName: Full=Cre-glb-10 protein^.	U1MGF6_ASCSU^U1MGF6_ASCSU^Q:9-187,H:1-178^51.397%ID^E:7.06e-63^RecName: Full=Cre-glb-10 protein^.	PF00042.21^Globin^Globin^39-146^E:4.3e-06	-	-	-	-	-	GO:0020037^molecular_function^heme binding
	G	TRINITY_DN88054_c0_g1	TRINITY_DN88054_c0_g1_i1	POSTN_HUMAN^POSTN_HUMAN^Q:13-963,H:309-635^23.988%ID^E:2.61e-11^RecName: Full=Periostin;^Eukaryota; Metazoa; Chordata; Craniata; Vertebrata; Euteleostomi; Mammalia; Eutheria; Euarchontoglires; Primates; Haplorrhini; Catarrhini; Hominidae; Homo`POSTN_HUMAN^POSTN_HUMAN^Q:106-963,H:204-499^21.865%ID^E:4.46e-07^RecName: Full=Periostin;^Eukaryota; Metazoa; Chordata; Craniata; Vertebrata; Euteleostomi;…	-	TRINITY_DN88054_c0_g1::TRINITY_DN88054_c0_g1_i1::g.173140::m.173140	1-1014[+]	POSTN_HUMAN^POSTN_HUMAN^Q:5-321,H:309-635^23.988%ID^E:1.8e-11^RecName: Full=Periostin;^Eukaryota; Metazoa; Chordata; Craniata; Vertebrata; Euteleostomi; Mammalia; Eutheria; Euarchontoglires; Primates; Haplorrhini; Catarrhini; Hominidae; Homo`POSTN_HUMAN^POSTN_HUMAN^Q:36-321,H:204-499^21.865%ID^E:3.37e-07^RecName: Full=Periostin;^Eukaryota; Metazoa; Chordata; Craniata; Vertebrata; Euteleostomi; Ma…	U1LP07_ASCSU^U1LP07_ASCSU^Q:1-1002,H:380-716^53.687%ID^E:7.49e-121^RecName: Full=Fasciclin domain containing protein^.`U1LP07_ASCSU	U1LP07_ASCSU^U1LP07_ASCSU^Q:1-334,H:380-716^53.687%ID^E:3.17e-121^RecName: Full=Fasciclin domain containing protein^.`U1LP07_ASCSU	PF02469.21^Fasciclin^Fasciclin domain^8-64^E:2.1e-06`PF02469.21^Fasciclin^Fasciclin domain^191-314^E:3.9e-20	-	-	COG2335^Beta-Ig-H3 fasciclin	KEGG:hsa:10631	GO:0031012^cellular_component^extracellular matrix`GO:0005615^cellular_component^extracellular space`GO:0031594^cellular_component^neuromuscular junction`GO:0005578^cellular_component^proteinaceous extracellular matrix`GO:0005802^cellular_component^trans-Golgi network`GO:0008201^molecular_function^heparin binding`GO:0046872^molecular_function^metal ion binding`GO:1990523^biological_process^bone r…	-
	G	TRINITY_DN23669_c0_g4	TRINITY_DN23669_c0_g4_i1	MYO4_CAEEL^MYO4_CAEEL^Q:6377-495,H:2-1962^65.24%ID^E:0^RecName: Full=Myosin-4;^Eukaryota; Metazoa; Ecdysozoa; Nematoda; Chromadorea; Rhabditida; Rhabditoidea; Rhabditidae; Peloderinae; Caenorhabditis	-	TRINITY_DN23669_c0_g4::TRINITY_DN23669_c0_g4_i1::g.85414::m.85414	477-6386[-]	MYO4_CAEEL^MYO4_CAEEL^Q:4-1953,H:2-1952^65.402%ID^E:0^RecName: Full=Myosin-4;^Eukaryota; Metazoa; Ecdysozoa; Nematoda; Chromadorea; Rhabditida; Rhabditoidea; Rhabditidae; Peloderinae; Caenorhabditis	U1LTR7_ASCSU^U1LTR7_ASCSU^Q:6386-480,H:1-1963^83.968%ID^E:0^RecName: Full=Myosin-4^.	U1LTR7_ASCSU^U1LTR7_ASCSU^Q:1-1969,H:1-1963^83.968%ID^E:0^RecName: Full=Myosin-4^.	PF02736.18^Myosin_N^Myosin N-terminal SH3-like domain^32-71^E:4.2e-15`PF00063.20^Myosin_head^Myosin head (motor domain)^85-777^E:1.5e-288`PF01576.18^Myosin_tail_1^Myosin tail^855-1934^E:3e-154	-	-	COG5022^myosin heavy chain	KEGG:cel:CELE_F11C3.3`KO:K10352	GO:0031672^cellular_component^A band`GO:0005859^cellular_component^muscle myosin complex`GO:0005863^cellular_component^striated muscle myosin thick filament`GO:0051015^molecular_function^actin filament binding`GO:0005524^molecular_function^ATP binding`GO:0000146^molecular_function^microfilament motor activity`GO:0008307^molecular_function^structural constituent of muscle`GO:0048017^biological_pro…	GO:0003774^molecular_function^motor activity`GO:0005524^molecular_function^ATP binding`GO:0016459^cellular_component^myosin complex
	G	TRINITY_DN23030_c7_g1	TRINITY_DN23030_c7_g1_i6	STXB5_RAT^STXB5_RAT^Q:298-2157,H:35-674^44.93%ID^E:1.4e-167^RecName: Full=Syntaxin-binding protein 5;^Eukaryota; Metazoa; Chordata; Craniata; Vertebrata; Euteleostomi; Mammalia; Eutheria; Euarchontoglires; Glires; Rodentia; Myomorpha; Muroidea; Muridae; Murinae; Rattus`STXB5_RAT^STXB5_RAT^Q:3025-3816,H:793-1044^31.481%ID^E:3.77e-26^RecName: Full=Syntaxin-binding protein 5;^Eukaryota; Metazoa; Cho…	-	TRINITY_DN23030_c7_g1::TRINITY_DN23030_c7_g1_i6::g.66145::m.66145	232-3909[+]	STXB5_RAT^STXB5_RAT^Q:23-642,H:35-674^44.93%ID^E:1.73e-175^RecName: Full=Syntaxin-binding protein 5;^Eukaryota; Metazoa; Chordata; Craniata; Vertebrata; Euteleostomi; Mammalia; Eutheria; Euarchontoglires; Glires; Rodentia; Myomorpha; Muroidea; Muridae; Murinae; Rattus`STXB5_RAT^STXB5_RAT^Q:932-1195,H:793-1044^31.481%ID^E:1.46e-26^RecName: Full=Syntaxin-binding protein 5;^Eukaryota; Metazoa; Chord…	F1KQ48_ASCSU^F1KQ48_ASCSU^Q:454-2373,H:11-651^76.48%ID^E:0^RecName: Full=Syntaxin-binding protein 5-like protein^.`F1KQ48_ASCSU	F1KQ48_ASCSU^F1KQ48_ASCSU^Q:75-714,H:11-651^76.48%ID^E:0^RecName: Full=Syntaxin-binding protein 5-like protein^.`F1KQ48_ASCSU	PF00400.31^WD40^WD domain, G-beta repeat^227-253^E:0.014`PF08366.12^LLGL^LLGL2^265-363^E:9.4e-21`PF08596.9^Lgl_C^Lethal giant larvae(Lgl) like, C-terminal^1049-1176^E:0.00024	-	-	ENOG410XTER^syntaxin binding protein	KEGG:rno:81022`KO:K08518	GO:0030054^cellular_component^cell junction`GO:0030659^cellular_component^cytoplasmic vesicle membrane`GO:0005829^cellular_component^cytosol`GO:0016021^cellular_component^integral component of membrane`GO:0005886^cellular_component^plasma membrane`GO:0030141^cellular_component^secretory granule`GO:0008021^cellular_component^synaptic vesicle`GO:0005096^molecular_function^GTPase activator activity`…	GO:0005515^molecular_function^protein binding
	G	TRINITY_DN23703_c3_g1	TRINITY_DN23703_c3_g1_i1	MROH1_HUMAN^MROH1_HUMAN^Q:145-2454,H:25-726^28.59%ID^E:1.02e-78^RecName: Full=Maestro heat-like repeat-containing protein family member 1;^Eukaryota; Metazoa; Chordata; Craniata; Vertebrata; Euteleostomi; Mammalia; Eutheria; Euarchontoglires; Primates; Haplorrhini; Catarrhini; Hominidae; Homo`MROH1_HUMAN^MROH1_HUMAN^Q:3668-5890,H:896-1614^26.918%ID^E:2.44e-51^RecName: Full=Maestro heat-like repea…	-	TRINITY_DN23703_c3_g1::TRINITY_DN23703_c3_g1_i1::g.86298::m.86298	2903-5974[+]	MROH1_HUMAN^MROH1_HUMAN^Q:256-1017,H:896-1635^27.342%ID^E:3.81e-60^RecName: Full=Maestro heat-like repeat-containing protein family member 1;^Eukaryota; Metazoa; Chordata; Craniata; Vertebrata; Euteleostomi; Mammalia; Eutheria; Euarchontoglires; Primates; Haplorrhini; Catarrhini; Hominidae; Homo	F1KQH7_ASCSU^F1KQH7_ASCSU^Q:2891-5968,H:781-1811^76.357%ID^E:0^RecName: Full=HEAT repeat-containing protein 7A^.`F1KQH7_ASCSU	F1KQH7_ASCSU^F1KQH7_ASCSU^Q:1-1022,H:785-1811^76.459%ID^E:0^RecName: Full=HEAT repeat-containing protein 7A^.	-	-	ExpAA=19.93^PredHel=1^Topology=i12-34o	ENOG410XQE8^Heat repeat	KEGG:hsa:727957	-	-
	G	TRINITY_DN19164_c0_g2	TRINITY_DN19164_c0_g2_i1	TMM33_RAT^TMM33_RAT^Q:1935-1237,H:15-247^44.635%ID^E:1.73e-61^RecName: Full=Transmembrane protein 33;^Eukaryota; Metazoa; Chordata; Craniata; Vertebrata; Euteleostomi; Mammalia; Eutheria; Euarchontoglires; Glires; Rodentia; Myomorpha; Muroidea; Muridae; Murinae; Rattus	-	TRINITY_DN19164_c0_g2::TRINITY_DN19164_c0_g2_i1::g.7807::m.7807	1234-2037[-]	TMM33_RAT^TMM33_RAT^Q:13-267,H:3-247^42.353%ID^E:2.82e-71^RecName: Full=Transmembrane protein 33;^Eukaryota; Metazoa; Chordata; Craniata; Vertebrata; Euteleostomi; Mammalia; Eutheria; Euarchontoglires; Glires; Rodentia; Myomorpha; Muroidea; Muridae; Murinae; Rattus	F1LC45_ASCSU^F1LC45_ASCSU^Q:2037-1237,H:1-268^67.164%ID^E:6.18e-109^RecName: Full=Transmembrane protein 33^.	F1LC45_ASCSU^F1LC45_ASCSU^Q:1-267,H:1-268^67.164%ID^E:1.23e-117^RecName: Full=Transmembrane protein 33^.	PF03661.12^UPF0121^Uncharacterised protein family (UPF0121)^34-264^E:8.5e-84	-	ExpAA=70.25^PredHel=3^Topology=o47-69i115-137o185-207i	ENOG4111BM3^Transmembrane protein 33	KEGG:rno:59303`KO:K20724	GO:0005783^cellular_component^endoplasmic reticulum`GO:0005789^cellular_component^endoplasmic reticulum membrane`GO:0030176^cellular_component^integral component of endoplasmic reticulum membrane`GO:0042470^cellular_component^melanosome`GO:0005643^cellular_component^nuclear pore`GO:0017056^molecular_function^structural constituent of nuclear pore`GO:0034613^biological_process^cellular protein loc…	GO:0016021^cellular_component^integral component of membrane
	G	TRINITY_DN20317_c0_g1	TRINITY_DN20317_c0_g1_i7	SODE_CAEEL^SODE_CAEEL^Q:313-801,H:27-189^54.601%ID^E:5.63e-56^RecName: Full=Extracellular superoxide dismutase [Cu-Zn];^Eukaryota; Metazoa; Ecdysozoa; Nematoda; Chromadorea; Rhabditida; Rhabditoidea; Rhabditidae; Peloderinae; Caenorhabditis	-	TRINITY_DN20317_c0_g1::TRINITY_DN20317_c0_g1_i7::g.13649::m.13649	223-768[+]	SODE_HAECO^SODE_HAECO^Q:8-180,H:9-183^57.143%ID^E:1.74e-65^RecName: Full=Extracellular superoxide dismutase [Cu-Zn];^Eukaryota; Metazoa; Ecdysozoa; Nematoda; Chromadorea; Rhabditida; Strongylida; Trichostrongyloidea; Haemonchidae; Haemonchinae; Haemonchus	U1MBM9_ASCSU^U1MBM9_ASCSU^Q:313-765,H:43-194^63.158%ID^E:3.01e-59^RecName: Full=Superoxide dismutase [Cu-Zn]^.	U1MBM9_ASCSU^U1MBM9_ASCSU^Q:20-181,H:32-194^64.417%ID^E:4.54e-71^RecName: Full=Superoxide dismutase [Cu-Zn]^.	PF00080.19^Sod_Cu^Copper/zinc superoxide dismutase (SODC)^44-177^E:5.5e-42	-	ExpAA=18.56^PredHel=1^Topology=i7-26o	-	-	GO:0005615^cellular_component^extracellular space`GO:0046872^molecular_function^metal ion binding`GO:0004784^molecular_function^superoxide dismutase activity	GO:0046872^molecular_function^metal ion binding`GO:0006801^biological_process^superoxide metabolic process`GO:0055114^biological_process^oxidation-reduction process
	G	TRINITY_DN25957_c3_g1	TRINITY_DN25957_c3_g1_i1	HMX1_CHICK^HMX1_CHICK^Q:1336-1124,H:198-268^76.056%ID^E:1.76e-26^RecName: Full=Homeobox protein HMX1;^Eukaryota; Metazoa; Chordata; Craniata; Vertebrata; Euteleostomi; Archelosauria; Archosauria; Dinosauria; Saurischia; Theropoda; Coelurosauria; Aves; Neognathae; Galloanserae; Galliformes; Phasianidae; Phasianinae; Gallus	-	TRINITY_DN25957_c3_g1::TRINITY_DN25957_c3_g1_i1::g.161862::m.161862	827-2215[-]	HMX2_MOUSE^HMX2_MOUSE^Q:263-414,H:110-256^45.963%ID^E:6.36e-29^RecName: Full=Homeobox protein HMX2;^Eukaryota; Metazoa; Chordata; Craniata; Vertebrata; Euteleostomi; Mammalia; Eutheria; Euarchontoglires; Glires; Rodentia; Myomorpha; Muroidea; Muridae; Murinae; Mus; Mus	U1MQZ5_ASCSU^U1MQZ5_ASCSU^Q:2188-962,H:12-419^48.544%ID^E:2.73e-97^RecName: Full=Homeobox protein hmx3^.	U1MQZ5_ASCSU^U1MQZ5_ASCSU^Q:10-462,H:12-463^51.096%ID^E:1.78e-130^RecName: Full=Homeobox protein hmx3^.	PF00046.28^Homeobox^Homeobox domain^298-354^E:1.3e-20	-	-	ENOG4111R8D^H6 family homeobox	KEGG:mmu:15372`KO:K09349	GO:0005634^cellular_component^nucleus`GO:0043565^molecular_function^sequence-specific DNA binding`GO:0007420^biological_process^brain development`GO:0030154^biological_process^cell differentiation`GO:0042472^biological_process^inner ear morphogenesis`GO:0008284^biological_process^positive regulation of cell proliferation`GO:0048026^biological_process^positive regulation of mRNA splicing, via spli…	GO:0003677^molecular_function^DNA binding
	G	TRINITY_DN22433_c1_g1	TRINITY_DN22433_c1_g1_i3	PA2G3_BOVIN^PA2G3_BOVIN^Q:662-862,H:209-279^39.437%ID^E:2.18e-19^RecName: Full=Group 3 secretory phospholipase A2;^Eukaryota; Metazoa; Chordata; Craniata; Vertebrata; Euteleostomi; Mammalia; Eutheria; Laurasiatheria; Cetartiodactyla; Ruminantia; Pecora; Bovidae; Bovinae; Bos`PA2G3_BOVIN^PA2G3_BOVIN^Q:424-603,H:155-216^44.444%ID^E:2.18e-19^RecName: Full=Group 3 secretory phospholipase A2;^Eukaryot…	-	TRINITY_DN22433_c1_g1::TRINITY_DN22433_c1_g1_i3::g.49551::m.49551	280-681[+]	PA23_HELSU^PA23_HELSU^Q:45-108,H:3-68^40.909%ID^E:5.15e-11^RecName: Full=Phospholipase A2 isozymes PA3A/PA3B/PA5;^Eukaryota; Metazoa; Chordata; Craniata; Vertebrata; Euteleostomi; Lepidosauria; Squamata; Bifurcata; Unidentata; Episquamata; Toxicofera; Anguimorpha; Neoanguimorpha; Helodermatidae; Heloderma	D3ZGN6_RAT^D3ZGN6_RAT^Q:361-603,H:134-216^39.286%ID^E:2.51e-20^RecName: Full=Phospholipase A2, group III (Predicted), isoform CRA_a^.`D3ZGN6_RAT	Q9W3I8_DROME^Q9W3I8_DROME^Q:28-121,H:64-162^39%ID^E:2.27e-12^RecName: Full=GIIIspla2, isoform B^.	PF05826.11^Phospholip_A2_2^Phospholipase A2^47-110^E:4.5e-16	-	ExpAA=19.13^PredHel=1^Topology=i7-29o	-	-	GO:0005576^cellular_component^extracellular region`GO:0046872^molecular_function^metal ion binding`GO:0004623^molecular_function^phospholipase A2 activity`GO:0050482^biological_process^arachidonic acid secretion`GO:0016042^biological_process^lipid catabolic process`GO:0006644^biological_process^phospholipid metabolic process	GO:0004623^molecular_function^phospholipase A2 activity`GO:0006644^biological_process^phospholipid metabolic process`GO:0050482^biological_process^arachidonic acid secretion
	G	TRINITY_DN18687_c0_g1	TRINITY_DN18687_c0_g1_i1	YQ21_CAEEL^YQ21_CAEEL^Q:1825-80,H:2-550^40.065%ID^E:1.96e-132^RecName: Full=BRICHOS domain-containing protein C09F5.1;^Eukaryota; Metazoa; Ecdysozoa; Nematoda; Chromadorea; Rhabditida; Rhabditoidea; Rhabditidae; Peloderinae; Caenorhabditis	-	TRINITY_DN18687_c0_g1::TRINITY_DN18687_c0_g1_i1::g.6274::m.6274	71-1849[-]	YQ21_CAEEL^YQ21_CAEEL^Q:9-590,H:2-550^40.388%ID^E:3.7e-134^RecName: Full=BRICHOS domain-containing protein C09F5.1;^Eukaryota; Metazoa; Ecdysozoa; Nematoda; Chromadorea; Rhabditida; Rhabditoidea; Rhabditidae; Peloderinae; Caenorhabditis	F1L186_ASCSU^F1L186_ASCSU^Q:1849-80,H:1-593^70.202%ID^E:0^RecName: Full=Brichos domain-containing protein^.	F1L186_ASCSU^F1L186_ASCSU^Q:1-590,H:1-593^71.886%ID^E:0^RecName: Full=Brichos domain-containing protein^.	-	-	ExpAA=23.34^PredHel=1^Topology=i323-345o	ENOG4111676^NA	KEGG:cel:CELE_C09F5.1	GO:0016021^cellular_component^integral component of membrane	-
	G	TRINITY_DN25632_c3_g2	TRINITY_DN25632_c3_g2_i26	PTPR_CAEEL^PTPR_CAEEL^Q:303-4295,H:6-1200^39.115%ID^E:0^RecName: Full=Receptor-type tyrosine-protein phosphatase {ECO:0000303|PubMed:9585503};^Eukaryota; Metazoa; Ecdysozoa; Nematoda; Chromadorea; Rhabditida; Rhabditoidea; Rhabditidae; Peloderinae; Caenorhabditis`PTPR_CAEEL^PTPR_CAEEL^Q:5026-5628,H:1198-1404^49.275%ID^E:9.95e-50^RecName: Full=Receptor-type tyrosine-protein phosphatase {ECO:000030…	-	TRINITY_DN25632_c3_g2::TRINITY_DN25632_c3_g2_i26::g.150748::m.150748	276-4325[+]	PTPR_CAEEL^PTPR_CAEEL^Q:10-1340,H:6-1200^39.042%ID^E:0^RecName: Full=Receptor-type tyrosine-protein phosphatase {ECO:0000303|PubMed:9585503};^Eukaryota; Metazoa; Ecdysozoa; Nematoda; Chromadorea; Rhabditida; Rhabditoidea; Rhabditidae; Peloderinae; Caenorhabditis`PTPR_CAEEL^PTPR_CAEEL^Q:890-1084,H:1157-1352^31.5%ID^E:4.42e-10^RecName: Full=Receptor-type tyrosine-protein phosphatase {ECO:0000303|Pu…	F1KR32_ASCSU^F1KR32_ASCSU^Q:276-4316,H:1-1356^57.8%ID^E:0^RecName: Full=Receptor-type tyrosine-protein phosphatase delta^.`F1KR32_ASCSU	F1KR32_ASCSU^F1KR32_ASCSU^Q:1-1347,H:1-1356^57.944%ID^E:0^RecName: Full=Receptor-type tyrosine-protein phosphatase delta^.`F1KR32_ASCSU	PF00102.26^Y_phosphatase^Protein-tyrosine phosphatase^893-1017^E:1e-37`PF00102.26^Y_phosphatase^Protein-tyrosine phosphatase^1093-1211^E:2.7e-35	-	-	COG5599^protein tyrosine phosphatase	KEGG:cel:CELE_F56D1.4	GO:0016021^cellular_component^integral component of membrane`GO:0005886^cellular_component^plasma membrane`GO:0005001^molecular_function^transmembrane receptor protein tyrosine phosphatase activity`GO:0040037^biological_process^negative regulation of fibroblast growth factor receptor signaling pathway`GO:0035335^biological_process^peptidyl-tyrosine dephosphorylation	GO:0004725^molecular_function^protein tyrosine phosphatase activity`GO:0006470^biological_process^protein dephosphorylation
	G	TRINITY_DN20766_c0_g1	TRINITY_DN20766_c0_g1_i5	FLOT2_DROME^FLOT2_DROME^Q:318-1586,H:1-436^61.009%ID^E:1.68e-161^RecName: Full=Flotillin-2;^Eukaryota; Metazoa; Ecdysozoa; Arthropoda; Hexapoda; Insecta; Pterygota; Neoptera; Holometabola; Diptera; Brachycera; Muscomorpha; Ephydroidea; Drosophilidae; Drosophila; Sophophora	-	TRINITY_DN20766_c0_g1::TRINITY_DN20766_c0_g1_i5::g.17189::m.17189	318-1604[+]	FLOT2_DROME^FLOT2_DROME^Q:1-423,H:1-436^61.009%ID^E:0^RecName: Full=Flotillin-2;^Eukaryota; Metazoa; Ecdysozoa; Arthropoda; Hexapoda; Insecta; Pterygota; Neoptera; Holometabola; Diptera; Brachycera; Muscomorpha; Ephydroidea; Drosophilidae; Drosophila; Sophophora	F1L417_ASCSU^F1L417_ASCSU^Q:318-1598,H:1-427^80.094%ID^E:0^RecName: Full=Flotillin-2^.	F1L417_ASCSU^F1L417_ASCSU^Q:1-427,H:1-427^80.094%ID^E:0^RecName: Full=Flotillin-2^.	PF01145.24^Band_7^SPFH domain / Band 7 family^6-187^E:2.5e-21	-	-	COG2268^Band 7 protein	KEGG:dme:Dmel_CG32593`KO:K07192	GO:0005737^cellular_component^cytoplasm`GO:0005829^cellular_component^cytosol`GO:0016600^cellular_component^flotillin complex`GO:0005886^cellular_component^plasma membrane`GO:0005198^molecular_function^structural molecule activity`GO:0007155^biological_process^cell adhesion`GO:0035011^biological_process^melanotic encapsulation of foreign target	-
	G	TRINITY_DN24570_c0_g3	TRINITY_DN24570_c0_g3_i4	LS14B_MOUSE^LS14B_MOUSE^Q:1526-1191,H:246-349^35.043%ID^E:8.62e-06^RecName: Full=Protein LSM14 homolog B;^Eukaryota; Metazoa; Chordata; Craniata; Vertebrata; Euteleostomi; Mammalia; Eutheria; Euarchontoglires; Glires; Rodentia; Myomorpha; Muroidea; Muridae; Murinae; Mus; Mus	-	TRINITY_DN24570_c0_g3::TRINITY_DN24570_c0_g3_i4::g.113916::m.113916	1002-1577[-]	LS14B_HUMAN^LS14B_HUMAN^Q:18-129,H:246-349^38.843%ID^E:5.89e-09^RecName: Full=Protein LSM14 homolog B;^Eukaryota; Metazoa; Chordata; Craniata; Vertebrata; Euteleostomi; Mammalia; Eutheria; Euarchontoglires; Primates; Haplorrhini; Catarrhini; Hominidae; Homo	U1NUT1_ASCSU^U1NUT1_ASCSU^Q:1565-1071,H:254-421^47.059%ID^E:6.49e-27^RecName: Full=Protein lsm14-like protein a^.	U1NUT1_ASCSU^U1NUT1_ASCSU^Q:5-169,H:254-421^47.953%ID^E:7.83e-36^RecName: Full=Protein lsm14-like protein a^.	PF09532.9^FDF^FDF domain^19-129^E:3.1e-15	-	-	ENOG41122RA^LSM14A, SCD6 homolog A (S. cerevisiae)	KEGG:hsa:149986`KO:K18749	GO:0030529^cellular_component^intracellular ribonucleoprotein complex`GO:0003723^molecular_function^RNA binding`GO:0007275^biological_process^multicellular organism development`GO:0006417^biological_process^regulation of translation	-
	G	TRINITY_DN22936_c1_g1	TRINITY_DN22936_c1_g1_i2	PP12_YEAST^PP12_YEAST^Q:1653-709,H:4-310^44.514%ID^E:9.4e-83^RecName: Full=Serine/threonine-protein phosphatase PP1-2;^Eukaryota; Fungi; Dikarya; Ascomycota; Saccharomycotina; Saccharomycetes; Saccharomycetales; Saccharomycetaceae; Saccharomyces	-	TRINITY_DN22936_c1_g1::TRINITY_DN22936_c1_g1_i2::g.62921::m.62921	586-1653[-]	PP12_YEAST^PP12_YEAST^Q:2-315,H:5-310^44.654%ID^E:1.93e-85^RecName: Full=Serine/threonine-protein phosphatase PP1-2;^Eukaryota; Fungi; Dikarya; Ascomycota; Saccharomycotina; Saccharomycetes; Saccharomycetales; Saccharomycetaceae; Saccharomyces	U1M5N0_ASCSU^U1M5N0_ASCSU^Q:1593-595,H:53-385^70.571%ID^E:1.03e-173^RecName: Full=Serine/threonine-protein phosphatase^.	U1M5N0_ASCSU^U1M5N0_ASCSU^Q:21-353,H:53-385^70.571%ID^E:4.25e-177^RecName: Full=Serine/threonine-protein phosphatase^.	PF00149.27^Metallophos^Calcineurin-like phosphoesterase^55-257^E:7.1e-33	-	-	-	KEGG:sce:YER133W`KO:K06269	GO:0032153^cellular_component^cell division site`GO:0005935^cellular_component^cellular bud neck`GO:0000778^cellular_component^condensed nuclear chromosome kinetochore`GO:0001400^cellular_component^mating projection base`GO:0005847^cellular_component^mRNA cleavage and polyadenylation specificity factor complex`GO:0005730^cellular_component^nucleolus`GO:0005634^cellular_component^nucleus`GO:000016…	GO:0016787^molecular_function^hydrolase activity
	G	TRINITY_DN24289_c0_g3	TRINITY_DN24289_c0_g3_i3	COPA_BOVIN^COPA_BOVIN^Q:108-3824,H:1-1222^63.987%ID^E:0^RecName: Full=Coatomer subunit alpha;^Eukaryota; Metazoa; Chordata; Craniata; Vertebrata; Euteleostomi; Mammalia; Eutheria; Laurasiatheria; Cetartiodactyla; Ruminantia; Pecora; Bovidae; Bovinae; Bos	-	TRINITY_DN24289_c0_g3::TRINITY_DN24289_c0_g3_i3::g.101921::m.101921	102-3836[+]	COPA_BOVIN^COPA_BOVIN^Q:3-1241,H:1-1222^64.56%ID^E:0^RecName: Full=Coatomer subunit alpha;^Eukaryota; Metazoa; Chordata; Craniata; Vertebrata; Euteleostomi; Mammalia; Eutheria; Laurasiatheria; Cetartiodactyla; Ruminantia; Pecora; Bovidae; Bovinae; Bos	A8NN51_BRUMA^A8NN51_BRUMA^Q:102-3833,H:1-1239^81.059%ID^E:0^RecName: Full=Coatomer subunit alpha^.	A8NN51_BRUMA^A8NN51_BRUMA^Q:1-1244,H:1-1239^81.22%ID^E:0^RecName: Full=Coatomer subunit alpha^.	PF00400.31^WD40^WD domain, G-beta repeat^48-81^E:0.00015`PF00400.31^WD40^WD domain, G-beta repeat^86-123^E:1.6e-06`PF00400.31^WD40^WD domain, G-beta repeat^129-165^E:3.2e-07`PF00400.31^WD40^WD domain, G-beta repeat^205-238^E:0.00011`PF12894.6^ANAPC4_WD40^Anaphase-promoting complex subunit 4 WD40 domain^218-298^E:5.7e-06`PF00400.31^WD40^WD domain, G-beta repeat^248-283^E:7.4e-05`PF04053.13^Coatome…	-	-	ENOG410XPZS^Coatomer protein complex subunit alpha	KEGG:bta:100126041`KO:K05236	GO:0030126^cellular_component^COPI vesicle coat`GO:0005576^cellular_component^extracellular region`GO:0000139^cellular_component^Golgi membrane`GO:0005179^molecular_function^hormone activity`GO:0005198^molecular_function^structural molecule activity`GO:0006888^biological_process^ER to Golgi vesicle-mediated transport`GO:0006891^biological_process^intra-Golgi vesicle-mediated transport`GO:0006886^…	GO:0005515^molecular_function^protein binding`GO:0005198^molecular_function^structural molecule activity`GO:0006886^biological_process^intracellular protein transport`GO:0016192^biological_process^vesicle-mediated transport`GO:0030117^cellular_component^membrane coat`GO:0030126^cellular_component^COPI vesicle coat
	G	TRINITY_DN23022_c0_g1	TRINITY_DN23022_c0_g1_i5	FOXD1_RAT^FOXD1_RAT^Q:2977-2822,H:38-85^51.923%ID^E:2.72e-07^RecName: Full=Forkhead box protein D1;^Eukaryota; Metazoa; Chordata; Craniata; Vertebrata; Euteleostomi; Mammalia; Eutheria; Euarchontoglires; Glires; Rodentia; Myomorpha; Muroidea; Muridae; Murinae; Rattus	-	TRINITY_DN23022_c0_g1::TRINITY_DN23022_c0_g1_i5::g.66082::m.66082	7090-7518[+]	-	F1L0L2_ASCSU^F1L0L2_ASCSU^Q:2998-2567,H:170-318^69.799%ID^E:1.45e-39^RecName: Full=Forkhead box protein F1^.`F1L0L2_ASCSU	-	-	-	ExpAA=25.98^PredHel=1^Topology=i21-43o	-	-	-	-
	G	TRINITY_DN23459_c1_g1	TRINITY_DN23459_c1_g1_i4	NAGK_RAT^NAGK_RAT^Q:743-264,H:159-327^31.361%ID^E:2.98e-22^RecName: Full=N-acetyl-D-glucosamine kinase;^Eukaryota; Metazoa; Chordata; Craniata; Vertebrata; Euteleostomi; Mammalia; Eutheria; Euarchontoglires; Glires; Rodentia; Myomorpha; Muroidea; Muridae; Murinae; Rattus`NAGK_RAT^NAGK_RAT^Q:1702-1559,H:119-166^58.333%ID^E:2.04e-20^RecName: Full=N-acetyl-D-glucosamine kinase;^Eukaryota; Metazoa; C…	-	TRINITY_DN23459_c1_g1::TRINITY_DN23459_c1_g1_i4::g.79091::m.79091	1693-2430[-]	NAGK_MOUSE^NAGK_MOUSE^Q:129-236,H:4-113^30.909%ID^E:1.95e-10^RecName: Full=N-acetyl-D-glucosamine kinase;^Eukaryota; Metazoa; Chordata; Craniata; Vertebrata; Euteleostomi; Mammalia; Eutheria; Euarchontoglires; Glires; Rodentia; Myomorpha; Muroidea; Muridae; Murinae; Mus; Mus	A8PV48_BRUMA^A8PV48_BRUMA^Q:2724-1711,H:2-305^48.225%ID^E:3.45e-101^RecName: Full=Protein Bm6204, isoform d^.`A8PV48_BRUMA	A8PV48_BRUMA^A8PV48_BRUMA^Q:1-240,H:67-305^50.833%ID^E:2.62e-78^RecName: Full=Protein Bm6204, isoform d^.	-	-	-	COG2971^BadF BadG BcrA BcrD	KEGG:mmu:56174`KO:K00884	GO:0070062^cellular_component^extracellular exosome`GO:0005524^molecular_function^ATP binding`GO:0045127^molecular_function^N-acetylglucosamine kinase activity`GO:0009384^molecular_function^N-acylmannosamine kinase activity`GO:0006044^biological_process^N-acetylglucosamine metabolic process`GO:0019262^biological_process^N-acetylneuraminate catabolic process	-
	G	TRINITY_DN58576_c0_g1	TRINITY_DN58576_c0_g1_i1	CUT19_CAEEL^CUT19_CAEEL^Q:367-35,H:68-178^23.077%ID^E:4.35e-05^RecName: Full=Cuticlin-like protein 19 {ECO:0000312|EMBL:CCD66677.1, ECO:0000312|WormBase:ZC155.5a};^Eukaryota; Metazoa; Ecdysozoa; Nematoda; Chromadorea; Rhabditida; Rhabditoidea; Rhabditidae; Peloderinae; Caenorhabditis	-	TRINITY_DN58576_c0_g1::TRINITY_DN58576_c0_g1_i1::g.171936::m.171936	2-412[-]	CUT19_CAEEL^CUT19_CAEEL^Q:16-126,H:68-178^23.077%ID^E:3.92e-05^RecName: Full=Cuticlin-like protein 19 {ECO:0000312|EMBL:CCD66677.1, ECO:0000312|WormBase:ZC155.5a};^Eukaryota; Metazoa; Ecdysozoa; Nematoda; Chromadorea; Rhabditida; Rhabditoidea; Rhabditidae; Peloderinae; Caenorhabditis	U1NXH9_ASCSU^U1NXH9_ASCSU^Q:280-2,H:2-95^54.255%ID^E:3.68e-27^RecName: Full=Cbr-ram-5 protein^.	U1NXH9_ASCSU^U1NXH9_ASCSU^Q:45-137,H:2-95^54.255%ID^E:3.31e-27^RecName: Full=Cbr-ram-5 protein^.	PF00100.22^Zona_pellucida^Zona pellucida-like domain^19-119^E:8e-08	-	-	ENOG41121N2^zinc ion binding	KEGG:cel:CELE_ZC155.5	GO:0005794^cellular_component^Golgi apparatus	-
	G	TRINITY_DN24784_c0_g1	TRINITY_DN24784_c0_g1_i5	SLIT1_CAEEL^SLIT1_CAEEL^Q:2630-5260,H:12-856^48.747%ID^E:0^RecName: Full=Slit homolog 1 protein;^Eukaryota; Metazoa; Ecdysozoa; Nematoda; Chromadorea; Rhabditida; Rhabditoidea; Rhabditidae; Peloderinae; Caenorhabditis`SLIT1_CAEEL^SLIT1_CAEEL^Q:5488-7125,H:855-1400^49.453%ID^E:4.18e-168^RecName: Full=Slit homolog 1 protein;^Eukaryota; Metazoa; Ecdysozoa; Nematoda; Chromadorea; Rhabditida; Rhabdito…	-	TRINITY_DN24784_c0_g1::TRINITY_DN24784_c0_g1_i5::g.118061::m.118061	2495-5266[+]	SLIT1_CAEEL^SLIT1_CAEEL^Q:35-922,H:1-856^48.706%ID^E:0^RecName: Full=Slit homolog 1 protein;^Eukaryota; Metazoa; Ecdysozoa; Nematoda; Chromadorea; Rhabditida; Rhabditoidea; Rhabditidae; Peloderinae; Caenorhabditis`SLIT1_CAEEL^SLIT1_CAEEL^Q:519-923,H:16-464^28.446%ID^E:5.26e-43^RecName: Full=Slit homolog 1 protein;^Eukaryota; Metazoa; Ecdysozoa; Nematoda; Chromadorea; Rhabditida; Rhabditoidea; Rha…	F1KR56_ASCSU^F1KR56_ASCSU^Q:2645-5263,H:17-889^79.038%ID^E:0^RecName: Full=Protein slit^.`F1KR56_ASCSU	F1KR56_ASCSU^F1KR56_ASCSU^Q:51-923,H:17-889^79.038%ID^E:0^RecName: Full=Protein slit^.`F1KR56_ASCSU	PF13855.5^LRR_8^Leucine rich repeat^81-138^E:4e-12`PF13306.5^LRR_5^Leucine rich repeats (6 copies)^112-205^E:6.8e-05`PF13855.5^LRR_8^Leucine rich repeat^127-186^E:7.9e-10`PF13855.5^LRR_8^Leucine rich repeat^175-230^E:5.4e-07`PF01462.17^LRRNT^Leucine rich repeat N-terminal domain^295-321^E:1.5e-08`PF13855.5^LRR_8^Leucine rich repeat^326-382^E:3.6e-15`PF13306.5^LRR_5^Leucine rich repeats (6 copies)…	-	-	COG4886^leucine Rich Repeat	KEGG:cel:CELE_F40E10.4`KO:K06839	GO:0005576^cellular_component^extracellular region`GO:0005509^molecular_function^calcium ion binding`GO:0005102^molecular_function^receptor binding`GO:0016199^biological_process^axon midline choice point recognition`GO:0033563^biological_process^dorsal/ventral axon guidance`GO:0048843^biological_process^negative regulation of axon extension involved in axon guidance`GO:0001764^biological_process^…	GO:0005515^molecular_function^protein binding
	G	TRINITY_DN25753_c0_g1	TRINITY_DN25753_c0_g1_i19	IFEA_ASCSU^IFEA_ASCSU^Q:4334-3669,H:1-222^87.838%ID^E:2.15e-123^RecName: Full=Intermediate filament protein A;^Eukaryota; Metazoa; Ecdysozoa; Nematoda; Chromadorea; Ascaridida; Ascaridoidea; Ascarididae; Ascaris`IFEA_ASCSU^IFEA_ASCSU^Q:2397-1861,H:319-497^83.799%ID^E:3.15e-96^RecName: Full=Intermediate filament protein A;^Eukaryota; Metazoa; Ecdysozoa; Nematoda; Chromadorea; Ascaridida; Ascaridoi…	-	TRINITY_DN25753_c0_g1::TRINITY_DN25753_c0_g1_i19::g.155506::m.155506	3564-6464[-]	IFEA_ASCSU^IFEA_ASCSU^Q:711-932,H:1-222^87.838%ID^E:4.6e-132^RecName: Full=Intermediate filament protein A;^Eukaryota; Metazoa; Ecdysozoa; Nematoda; Chromadorea; Ascaridida; Ascaridoidea; Ascarididae; Ascaris	F1KQB7_ASCSU^F1KQB7_ASCSU^Q:6332-3669,H:44-961^65.912%ID^E:0^RecName: Full=Intermediate filament protein A^.`F1KQB7_ASCSU	F1KQB7_ASCSU^F1KQB7_ASCSU^Q:22-932,H:6-961^65.699%ID^E:0^RecName: Full=Intermediate filament protein A^.	PF00038.20^Filament^Intermediate filament protein^707-929^E:4.4e-37	-	-	-	-	GO:0005737^cellular_component^cytoplasm`GO:0005882^cellular_component^intermediate filament`GO:0005198^molecular_function^structural molecule activity	GO:0005198^molecular_function^structural molecule activity`GO:0005882^cellular_component^intermediate filament
	G	TRINITY_DN23366_c1_g2	TRINITY_DN23366_c1_g2_i3	AQP10_HUMAN^AQP10_HUMAN^Q:535-1317,H:13-273^40.458%ID^E:2.72e-59^RecName: Full=Aquaporin-10;^Eukaryota; Metazoa; Chordata; Craniata; Vertebrata; Euteleostomi; Mammalia; Eutheria; Euarchontoglires; Primates; Haplorrhini; Catarrhini; Hominidae; Homo	-	TRINITY_DN23366_c1_g2::TRINITY_DN23366_c1_g2_i3::g.76146::m.76146	508-1461[+]	AQP10_HUMAN^AQP10_HUMAN^Q:10-270,H:13-273^40.458%ID^E:2.32e-66^RecName: Full=Aquaporin-10;^Eukaryota; Metazoa; Chordata; Craniata; Vertebrata; Euteleostomi; Mammalia; Eutheria; Euarchontoglires; Primates; Haplorrhini; Catarrhini; Hominidae; Homo	F1L4B4_ASCSU^F1L4B4_ASCSU^Q:508-1437,H:1-308^59.677%ID^E:8.02e-118^RecName: Full=Aquaporin-3^.	F1L4B4_ASCSU^F1L4B4_ASCSU^Q:1-310,H:1-308^59.677%ID^E:1.63e-129^RecName: Full=Aquaporin-3^.	PF00230.19^MIP^Major intrinsic protein^16-257^E:1.8e-47	-	ExpAA=137.24^PredHel=6^Topology=i21-43o53-75i97-119o153-175i188-210o239-261i	COG0580^Channel that permits osmotically driven movement of water in both directions. It is involved in the osmoregulation and in the maintenance of cell turgor during volume expansion in rapidly growing cells. It mediates rapid entry or exit of water in response to abrupt changes in osmolarity (By similarity)	KEGG:hsa:89872`KO:K09878	GO:0016021^cellular_component^integral component of membrane`GO:0005886^cellular_component^plasma membrane`GO:0015254^molecular_function^glycerol channel activity`GO:0015265^molecular_function^urea channel activity`GO:0015250^molecular_function^water channel activity`GO:0009636^biological_process^response to toxic substance`GO:0006833^biological_process^water transport	GO:0005215^molecular_function^transporter activity`GO:0006810^biological_process^transport`GO:0016020^cellular_component^membrane
	G	TRINITY_DN19794_c0_g1	TRINITY_DN19794_c0_g1_i1	FZD10_CHICK^FZD10_CHICK^Q:3235-1760,H:25-538^38.491%ID^E:4.2e-117^RecName: Full=Frizzled-10;^Eukaryota; Metazoa; Chordata; Craniata; Vertebrata; Euteleostomi; Archelosauria; Archosauria; Dinosauria; Saurischia; Theropoda; Coelurosauria; Aves; Neognathae; Galloanserae; Galliformes; Phasianidae; Phasianinae; Gallus	-	TRINITY_DN19794_c0_g1::TRINITY_DN19794_c0_g1_i1::g.10028::m.10028	1559-3283[-]	FZD10_CHICK^FZD10_CHICK^Q:17-508,H:25-538^38.491%ID^E:1.92e-123^RecName: Full=Frizzled-10;^Eukaryota; Metazoa; Chordata; Craniata; Vertebrata; Euteleostomi; Archelosauria; Archosauria; Dinosauria; Saurischia; Theropoda; Coelurosauria; Aves; Neognathae; Galloanserae; Galliformes; Phasianidae; Phasianinae; Gallus	F1KWD7_ASCSU^F1KWD7_ASCSU^Q:3247-1562,H:18-591^76.125%ID^E:0^RecName: Full=Frizzled-10-B^.	F1KWD7_ASCSU^F1KWD7_ASCSU^Q:13-574,H:18-591^76.125%ID^E:0^RecName: Full=Frizzled-10-B^.	PF01392.21^Fz^Fz domain^30-136^E:5.4e-26`PF01534.16^Frizzled^Frizzled/Smoothened family membrane region^193-510^E:2e-109	-	ExpAA=158.66^PredHel=7^Topology=o204-226i239-258o291-313i326-348o374-396i417-437o477-499i	ENOG410XRC8^frizzled family receptor	KEGG:gga:373885`KO:K02842	GO:0016021^cellular_component^integral component of membrane`GO:0005886^cellular_component^plasma membrane`GO:0004930^molecular_function^G-protein coupled receptor activity`GO:0042813^molecular_function^Wnt-activated receptor activity`GO:0017147^molecular_function^Wnt-protein binding`GO:0060070^biological_process^canonical Wnt signaling pathway`GO:0007275^biological_process^multicellular organism…	GO:0005515^molecular_function^protein binding`GO:0007166^biological_process^cell surface receptor signaling pathway`GO:0016020^cellular_component^membrane
	G	TRINITY_DN25175_c3_g2	TRINITY_DN25175_c3_g2_i1	ARGI_BREBE^ARGI_BREBE^Q:135-827,H:70-297^39.655%ID^E:3.94e-47^RecName: Full=Arginase;^Bacteria; Firmicutes; Bacilli; Bacillales; Paenibacillaceae; Brevibacillus	-	TRINITY_DN25175_c3_g2::TRINITY_DN25175_c3_g2_i1::g.131891::m.131891	3-851[+]	ARGI_BREBE^ARGI_BREBE^Q:45-275,H:70-297^39.655%ID^E:7.69e-48^RecName: Full=Arginase;^Bacteria; Firmicutes; Bacilli; Bacillales; Paenibacillaceae; Brevibacillus	F1L3Y9_ASCSU^F1L3Y9_ASCSU^Q:3-836,H:38-315^67.986%ID^E:1.66e-137^RecName: Full=Arginase^.	F1L3Y9_ASCSU^F1L3Y9_ASCSU^Q:1-278,H:38-315^67.986%ID^E:1.3e-138^RecName: Full=Arginase^.	PF00491.20^Arginase^Arginase family^43-269^E:3.6e-48	-	-	COG0010^hydrolase activity, acting on carbon-nitrogen (but not peptide) bonds, in linear amidines	-	GO:0004053^molecular_function^arginase activity`GO:0046872^molecular_function^metal ion binding`GO:0006525^biological_process^arginine metabolic process`GO:0000050^biological_process^urea cycle	GO:0046872^molecular_function^metal ion binding
	G	TRINITY_DN24793_c1_g1	TRINITY_DN24793_c1_g1_i11	CHITL_CAEEL^CHITL_CAEEL^Q:122-2896,H:29-944^27.987%ID^E:8.2e-101^RecName: Full=Chitinase-like protein C25A8.4;^Eukaryota; Metazoa; Ecdysozoa; Nematoda; Chromadorea; Rhabditida; Rhabditoidea; Rhabditidae; Peloderinae; Caenorhabditis	-	TRINITY_DN24793_c1_g1::TRINITY_DN24793_c1_g1_i11::g.117953::m.117953	29-2929[+]	CHITL_CAEEL^CHITL_CAEEL^Q:10-956,H:5-944^28.016%ID^E:3.56e-112^RecName: Full=Chitinase-like protein C25A8.4;^Eukaryota; Metazoa; Ecdysozoa; Nematoda; Chromadorea; Rhabditida; Rhabditoidea; Rhabditidae; Peloderinae; Caenorhabditis	U1NQN3_ASCSU^U1NQN3_ASCSU^Q:302-2887,H:1-828^48.446%ID^E:0^RecName: Full=Chitinase-like protein^.`U1NQN3_ASCSU	U1NQN3_ASCSU^U1NQN3_ASCSU^Q:92-953,H:1-828^48.446%ID^E:0^RecName: Full=Chitinase-like protein^.	PF00704.27^Glyco_hydro_18^Glycosyl hydrolases family 18^48-362^E:1.7e-21`PF00704.27^Glyco_hydro_18^Glycosyl hydrolases family 18^415-714^E:1.2e-29	-	-	COG3325^chitinase	KEGG:cel:CELE_C25A8.4	GO:0005737^cellular_component^cytoplasm`GO:0005576^cellular_component^extracellular region`GO:0008061^molecular_function^chitin binding`GO:0004568^molecular_function^chitinase activity`GO:0006032^biological_process^chitin catabolic process`GO:0000272^biological_process^polysaccharide catabolic process	GO:0005975^biological_process^carbohydrate metabolic process
	G	TRINITY_DN23357_c0_g1	TRINITY_DN23357_c0_g1_i11	INT1_DROME^INT1_DROME^Q:40-2202,H:9-755^25.127%ID^E:1.06e-50^RecName: Full=Integrator complex subunit 1 {ECO:0000303|PubMed:21078872};^Eukaryota; Metazoa; Ecdysozoa; Arthropoda; Hexapoda; Insecta; Pterygota; Neoptera; Holometabola; Diptera; Brachycera; Muscomorpha; Ephydroidea; Drosophilidae; Drosophila; Sophophora`INT1_DROME^INT1_DROME^Q:2651-3925,H:810-1233^22.777%ID^E:4.11e-19^RecName: Full=In…	-	TRINITY_DN23357_c0_g1::TRINITY_DN23357_c0_g1_i11::g.75620::m.75620	28-2493[+]	INT1_HUMAN^INT1_HUMAN^Q:95-772,H:122-821^27.072%ID^E:1.42e-61^RecName: Full=Integrator complex subunit 1;^Eukaryota; Metazoa; Chordata; Craniata; Vertebrata; Euteleostomi; Mammalia; Eutheria; Euarchontoglires; Primates; Haplorrhini; Catarrhini; Hominidae; Homo	U1P0M2_ASCSU^U1P0M2_ASCSU^Q:28-2385,H:14-799^61.977%ID^E:0^RecName: Full=Integrator complex subunit 1^.`U1P0M2_ASCSU	U1P0M2_ASCSU^U1P0M2_ASCSU^Q:1-786,H:14-799^61.977%ID^E:0^RecName: Full=Integrator complex subunit 1^.	PF12432.7^DUF3677^Protein of unknown function (DUF3677)^293-375^E:1.7e-25	-	ExpAA=18.76^PredHel=1^Topology=o790-812i	ENOG410XTAB^U2 snRNA 3'-end processing	KEGG:hsa:26173`KO:K13138	GO:0016021^cellular_component^integral component of membrane`GO:0032039^cellular_component^integrator complex`GO:0016020^cellular_component^membrane`GO:0031965^cellular_component^nuclear membrane`GO:0005654^cellular_component^nucleoplasm`GO:0016180^biological_process^snRNA processing`GO:0042795^biological_process^snRNA transcription from RNA polymerase II promoter`GO:0034474^biological_process^U2…	-
	G	TRINITY_DN20090_c0_g1	TRINITY_DN20090_c0_g1_i3	-	-	TRINITY_DN20090_c0_g1::TRINITY_DN20090_c0_g1_i3::g.11819::m.11819	244-1434[-]	-	A8NU76_BRUMA^A8NU76_BRUMA^Q:1404-247,H:3-379^78.553%ID^E:0^RecName: Full=Protein Bm6937^.	A8NU76_BRUMA^A8NU76_BRUMA^Q:11-396,H:3-379^78.295%ID^E:0^RecName: Full=Protein Bm6937^.	PF12150.7^MFP2b^Cytosolic motility protein^16-390^E:3.3e-166	-	-	-	-	-	-
	G	TRINITY_DN21556_c0_g6	TRINITY_DN21556_c0_g6_i1	RAB7A_DICDI^RAB7A_DICDI^Q:3206-3039,H:18-73^53.571%ID^E:2.26e-12^RecName: Full=Ras-related protein Rab-7A;^Eukaryota; Amoebozoa; Mycetozoa; Dictyosteliida; Dictyostelium	-	TRINITY_DN21556_c0_g6::TRINITY_DN21556_c0_g6_i1::g.29590::m.29590	577-909[-]	-	E1FI99_LOALO^E1FI99_LOALO^Q:3206-3036,H:25-81^73.684%ID^E:5.53e-18^RecName: Full=Ras family protein^.`E1FI99_LOALO	-	-	-	-	-	-	-	-
	G	TRINITY_DN22992_c0_g1	TRINITY_DN22992_c0_g1_i2	RBGPR_CAEEL^RBGPR_CAEEL^Q:4143-703,H:60-1145^27.502%ID^E:3.56e-98^RecName: Full=Rab3 GTPase-activating protein regulatory subunit;^Eukaryota; Metazoa; Ecdysozoa; Nematoda; Chromadorea; Rhabditida; Rhabditoidea; Rhabditidae; Peloderinae; Caenorhabditis	-	TRINITY_DN22992_c0_g1::TRINITY_DN22992_c0_g1_i2::g.64623::m.64623	211-4359[-]	RBGPR_CAEEL^RBGPR_CAEEL^Q:49-1219,H:34-1145^27.49%ID^E:2.82e-102^RecName: Full=Rab3 GTPase-activating protein regulatory subunit;^Eukaryota; Metazoa; Ecdysozoa; Nematoda; Chromadorea; Rhabditida; Rhabditoidea; Rhabditidae; Peloderinae; Caenorhabditis	U1NDV6_ASCSU^U1NDV6_ASCSU^Q:4359-232,H:1-1327^47.66%ID^E:0^RecName: Full=Rab3 gtpase-activating protein non-catalytic subunit^.	U1NDV6_ASCSU^U1NDV6_ASCSU^Q:1-1376,H:1-1327^48.052%ID^E:0^RecName: Full=Rab3 gtpase-activating protein non-catalytic subunit^.	PF14655.5^RAB3GAP2_N^Rab3 GTPase-activating protein regulatory subunit N-terminus^111-525^E:1.2e-96`PF14656.5^RAB3GAP2_C^Rab3 GTPase-activating protein regulatory subunit C-terminus^836-1313^E:4e-64	-	-	ENOG410XTJ2^RAB3 GTPase activating protein subunit 2 (Non-catalytic)	KEGG:cel:CELE_T22C1.10`KO:K19937	GO:0005737^cellular_component^cytoplasm`GO:0030234^molecular_function^enzyme regulator activity`GO:0005096^molecular_function^GTPase activator activity`GO:0046982^molecular_function^protein heterodimerization activity`GO:0017112^molecular_function^Rab guanyl-nucleotide exchange factor activity`GO:0006886^biological_process^intracellular protein transport`GO:0043087^biological_process^regulation o…	-
	G	TRINITY_DN25856_c3_g4	TRINITY_DN25856_c3_g4_i1	ASPG_DIRIM^ASPG_DIRIM^Q:2-178,H:25-83^54.237%ID^E:5.44e-16^RecName: Full=L-asparaginase;^Eukaryota; Metazoa; Ecdysozoa; Nematoda; Chromadorea; Spirurida; Filarioidea; Onchocercidae; Dirofilaria	-	TRINITY_DN25856_c3_g4::TRINITY_DN25856_c3_g4_i1::g.158052::m.158052	2-334[+]	ASPG_DIRIM^ASPG_DIRIM^Q:1-59,H:25-83^54.237%ID^E:3.27e-17^RecName: Full=L-asparaginase;^Eukaryota; Metazoa; Ecdysozoa; Nematoda; Chromadorea; Spirurida; Filarioidea; Onchocercidae; Dirofilaria	F1KVU4_ASCSU^F1KVU4_ASCSU^Q:2-178,H:129-187^64.407%ID^E:2.56e-20^RecName: Full=L-asparaginase^.	F1KVU4_ASCSU^F1KVU4_ASCSU^Q:1-59,H:129-187^64.407%ID^E:1.22e-21^RecName: Full=L-asparaginase^.	-	-	-	-	-	GO:0004067^molecular_function^asparaginase activity`GO:0006528^biological_process^asparagine metabolic process	-
	G	TRINITY_DN26148_c1_g1	TRINITY_DN26148_c1_g1_i1	-	-	TRINITY_DN26148_c1_g1::TRINITY_DN26148_c1_g1_i1::g.167271::m.167271	149-628[-]	-	Q17052_ASCLU^Q17052_ASCLU^Q:571-200,H:251-376^29.197%ID^E:6.35e-10^RecName: Full=Putative env-like protein^.	Q17052_ASCLU^Q17052_ASCLU^Q:20-143,H:251-376^29.197%ID^E:7.58e-11^RecName: Full=Putative env-like protein^.	-	-	-	-	-	-	-
	G	TRINITY_DN24518_c8_g2	TRINITY_DN24518_c8_g2_i4	RL8_CAEEL^RL8_CAEEL^Q:1973-2473,H:94-260^84.431%ID^E:3.97e-78^RecName: Full=60S ribosomal protein L8;^Eukaryota; Metazoa; Ecdysozoa; Nematoda; Chromadorea; Rhabditida; Rhabditoidea; Rhabditidae; Peloderinae; Caenorhabditis	-	TRINITY_DN24518_c8_g2::TRINITY_DN24518_c8_g2_i4::g.112023::m.112023	1946-2476[+]	RL8_CAEEL^RL8_CAEEL^Q:10-176,H:94-260^84.431%ID^E:1.12e-99^RecName: Full=60S ribosomal protein L8;^Eukaryota; Metazoa; Ecdysozoa; Nematoda; Chromadorea; Rhabditida; Rhabditoidea; Rhabditidae; Peloderinae; Caenorhabditis	A8NSW2_BRUMA^A8NSW2_BRUMA^Q:1973-2473,H:122-288^94.012%ID^E:1.01e-87^RecName: Full=Protein BM-RPL-2, isoform d^.	A8NSW2_BRUMA^A8NSW2_BRUMA^Q:10-176,H:122-288^94.012%ID^E:1.24e-110^RecName: Full=Protein BM-RPL-2, isoform d^.	PF03947.17^Ribosomal_L2_C^Ribosomal Proteins L2, C-terminal domain^13-137^E:3.2e-47	-	-	COG0090^One of the primary rRNA binding proteins. Required for association of the 30S and 50S subunits to form the 70S ribosome, for tRNA binding and peptide bond formation. It has been suggested to have peptidyltransferase activity	KEGG:cel:CELE_B0250.1`KO:K02938	GO:0022625^cellular_component^cytosolic large ribosomal subunit`GO:0003723^molecular_function^RNA binding`GO:0019843^molecular_function^rRNA binding`GO:0003735^molecular_function^structural constituent of ribosome`GO:0002181^biological_process^cytoplasmic translation	GO:0003735^molecular_function^structural constituent of ribosome`GO:0006412^biological_process^translation`GO:0005840^cellular_component^ribosome
	G	TRINITY_DN23480_c3_g2	TRINITY_DN23480_c3_g2_i2	SSRP1_DROPS^SSRP1_DROPS^Q:1917-1138,H:198-446^35.036%ID^E:1.24e-32^RecName: Full=FACT complex subunit Ssrp1;^Eukaryota; Metazoa; Ecdysozoa; Arthropoda; Hexapoda; Insecta; Pterygota; Neoptera; Holometabola; Diptera; Brachycera; Muscomorpha; Ephydroidea; Drosophilidae; Drosophila; Sophophora	-	TRINITY_DN23480_c3_g2::TRINITY_DN23480_c3_g2_i2::g.79364::m.79364	907-2178[-]	SSRP1_DROPS^SSRP1_DROPS^Q:88-365,H:198-453^33.91%ID^E:4.5e-36^RecName: Full=FACT complex subunit Ssrp1;^Eukaryota; Metazoa; Ecdysozoa; Arthropoda; Hexapoda; Insecta; Pterygota; Neoptera; Holometabola; Diptera; Brachycera; Muscomorpha; Ephydroidea; Drosophilidae; Drosophila; Sophophora	F1L6H5_ASCSU^F1L6H5_ASCSU^Q:2124-1165,H:47-338^32.515%ID^E:6.48e-36^RecName: Full=FACT complex subunit Ssrp1^.	F1L6H5_ASCSU^F1L6H5_ASCSU^Q:19-399,H:47-391^35.038%ID^E:6.23e-45^RecName: Full=FACT complex subunit Ssrp1^.	PF08512.11^Rtt106^Histone chaperone Rttp106-like^246-323^E:1.8e-16	-	-	-	KEGG:dpo:Dpse_GA18454`KO:K09272	GO:0005829^cellular_component^cytosol`GO:0035101^cellular_component^FACT complex`GO:0005730^cellular_component^nucleolus`GO:0005705^cellular_component^polytene chromosome interband`GO:0005703^cellular_component^polytene chromosome puff`GO:0070087^molecular_function^chromo shadow domain binding`GO:0031492^molecular_function^nucleosomal DNA binding`GO:0046982^molecular_function^protein heterodimeri…	-
	G	TRINITY_DN22506_c2_g1	TRINITY_DN22506_c2_g1_i13	C43BP_CRIGR^C43BP_CRIGR^Q:563-2182,H:28-596^33.278%ID^E:2.99e-90^RecName: Full=Collagen type IV alpha-3-binding protein;^Eukaryota; Metazoa; Chordata; Craniata; Vertebrata; Euteleostomi; Mammalia; Eutheria; Euarchontoglires; Glires; Rodentia; Myomorpha; Muroidea; Cricetidae; Cricetinae; Cricetulus	-	TRINITY_DN22506_c2_g1::TRINITY_DN22506_c2_g1_i13::g.51507::m.51507	545-2191[+]	C43BP_CRIGR^C43BP_CRIGR^Q:7-546,H:28-596^33.278%ID^E:6.14e-97^RecName: Full=Collagen type IV alpha-3-binding protein;^Eukaryota; Metazoa; Chordata; Craniata; Vertebrata; Euteleostomi; Mammalia; Eutheria; Euarchontoglires; Glires; Rodentia; Myomorpha; Muroidea; Cricetidae; Cricetinae; Cricetulus	F1KX01_ASCSU^F1KX01_ASCSU^Q:563-2188,H:23-541^57.22%ID^E:0^RecName: Full=Collagen type IV alpha-3-binding protein^.	F1KX01_ASCSU^F1KX01_ASCSU^Q:7-548,H:23-541^57.22%ID^E:0^RecName: Full=Collagen type IV alpha-3-binding protein^.	PF00169.28^PH^PH domain^6-94^E:4.1e-11`PF15409.5^PH_8^Pleckstrin homology domain^17-93^E:8.1e-10`PF01852.18^START^START domain^323-537^E:4.9e-35	-	-	-	-	GO:0005829^cellular_component^cytosol`GO:0005783^cellular_component^endoplasmic reticulum`GO:0005794^cellular_component^Golgi apparatus`GO:0070273^molecular_function^phosphatidylinositol-4-phosphate binding`GO:0035621^biological_process^ER to Golgi ceramide transport	GO:0008289^molecular_function^lipid binding
	G	TRINITY_DN24429_c0_g2	TRINITY_DN24429_c0_g2_i2	NAA25_CAEEL^NAA25_CAEEL^Q:123-2939,H:1-954^31.031%ID^E:2.54e-122^RecName: Full=N-terminal acetyltransferase B complex subunit NAA25 homolog {ECO:0000250|UniProtKB:Q14CX7};^Eukaryota; Metazoa; Ecdysozoa; Nematoda; Chromadorea; Rhabditida; Rhabditoidea; Rhabditidae; Peloderinae; Caenorhabditis	-	TRINITY_DN24429_c0_g2::TRINITY_DN24429_c0_g2_i2::g.109336::m.109336	123-2969[+]	NAA25_CAEEL^NAA25_CAEEL^Q:1-939,H:1-954^31.143%ID^E:1.13e-135^RecName: Full=N-terminal acetyltransferase B complex subunit NAA25 homolog {ECO:0000250|UniProtKB:Q14CX7};^Eukaryota; Metazoa; Ecdysozoa; Nematoda; Chromadorea; Rhabditida; Rhabditoidea; Rhabditidae; Peloderinae; Caenorhabditis	U1LRY0_ASCSU^U1LRY0_ASCSU^Q:180-2966,H:107-1030^63.079%ID^E:0^RecName: Full=N-terminal acetyltransferase b complex subunit naa25-like protein^.	U1LRY0_ASCSU^U1LRY0_ASCSU^Q:20-948,H:107-1030^63.079%ID^E:0^RecName: Full=N-terminal acetyltransferase b complex subunit naa25-like protein^.	PF09797.8^NatB_MDM20^N-acetyltransferase B complex (NatB) non catalytic subunit^264-646^E:1.3e-72	-	-	ENOG410XRXD^N-alpha-acetyltransferase 25, NatB auxiliary subunit	KEGG:cel:CELE_R13F6.10`KO:K17973	GO:0005694^cellular_component^chromosome`GO:0031416^cellular_component^NatB complex`GO:0005634^cellular_component^nucleus`GO:0007059^biological_process^chromosome segregation`GO:0006310^biological_process^DNA recombination`GO:0006281^biological_process^DNA repair`GO:0051321^biological_process^meiotic cell cycle`GO:0017196^biological_process^N-terminal peptidyl-methionine acetylation	-
	G	TRINITY_DN13881_c0_g1	TRINITY_DN13881_c0_g1_i1	-	-	TRINITY_DN13881_c0_g1::TRINITY_DN13881_c0_g1_i1::g.2261::m.2261	1-771[+]	-	G0MI22_CAEBE^G0MI22_CAEBE^Q:1-762,H:239-492^57.874%ID^E:2.48e-103^RecName: Full=Putative uncharacterized protein^.	G0MI22_CAEBE^G0MI22_CAEBE^Q:1-254,H:239-492^57.874%ID^E:9.06e-104^RecName: Full=Putative uncharacterized protein^.	PF02886.16^LBP_BPI_CETP_C^LBP / BPI / CETP family, C-terminal domain^16-251^E:1e-44	-	-	-	-	-	GO:0008289^molecular_function^lipid binding
	G	TRINITY_DN22390_c0_g1	TRINITY_DN22390_c0_g1_i40	GTR1_BOVIN^GTR1_BOVIN^Q:88-1011,H:22-338^27.044%ID^E:1.94e-21^RecName: Full=Solute carrier family 2, facilitated glucose transporter member 1;^Eukaryota; Metazoa; Chordata; Craniata; Vertebrata; Euteleostomi; Mammalia; Eutheria; Laurasiatheria; Cetartiodactyla; Ruminantia; Pecora; Bovidae; Bovinae; Bos	-	TRINITY_DN22390_c0_g1::TRINITY_DN22390_c0_g1_i40::g.46455::m.46455	1-1089[+]	GTR1_BOVIN^GTR1_BOVIN^Q:30-337,H:22-338^27.044%ID^E:1.65e-32^RecName: Full=Solute carrier family 2, facilitated glucose transporter member 1;^Eukaryota; Metazoa; Chordata; Craniata; Vertebrata; Euteleostomi; Mammalia; Eutheria; Laurasiatheria; Cetartiodactyla; Ruminantia; Pecora; Bovidae; Bovinae; Bos	U1NMG4_ASCSU^U1NMG4_ASCSU^Q:31-885,H:1-285^63.509%ID^E:8.51e-95^RecName: Full=Solute carrier family facilitated glucose transporter member 1^.`U1NMG4_ASCSU	U1NMG4_ASCSU^U1NMG4_ASCSU^Q:11-295,H:1-285^63.509%ID^E:7.72e-129^RecName: Full=Solute carrier family facilitated glucose transporter member 1^.	PF00083.23^Sugar_tr^Sugar (and other) transporter^22-329^E:2.7e-43`PF07690.15^MFS_1^Major Facilitator Superfamily^48-316^E:4.9e-14	-	ExpAA=160.15^PredHel=7^Topology=i19-41o71-93i105-127o131-153i162-184o194-216i280-302o	COG0477^major facilitator Superfamily	KEGG:bta:282356`KO:K07299	GO:0016324^cellular_component^apical plasma membrane`GO:0016323^cellular_component^basolateral plasma membrane`GO:0072562^cellular_component^blood microparticle`GO:0030864^cellular_component^cortical actin cytoskeleton`GO:0005829^cellular_component^cytosol`GO:0070062^cellular_component^extracellular exosome`GO:0001939^cellular_component^female pronucleus`GO:0005887^cellular_component^integral com…	GO:0022857^molecular_function^transmembrane transporter activity`GO:0055085^biological_process^transmembrane transport`GO:0016021^cellular_component^integral component of membrane
	G	TRINITY_DN25277_c0_g1	TRINITY_DN25277_c0_g1_i9	BAT42_CAEEL^BAT42_CAEEL^Q:2930-3406,H:220-376^35.404%ID^E:1.37e-23^RecName: Full=BTB and MATH domain-containing protein 42;^Eukaryota; Metazoa; Ecdysozoa; Nematoda; Chromadorea; Rhabditida; Rhabditoidea; Rhabditidae; Peloderinae; Caenorhabditis	-	TRINITY_DN25277_c0_g1::TRINITY_DN25277_c0_g1_i9::g.135833::m.135833	3023-3439[+]	BAT42_CAEEL^BAT42_CAEEL^Q:1-128,H:247-376^31.538%ID^E:4.44e-17^RecName: Full=BTB and MATH domain-containing protein 42;^Eukaryota; Metazoa; Ecdysozoa; Nematoda; Chromadorea; Rhabditida; Rhabditoidea; Rhabditidae; Peloderinae; Caenorhabditis	F1L6F9_ASCSU^F1L6F9_ASCSU^Q:2918-3412,H:170-330^51.515%ID^E:7.19e-43^RecName: Full=BTB and MATH domain-containing protein 42^.`F1L6F9_ASCSU	F1L6F9_ASCSU^F1L6F9_ASCSU^Q:1-130,H:201-330^50.769%ID^E:4.63e-36^RecName: Full=BTB and MATH domain-containing protein 42^.	PF00651.30^BTB^BTB/POZ domain^1-70^E:2.7e-11	-	-	ENOG410XQV8^meprin and TRAF homology domain-containing protein MATH domain-containing protein	KEGG:cel:CELE_C50C3.8	GO:0005737^cellular_component^cytoplasm`GO:0005634^cellular_component^nucleus`GO:0019005^cellular_component^SCF ubiquitin ligase complex`GO:0031625^molecular_function^ubiquitin protein ligase binding`GO:0043161^biological_process^proteasome-mediated ubiquitin-dependent protein catabolic process`GO:0042787^biological_process^protein ubiquitination involved in ubiquitin-dependent protein catabolic …	GO:0005515^molecular_function^protein binding
	G	TRINITY_DN22174_c2_g3	TRINITY_DN22174_c2_g3_i5	HIZR1_CAEEL^HIZR1_CAEEL^Q:1430-312,H:14-387^25.7%ID^E:1.08e-20^RecName: Full=High zinc activated nuclear receptor protein {ECO:0000303|PubMed:28095401};^Eukaryota; Metazoa; Ecdysozoa; Nematoda; Chromadorea; Rhabditida; Rhabditoidea; Rhabditidae; Peloderinae; Caenorhabditis	-	TRINITY_DN22174_c2_g3::TRINITY_DN22174_c2_g3_i5::g.43186::m.43186	282-1277[-]	HIZR1_CAEEL^HIZR1_CAEEL^Q:1-322,H:65-387^22.319%ID^E:3.56e-15^RecName: Full=High zinc activated nuclear receptor protein {ECO:0000303|PubMed:28095401};^Eukaryota; Metazoa; Ecdysozoa; Nematoda; Chromadorea; Rhabditida; Rhabditoidea; Rhabditidae; Peloderinae; Caenorhabditis	F1L4L1_ASCSU^F1L4L1_ASCSU^Q:1430-315,H:11-368^29.716%ID^E:1.12e-29^RecName: Full=Nuclear hormone receptor family member nhr-28^.	F1L260_ASCSU^F1L260_ASCSU^Q:2-327,H:78-442^22.372%ID^E:1.31e-22^RecName: Full=Nuclear hormone receptor family member nhr-213^.	PF00104.29^Hormone_recep^Ligand-binding domain of nuclear hormone receptor^111-315^E:8.9e-18	-	-	ENOG410XRZC^receptor	KEGG:cel:CELE_ZK455.6	GO:0005737^cellular_component^cytoplasm`GO:0005634^cellular_component^nucleus`GO:0001158^molecular_function^enhancer sequence-specific DNA binding`GO:0001199^molecular_function^transcription factor activity, metal ion regulated sequence-specific DNA binding`GO:0008270^molecular_function^zinc ion binding`GO:0071294^biological_process^cellular response to zinc ion`GO:0010628^biological_process^posi…	GO:0006355^biological_process^regulation of transcription, DNA-templated`GO:0043401^biological_process^steroid hormone mediated signaling pathway
	G	TRINITY_DN8549_c0_g1	TRINITY_DN8549_c0_g1_i2	NH121_CAEEL^NH121_CAEEL^Q:861-166,H:206-439^46.154%ID^E:2.25e-69^RecName: Full=Nuclear hormone receptor family member nhr-121;^Eukaryota; Metazoa; Ecdysozoa; Nematoda; Chromadorea; Rhabditida; Rhabditoidea; Rhabditidae; Peloderinae; Caenorhabditis	-	TRINITY_DN8549_c0_g1::TRINITY_DN8549_c0_g1_i2::g.1091::m.1091	109-921[-]	NH121_CAEEL^NH121_CAEEL^Q:4-267,H:189-454^48.496%ID^E:5.47e-86^RecName: Full=Nuclear hormone receptor family member nhr-121;^Eukaryota; Metazoa; Ecdysozoa; Nematoda; Chromadorea; Rhabditida; Rhabditoidea; Rhabditidae; Peloderinae; Caenorhabditis	A8XMI5_CAEBR^A8XMI5_CAEBR^Q:861-166,H:312-545^46.581%ID^E:1.09e-67^RecName: Full=Protein CBR-NHR-121^.	G0N886_CAEBE^G0N886_CAEBE^Q:1-267,H:202-470^48.327%ID^E:1.83e-84^RecName: Full=Putative uncharacterized protein^.	PF00104.29^Hormone_recep^Ligand-binding domain of nuclear hormone receptor^63-238^E:9.7e-17	-	-	ENOG410XRZC^receptor	KEGG:cel:CELE_E02H9.8	GO:0005634^cellular_component^nucleus`GO:0043565^molecular_function^sequence-specific DNA binding`GO:1990239^molecular_function^steroid hormone binding`GO:0003700^molecular_function^transcription factor activity, sequence-specific DNA binding`GO:0008270^molecular_function^zinc ion binding`GO:0043401^biological_process^steroid hormone mediated signaling pathway`GO:0006351^biological_process^transc…	GO:0006355^biological_process^regulation of transcription, DNA-templated`GO:0043401^biological_process^steroid hormone mediated signaling pathway
	G	TRINITY_DN21667_c0_g1	TRINITY_DN21667_c0_g1_i2	CUL2_CAEEL^CUL2_CAEEL^Q:3032-699,H:73-850^53.612%ID^E:0^RecName: Full=Cullin-2;^Eukaryota; Metazoa; Ecdysozoa; Nematoda; Chromadorea; Rhabditida; Rhabditoidea; Rhabditidae; Peloderinae; Caenorhabditis	-	TRINITY_DN21667_c0_g1::TRINITY_DN21667_c0_g1_i2::g.31692::m.31692	696-3026[-]	CUL2_CAEEL^CUL2_CAEEL^Q:4-776,H:78-850^53.699%ID^E:0^RecName: Full=Cullin-2;^Eukaryota; Metazoa; Ecdysozoa; Nematoda; Chromadorea; Rhabditida; Rhabditoidea; Rhabditidae; Peloderinae; Caenorhabditis	U1MHC8_ASCSU^U1MHC8_ASCSU^Q:3017-699,H:42-827^79.898%ID^E:0^RecName: Full=Cullin-2^.	U1MHC8_ASCSU^U1MHC8_ASCSU^Q:4-776,H:42-827^80.051%ID^E:0^RecName: Full=Cullin-2^.	PF00888.21^Cullin^Cullin family^17-674^E:3e-166`PF10557.8^Cullin_Nedd8^Cullin protein neddylation domain^707-769^E:1.9e-25	-	-	COG5647^cullin 1	KEGG:cel:CELE_ZK520.4`KO:K03870	GO:0031461^cellular_component^cullin-RING ubiquitin ligase complex`GO:0005737^cellular_component^cytoplasm`GO:0005634^cellular_component^nucleus`GO:0031625^molecular_function^ubiquitin protein ligase binding`GO:0031145^biological_process^anaphase-promoting complex-dependent catabolic process`GO:0008595^biological_process^anterior/posterior axis specification, embryo`GO:0008105^biological_process^…	GO:0031625^molecular_function^ubiquitin protein ligase binding`GO:0006511^biological_process^ubiquitin-dependent protein catabolic process
	G	TRINITY_DN24281_c2_g1	TRINITY_DN24281_c2_g1_i1	MPCP_CAEEL^MPCP_CAEEL^Q:1684-806,H:1-288^75.085%ID^E:1.27e-135^RecName: Full=Phosphate carrier protein, mitochondrial;^Eukaryota; Metazoa; Ecdysozoa; Nematoda; Chromadorea; Rhabditida; Rhabditoidea; Rhabditidae; Peloderinae; Caenorhabditis`MPCP_CAEEL^MPCP_CAEEL^Q:665-429,H:252-338^58.621%ID^E:3.09e-12^RecName: Full=Phosphate carrier protein, mitochondrial;^Eukaryota; Metazoa; Ecdysozoa; Nematoda;…	-	TRINITY_DN24281_c2_g1::TRINITY_DN24281_c2_g1_i1::g.104713::m.104713	545-1804[-]	MPCP_CAEEL^MPCP_CAEEL^Q:41-333,H:1-288^75.085%ID^E:3.77e-149^RecName: Full=Phosphate carrier protein, mitochondrial;^Eukaryota; Metazoa; Ecdysozoa; Nematoda; Chromadorea; Rhabditida; Rhabditoidea; Rhabditidae; Peloderinae; Caenorhabditis	F1LA83_ASCSU^F1LA83_ASCSU^Q:1804-806,H:1-338^69.706%ID^E:1.26e-151^RecName: Full=Phosphate carrier protein^.`F1LA83_ASCSU	F1LA83_ASCSU^F1LA83_ASCSU^Q:1-333,H:1-338^69.706%ID^E:3.32e-165^RecName: Full=Phosphate carrier protein^.	PF00153.26^Mito_carr^Mitochondrial carrier protein^93-171^E:7.7e-16`PF00153.26^Mito_carr^Mitochondrial carrier protein^188-271^E:3.3e-16	-	ExpAA=49.72^PredHel=1^Topology=i26-48o	ENOG410XPST^Phosphate carrier protein	KEGG:cel:CELE_F01G4.6`KO:K15102	GO:0016021^cellular_component^integral component of membrane`GO:0005743^cellular_component^mitochondrial inner membrane`GO:0015114^molecular_function^phosphate ion transmembrane transporter activity`GO:0006839^biological_process^mitochondrial transport	-
	G	TRINITY_DN24737_c3_g1	TRINITY_DN24737_c3_g1_i6	ISOC2_XENTR^ISOC2_XENTR^Q:1398-841,H:7-193^54.497%ID^E:2.88e-63^RecName: Full=Isochorismatase domain-containing protein 2;^Eukaryota; Metazoa; Chordata; Craniata; Vertebrata; Euteleostomi; Amphibia; Batrachia; Anura; Pipoidea; Pipidae; Xenopodinae; Xenopus; Silurana	-	TRINITY_DN24737_c3_g1::TRINITY_DN24737_c3_g1_i6::g.119541::m.119541	826-1461[-]	ISOC2_XENTR^ISOC2_XENTR^Q:22-207,H:7-193^54.497%ID^E:6.17e-67^RecName: Full=Isochorismatase domain-containing protein 2;^Eukaryota; Metazoa; Chordata; Craniata; Vertebrata; Euteleostomi; Amphibia; Batrachia; Anura; Pipoidea; Pipidae; Xenopodinae; Xenopus; Silurana	F1LCM2_ASCSU^F1LCM2_ASCSU^Q:1419-841,H:1-193^76.166%ID^E:2.15e-104^RecName: Full=Isochorismatase domain-containing protein^.	F1LCM2_ASCSU^F1LCM2_ASCSU^Q:15-207,H:1-193^76.166%ID^E:1.91e-108^RecName: Full=Isochorismatase domain-containing protein^.	PF00857.19^Isochorismatase^Isochorismatase family^30-176^E:9.2e-32	-	-	ENOG4111I3F^isochorismatase	KEGG:xtr:448545	GO:0005737^cellular_component^cytoplasm`GO:0003824^molecular_function^catalytic activity`GO:0008152^biological_process^metabolic process	GO:0003824^molecular_function^catalytic activity`GO:0008152^biological_process^metabolic process
	G	TRINITY_DN58211_c0_g1	TRINITY_DN58211_c0_g1_i1	UNC4_CAEEL^UNC4_CAEEL^Q:5-343,H:134-223^55.752%ID^E:8.98e-31^RecName: Full=Homeobox protein unc-4;^Eukaryota; Metazoa; Ecdysozoa; Nematoda; Chromadorea; Rhabditida; Rhabditoidea; Rhabditidae; Peloderinae; Caenorhabditis	-	TRINITY_DN58211_c0_g1::TRINITY_DN58211_c0_g1_i1::g.171906::m.171906	2-343[+]	UNC4_CAEEL^UNC4_CAEEL^Q:2-114,H:134-223^55.752%ID^E:8.08e-31^RecName: Full=Homeobox protein unc-4;^Eukaryota; Metazoa; Ecdysozoa; Nematoda; Chromadorea; Rhabditida; Rhabditoidea; Rhabditidae; Peloderinae; Caenorhabditis	A8NR82_BRUMA^A8NR82_BRUMA^Q:2-343,H:1-110^58.772%ID^E:3.92e-38^RecName: Full=Protein Bm3609, isoform b^.	A8NR82_BRUMA^A8NR82_BRUMA^Q:1-114,H:1-110^58.772%ID^E:3.53e-38^RecName: Full=Protein Bm3609, isoform b^.	-	-	-	ENOG410YIJ3^sequence-specific DNA binding	KEGG:cel:CELE_F26C11.2`KO:K09328	GO:0030424^cellular_component^axon`GO:0005634^cellular_component^nucleus`GO:0045202^cellular_component^synapse`GO:0043565^molecular_function^sequence-specific DNA binding`GO:0003700^molecular_function^transcription factor activity, sequence-specific DNA binding`GO:0040011^biological_process^locomotion`GO:0007400^biological_process^neuroblast fate determination`GO:0050770^biological_process^regula…	-
	G	TRINITY_DN25416_c1_g2	TRINITY_DN25416_c1_g2_i16	ACH23_CAEEL^ACH23_CAEEL^Q:2585-1476,H:16-396^50.919%ID^E:1.25e-129^RecName: Full=Betaine receptor acr-23 {ECO:0000303|PubMed:24212673};^Eukaryota; Metazoa; Ecdysozoa; Nematoda; Chromadorea; Rhabditida; Rhabditoidea; Rhabditidae; Peloderinae; Caenorhabditis	-	TRINITY_DN25416_c1_g2::TRINITY_DN25416_c1_g2_i16::g.143765::m.143765	1443-2528[-]	ACH23_CAEEL^ACH23_CAEEL^Q:1-351,H:35-396^52.762%ID^E:7.55e-137^RecName: Full=Betaine receptor acr-23 {ECO:0000303|PubMed:24212673};^Eukaryota; Metazoa; Ecdysozoa; Nematoda; Chromadorea; Rhabditida; Rhabditoidea; Rhabditidae; Peloderinae; Caenorhabditis	C7SG56_HAECO^C7SG56_HAECO^Q:2552-1500,H:27-376^62.108%ID^E:3.24e-150^RecName: Full=Mutant ACR-23-like protein^.	C7SG56_HAECO^C7SG56_HAECO^Q:1-343,H:35-376^62.974%ID^E:1.88e-157^RecName: Full=Mutant ACR-23-like protein^.	PF02931.22^Neur_chan_LBD^Neurotransmitter-gated ion-channel ligand binding domain^1-208^E:3.7e-52`PF02932.15^Neur_chan_memb^Neurotransmitter-gated ion-channel transmembrane region^215-337^E:6.6e-16	-	ExpAA=79.68^PredHel=3^Topology=o209-231i244-261o276-298i	ENOG4110I2V^Neurotransmitter-gated ion-channel ligand binding domain	-	GO:0016021^cellular_component^integral component of membrane`GO:0005886^cellular_component^plasma membrane`GO:0005230^molecular_function^extracellular ligand-gated ion channel activity	GO:0005230^molecular_function^extracellular ligand-gated ion channel activity`GO:0006811^biological_process^ion transport`GO:0016021^cellular_component^integral component of membrane
	G	TRINITY_DN23022_c0_g2	TRINITY_DN23022_c0_g2_i9	HINT3_XENTR^HINT3_XENTR^Q:617-844,H:76-144^32.895%ID^E:6.7e-05^RecName: Full=Histidine triad nucleotide-binding protein 3;^Eukaryota; Metazoa; Chordata; Craniata; Vertebrata; Euteleostomi; Amphibia; Batrachia; Anura; Pipoidea; Pipidae; Xenopodinae; Xenopus; Silurana	-	TRINITY_DN23022_c0_g2::TRINITY_DN23022_c0_g2_i9::g.66117::m.66117	629-988[+]	HINT3_XENTR^HINT3_XENTR^Q:1-72,H:80-144^31.944%ID^E:5.88e-06^RecName: Full=Histidine triad nucleotide-binding protein 3;^Eukaryota; Metazoa; Chordata; Craniata; Vertebrata; Euteleostomi; Amphibia; Batrachia; Anura; Pipoidea; Pipidae; Xenopodinae; Xenopus; Silurana	F1LDL0_ASCSU^F1LDL0_ASCSU^Q:617-985,H:63-183^69.919%ID^E:3.83e-49^RecName: Full=Histidine triad nucleotide-binding protein 3^.`F1LDL0_ASCSU	F1LDL0_ASCSU^F1LDL0_ASCSU^Q:1-119,H:67-183^68.908%ID^E:5.81e-54^RecName: Full=Histidine triad nucleotide-binding protein 3^.	PF11969.7^DcpS_C^Scavenger mRNA decapping enzyme C-term binding^7-53^E:5.9e-06	-	-	ENOG4111MVJ^Histidine triad nucleotide binding protein 3	KEGG:xtr:733971	GO:0005737^cellular_component^cytoplasm`GO:0005634^cellular_component^nucleus`GO:0016787^molecular_function^hydrolase activity`GO:0000166^molecular_function^nucleotide binding	-
	G	TRINITY_DN21205_c5_g1	TRINITY_DN21205_c5_g1_i10	DBR1_CAEEL^DBR1_CAEEL^Q:618-1958,H:39-486^54.585%ID^E:4.45e-158^RecName: Full=Lariat debranching enzyme;^Eukaryota; Metazoa; Ecdysozoa; Nematoda; Chromadorea; Rhabditida; Rhabditoidea; Rhabditidae; Peloderinae; Caenorhabditis	-	TRINITY_DN21205_c5_g1::TRINITY_DN21205_c5_g1_i10::g.22958::m.22958	477-2132[+]	DBR1_CAEEL^DBR1_CAEEL^Q:48-494,H:39-486^54.585%ID^E:4.51e-165^RecName: Full=Lariat debranching enzyme;^Eukaryota; Metazoa; Ecdysozoa; Nematoda; Chromadorea; Rhabditida; Rhabditoidea; Rhabditidae; Peloderinae; Caenorhabditis	U1MJF3_ASCSU^U1MJF3_ASCSU^Q:528-2129,H:15-565^62.387%ID^E:0^RecName: Full=Lariat debranching enzyme^.	U1MJF3_ASCSU^U1MJF3_ASCSU^Q:20-551,H:17-565^62.613%ID^E:0^RecName: Full=Lariat debranching enzyme^.	PF05011.12^DBR1^Lariat debranching enzyme, C-terminal domain^307-434^E:1.3e-31	-	-	ENOG410XP0F^debranching enzyme	KEGG:cel:CELE_C55B7.8`KO:K18328	GO:0005634^cellular_component^nucleus`GO:0008419^molecular_function^RNA lariat debranching enzyme activity`GO:0000398^biological_process^mRNA splicing, via spliceosome`GO:0090502^biological_process^RNA phosphodiester bond hydrolysis, endonucleolytic`GO:0000375^biological_process^RNA splicing, via transesterification reactions	GO:0016788^molecular_function^hydrolase activity, acting on ester bonds`GO:0006397^biological_process^mRNA processing
	G	TRINITY_DN16081_c0_g1	TRINITY_DN16081_c0_g1_i2	PP12_SCHPO^PP12_SCHPO^Q:5-145,H:257-303^38.298%ID^E:8.3e-05^RecName: Full=Serine/threonine-protein phosphatase PP1-2;^Eukaryota; Fungi; Dikarya; Ascomycota; Taphrinomycotina; Schizosaccharomycetes; Schizosaccharomycetales; Schizosaccharomycetaceae; Schizosaccharomyces	-	TRINITY_DN16081_c0_g1::TRINITY_DN16081_c0_g1_i2::g.3256::m.3256	2-364[+]	PP12_SCHPO^PP12_SCHPO^Q:2-48,H:257-303^38.298%ID^E:7.47e-05^RecName: Full=Serine/threonine-protein phosphatase PP1-2;^Eukaryota; Fungi; Dikarya; Ascomycota; Taphrinomycotina; Schizosaccharomycetes; Schizosaccharomycetales; Schizosaccharomycetaceae; Schizosaccharomyces	F1L1Q4_ASCSU^F1L1Q4_ASCSU^Q:5-163,H:306-355^67.925%ID^E:2.12e-16^RecName: Full=Serine/threonine-protein phosphatase^.	F1L1Q4_ASCSU^F1L1Q4_ASCSU^Q:2-54,H:306-355^67.925%ID^E:1.91e-16^RecName: Full=Serine/threonine-protein phosphatase^.	-	-	-	-	KEGG:spo:SPCC31H12.05c`KO:K06269	GO:0005730^cellular_component^nucleolus`GO:0005634^cellular_component^nucleus`GO:0000164^cellular_component^protein phosphatase type 1 complex`GO:0072357^cellular_component^PTW/PP1 phosphatase complex`GO:0046872^molecular_function^metal ion binding`GO:0004722^molecular_function^protein serine/threonine phosphatase activity`GO:0007049^biological_process^cell cycle`GO:0051301^biological_process^cel…	-
	G	TRINITY_DN23209_c0_g2	TRINITY_DN23209_c0_g2_i7	SVH2_CAEEL^SVH2_CAEEL^Q:3725-6007,H:283-1018^30.798%ID^E:3.17e-100^RecName: Full=Tyrosine-protein kinase receptor svh-2 {ECO:0000305};^Eukaryota; Metazoa; Ecdysozoa; Nematoda; Chromadorea; Rhabditida; Rhabditoidea; Rhabditidae; Peloderinae; Caenorhabditis`SVH2_CAEEL^SVH2_CAEEL^Q:1626-1856,H:194-270^33.333%ID^E:0.000727^RecName: Full=Tyrosine-protein kinase receptor svh-2 {ECO:0000305};^Eukaryota;…	-	TRINITY_DN23209_c0_g2::TRINITY_DN23209_c0_g2_i7::g.71119::m.71119	3767-6070[+]	SVH2_CAEEL^SVH2_CAEEL^Q:19-747,H:307-1018^31.44%ID^E:1.4e-109^RecName: Full=Tyrosine-protein kinase receptor svh-2 {ECO:0000305};^Eukaryota; Metazoa; Ecdysozoa; Nematoda; Chromadorea; Rhabditida; Rhabditoidea; Rhabditidae; Peloderinae; Caenorhabditis	F1KTK2_ASCSU^F1KTK2_ASCSU^Q:3689-6067,H:282-1068^57.64%ID^E:0^RecName: Full=Hepatocyte growth factor receptor^.`F1KTK2_ASCSU	F1KTK2_ASCSU^F1KTK2_ASCSU^Q:18-767,H:320-1068^59.055%ID^E:0^RecName: Full=Hepatocyte growth factor receptor^.	PF07714.16^Pkinase_Tyr^Protein tyrosine kinase^460-719^E:1e-79`PF00069.24^Pkinase^Protein kinase domain^462-718^E:3.3e-40	-	ExpAA=24.95^PredHel=1^Topology=o363-385i	ENOG410XRIK^macrophage stimulating 1 receptor (c-met-related tyrosine kinase)	KEGG:cel:CELE_T14E8.1	GO:0016021^cellular_component^integral component of membrane`GO:0005886^cellular_component^plasma membrane`GO:0005524^molecular_function^ATP binding`GO:0031435^molecular_function^mitogen-activated protein kinase kinase kinase binding`GO:0004714^molecular_function^transmembrane receptor protein tyrosine kinase activity`GO:0031103^biological_process^axon regeneration`GO:0038083^biological_process^p…	GO:0004672^molecular_function^protein kinase activity`GO:0006468^biological_process^protein phosphorylation`GO:0005524^molecular_function^ATP binding
	G	TRINITY_DN16244_c0_g1	TRINITY_DN16244_c0_g1_i3	GP161_BOVIN^GP161_BOVIN^Q:290-3,H:119-222^26.923%ID^E:7.69e-05^RecName: Full=G protein-coupled receptor 161;^Eukaryota; Metazoa; Chordata; Craniata; Vertebrata; Euteleostomi; Mammalia; Eutheria; Laurasiatheria; Cetartiodactyla; Ruminantia; Pecora; Bovidae; Bovinae; Bos	-	TRINITY_DN16244_c0_g1::TRINITY_DN16244_c0_g1_i3::g.3407::m.3407	3-374[-]	GP161_BOVIN^GP161_BOVIN^Q:29-124,H:119-222^26.923%ID^E:6.92e-05^RecName: Full=G protein-coupled receptor 161;^Eukaryota; Metazoa; Chordata; Craniata; Vertebrata; Euteleostomi; Mammalia; Eutheria; Laurasiatheria; Cetartiodactyla; Ruminantia; Pecora; Bovidae; Bovinae; Bos	M7B816_CHEMY^M7B816_CHEMY^Q:314-3,H:104-220^28.205%ID^E:0.000193^RecName: Full=Transcription termination factor 2^.	M7B816_CHEMY^M7B816_CHEMY^Q:21-124,H:104-220^28.205%ID^E:0.000174^RecName: Full=Transcription termination factor 2^.	PF10292.8^7TM_GPCR_Srab^Serpentine type 7TM GPCR receptor class ab chemoreceptor^20-108^E:7.3e-05`PF10320.8^7TM_GPCR_Srsx^Serpentine type 7TM GPCR chemoreceptor Srsx^28-122^E:6.8e-08`PF00001.20^7tm_1^7 transmembrane receptor (rhodopsin family)^28-123^E:1.3e-05	-	ExpAA=46.74^PredHel=2^Topology=i54-76o96-118i	ENOG410XRW9^Receptor	KEGG:bta:768006`KO:K08439	GO:0060170^cellular_component^ciliary membrane`GO:0005929^cellular_component^cilium`GO:0016021^cellular_component^integral component of membrane`GO:0055037^cellular_component^recycling endosome`GO:0004930^molecular_function^G-protein coupled receptor activity`GO:0007186^biological_process^G-protein coupled receptor signaling pathway`GO:0007275^biological_process^multicellular organism development…	GO:0004930^molecular_function^G-protein coupled receptor activity`GO:0007186^biological_process^G-protein coupled receptor signaling pathway`GO:0016021^cellular_component^integral component of membrane
	G	TRINITY_DN24866_c0_g3	TRINITY_DN24866_c0_g3_i1	GLB26_CAEEL^GLB26_CAEEL^Q:1305-853,H:25-165^22.368%ID^E:2.25e-10^RecName: Full=Globin-like protein 26 {ECO:0000303|PubMed:17916248};^Eukaryota; Metazoa; Ecdysozoa; Nematoda; Chromadorea; Rhabditida; Rhabditoidea; Rhabditidae; Peloderinae; Caenorhabditis	-	TRINITY_DN24866_c0_g3::TRINITY_DN24866_c0_g3_i1::g.123856::m.123856	733-1464[-]	GLB26_CAEEL^GLB26_CAEEL^Q:54-204,H:25-165^22.368%ID^E:3.74e-11^RecName: Full=Globin-like protein 26 {ECO:0000303|PubMed:17916248};^Eukaryota; Metazoa; Ecdysozoa; Nematoda; Chromadorea; Rhabditida; Rhabditoidea; Rhabditidae; Peloderinae; Caenorhabditis	A0A090LG41_STRRB^A0A090LG41_STRRB^Q:1323-799,H:78-252^47.429%ID^E:6.36e-48^RecName: Full=Globin family and Globin-like domain and Globin, structural domain-containing protein^.	A0A090LG41_STRRB^A0A090LG41_STRRB^Q:48-222,H:78-252^47.429%ID^E:8.17e-52^RecName: Full=Globin family and Globin-like domain and Globin, structural domain-containing protein^.	PF00042.21^Globin^Globin^62-170^E:5.4e-14	-	-	COG1018^Is involved in NO detoxification in an aerobic process, termed nitric oxide dioxygenase (NOD) reaction that utilizes O(2) and NAD(P)H to convert NO to nitrate, which protects the bacterium from various noxious nitrogen compounds. Therefore, plays a central role in the inducible response to nitrosative stress (By similarity)	KEGG:cel:CELE_T22C1.2	GO:0005737^cellular_component^cytoplasm`GO:0016020^cellular_component^membrane`GO:0005652^cellular_component^nuclear lamina`GO:0005886^cellular_component^plasma membrane`GO:0020037^molecular_function^heme binding`GO:0046872^molecular_function^metal ion binding`GO:0019825^molecular_function^oxygen binding`GO:0005344^molecular_function^oxygen transporter activity	GO:0020037^molecular_function^heme binding
	G	TRINITY_DN22652_c3_g2	TRINITY_DN22652_c3_g2_i9	TBA_XENLA^TBA_XENLA^Q:342-1664,H:2-440^83.673%ID^E:0^RecName: Full=Tubulin alpha chain;^Eukaryota; Metazoa; Chordata; Craniata; Vertebrata; Euteleostomi; Amphibia; Batrachia; Anura; Pipoidea; Pipidae; Xenopodinae; Xenopus; Xenopus	-	TRINITY_DN22652_c3_g2::TRINITY_DN22652_c3_g2_i9::g.55144::m.55144	327-1691[+]	TBA_XENLA^TBA_XENLA^Q:6-453,H:2-447^83.259%ID^E:0^RecName: Full=Tubulin alpha chain;^Eukaryota; Metazoa; Chordata; Craniata; Vertebrata; Euteleostomi; Amphibia; Batrachia; Anura; Pipoidea; Pipidae; Xenopodinae; Xenopus; Xenopus	A8PYK7_BRUMA^A8PYK7_BRUMA^Q:342-1670,H:42-488^92.394%ID^E:0^RecName: Full=Protein BM-TBA-8, isoform c^.	A8PYK7_BRUMA^A8PYK7_BRUMA^Q:6-453,H:42-493^92.035%ID^E:0^RecName: Full=Protein BM-TBA-8, isoform c^.	PF00091.24^Tubulin^Tubulin/FtsZ family, GTPase domain^7-219^E:2.2e-68`PF03953.16^Tubulin_C^Tubulin C-terminal domain^269-397^E:1.1e-47	-	-	-	KEGG:xla:100337592`KEGG:xla:399313`KO:K07374	GO:0005737^cellular_component^cytoplasm`GO:0005874^cellular_component^microtubule`GO:0005525^molecular_function^GTP binding`GO:0003924^molecular_function^GTPase activity`GO:0005200^molecular_function^structural constituent of cytoskeleton`GO:0007017^biological_process^microtubule-based process	GO:0003924^molecular_function^GTPase activity
	G	TRINITY_DN43110_c0_g1	TRINITY_DN43110_c0_g1_i1	UNC80_CAEEL^UNC80_CAEEL^Q:797-21,H:144-384^40.959%ID^E:1.5e-37^RecName: Full=Protein unc-80;^Eukaryota; Metazoa; Ecdysozoa; Nematoda; Chromadorea; Rhabditida; Rhabditoidea; Rhabditidae; Peloderinae; Caenorhabditis	-	TRINITY_DN43110_c0_g1::TRINITY_DN43110_c0_g1_i1::g.171297::m.171297	3-797[-]	UNC80_CAEEL^UNC80_CAEEL^Q:1-259,H:144-384^43.542%ID^E:7.8e-43^RecName: Full=Protein unc-80;^Eukaryota; Metazoa; Ecdysozoa; Nematoda; Chromadorea; Rhabditida; Rhabditoidea; Rhabditidae; Peloderinae; Caenorhabditis	F1KZ61_ASCSU^F1KZ61_ASCSU^Q:797-3,H:154-415^69.925%ID^E:3.57e-108^RecName: Full=Protein unc-80^.	F1KZ61_ASCSU^F1KZ61_ASCSU^Q:1-265,H:154-415^70.301%ID^E:1.4e-119^RecName: Full=Protein unc-80^.	PF15778.4^UNC80^Cation channel complex component UNC80^1-90^E:2.6e-24	-	-	ENOG410XSBM^unc-80 homolog (C. elegans)	KEGG:cel:CELE_F25C8.3	GO:0030424^cellular_component^axon`GO:0034703^cellular_component^cation channel complex`GO:0005261^molecular_function^cation channel activity`GO:0055080^biological_process^cation homeostasis`GO:0040017^biological_process^positive regulation of locomotion`GO:0042493^biological_process^response to drug	-
	G	TRINITY_DN22931_c4_g1	TRINITY_DN22931_c4_g1_i11	RHBL4_HUMAN^RHBL4_HUMAN^Q:310-798,H:42-194^43.558%ID^E:2.87e-25^RecName: Full=Rhomboid-related protein 4;^Eukaryota; Metazoa; Chordata; Craniata; Vertebrata; Euteleostomi; Mammalia; Eutheria; Euarchontoglires; Primates; Haplorrhini; Catarrhini; Hominidae; Homo`RHBL4_HUMAN^RHBL4_HUMAN^Q:1893-2282,H:185-295^35.385%ID^E:2.57e-09^RecName: Full=Rhomboid-related protein 4;^Eukaryota; Metazoa; Chordata;…	-	TRINITY_DN22931_c4_g1::TRINITY_DN22931_c4_g1_i11::g.62916::m.62916	346-867[+]	RHBL4_HUMAN^RHBL4_HUMAN^Q:2-151,H:53-194^45.333%ID^E:9.63e-33^RecName: Full=Rhomboid-related protein 4;^Eukaryota; Metazoa; Chordata; Craniata; Vertebrata; Euteleostomi; Mammalia; Eutheria; Euarchontoglires; Primates; Haplorrhini; Catarrhini; Hominidae; Homo	U1NP07_ASCSU^U1NP07_ASCSU^Q:328-798,H:50-201^71.338%ID^E:1.58e-57^RecName: Full=Rhomboid domain-containing protein 1^.`U1NP07_ASCSU	U1NP07_ASCSU^U1NP07_ASCSU^Q:1-151,H:56-201^72.848%ID^E:3.54e-73^RecName: Full=Rhomboid domain-containing protein 1^.	PF01694.21^Rhomboid^Rhomboid family^10-139^E:4.5e-20	-	ExpAA=50.57^PredHel=2^Topology=i53-75o129-151i	ENOG41100KJ^Rhomboid domain containing	KEGG:hsa:84236`KO:K09651	GO:0005783^cellular_component^endoplasmic reticulum`GO:0005789^cellular_component^endoplasmic reticulum membrane`GO:0044322^cellular_component^endoplasmic reticulum quality control compartment`GO:0030176^cellular_component^integral component of endoplasmic reticulum membrane`GO:0005739^cellular_component^mitochondrion`GO:0004175^molecular_function^endopeptidase activity`GO:0004252^molecular_funct…	GO:0004252^molecular_function^serine-type endopeptidase activity`GO:0016021^cellular_component^integral component of membrane
	G	TRINITY_DN22949_c0_g1	TRINITY_DN22949_c0_g1_i3	CUT1_CAEEL^CUT1_CAEEL^Q:2317-1877,H:134-275^46.259%ID^E:1.41e-37^RecName: Full=Cuticlin-1;^Eukaryota; Metazoa; Ecdysozoa; Nematoda; Chromadorea; Rhabditida; Rhabditoidea; Rhabditidae; Peloderinae; Caenorhabditis`CUT1_CAEEL^CUT1_CAEEL^Q:3771-3301,H:3-136^42.038%ID^E:2.56e-33^RecName: Full=Cuticlin-1;^Eukaryota; Metazoa; Ecdysozoa; Nematoda; Chromadorea; Rhabditida; Rhabditoidea; Rhabditidae; Pelod…	-	TRINITY_DN22949_c0_g1::TRINITY_DN22949_c0_g1_i3::g.63276::m.63276	1604-2362[-]	CUT1_CAEEL^CUT1_CAEEL^Q:16-162,H:134-275^46.259%ID^E:1.93e-42^RecName: Full=Cuticlin-1;^Eukaryota; Metazoa; Ecdysozoa; Nematoda; Chromadorea; Rhabditida; Rhabditoidea; Rhabditidae; Peloderinae; Caenorhabditis	U1NRK1_ASCSU^U1NRK1_ASCSU^Q:2308-1610,H:137-374^65.966%ID^E:9.13e-87^RecName: Full=Cuticlin-1^.`U1NRK1_ASCSU	U1NRK1_ASCSU^U1NRK1_ASCSU^Q:19-251,H:137-374^65.966%ID^E:5.99e-109^RecName: Full=Cuticlin-1^.	PF00100.22^Zona_pellucida^Zona pellucida-like domain^52-157^E:6.4e-08	-	ExpAA=22.95^PredHel=1^Topology=i216-238o	ENOG4111EBZ^ZP	KEGG:cel:CELE_C47G2.1	GO:0060102^cellular_component^collagen and cuticulin-based cuticle extracellular matrix`GO:0042302^molecular_function^structural constituent of cuticle	-
	G	TRINITY_DN25887_c0_g2	TRINITY_DN25887_c0_g2_i1	OS9_MOUSE^OS9_MOUSE^Q:215-877,H:55-276^32.759%ID^E:5.53e-20^RecName: Full=Protein OS-9;^Eukaryota; Metazoa; Chordata; Craniata; Vertebrata; Euteleostomi; Mammalia; Eutheria; Euarchontoglires; Glires; Rodentia; Myomorpha; Muroidea; Muridae; Murinae; Mus; Mus	-	TRINITY_DN25887_c0_g2::TRINITY_DN25887_c0_g2_i1::g.159003::m.159003	2-2488[+]	OS9_RAT^OS9_RAT^Q:21-336,H:24-320^28.746%ID^E:1.74e-25^RecName: Full=Protein OS-9;^Eukaryota; Metazoa; Chordata; Craniata; Vertebrata; Euteleostomi; Mammalia; Eutheria; Euarchontoglires; Glires; Rodentia; Myomorpha; Muroidea; Muridae; Murinae; Rattus	F1KSW5_ASCSU^F1KSW5_ASCSU^Q:92-2452,H:26-809^44.724%ID^E:0^RecName: Full=Protein OS-9^.	F1KSW5_ASCSU^F1KSW5_ASCSU^Q:6-817,H:1-809^44.702%ID^E:0^RecName: Full=Protein OS-9^.	PF07915.12^PRKCSH^Glucosidase II beta subunit-like protein^128-196^E:7.2e-11	-	-	ENOG410XR8A^glycoprotein binding	KEGG:rno:362891`KO:K10088	GO:0005783^cellular_component^endoplasmic reticulum`GO:0005788^cellular_component^endoplasmic reticulum lumen`GO:0000836^cellular_component^Hrd1p ubiquitin ligase complex`GO:0030246^molecular_function^carbohydrate binding`GO:0002020^molecular_function^protease binding`GO:1904153^biological_process^negative regulation of retrograde protein transport, ER to cytosol`GO:0006621^biological_process^pro…	-
	G	TRINITY_DN23728_c2_g1	TRINITY_DN23728_c2_g1_i1	OGT1_CAEEL^OGT1_CAEEL^Q:3558-1378,H:424-1146^74.384%ID^E:0^RecName: Full=UDP-N-acetylglucosamine--peptide N-acetylglucosaminyltransferase;^Eukaryota; Metazoa; Ecdysozoa; Nematoda; Chromadorea; Rhabditida; Rhabditoidea; Rhabditidae; Peloderinae; Caenorhabditis`OGT1_CAEEL^OGT1_CAEEL^Q:4290-3856,H:282-426^88.966%ID^E:6.65e-74^RecName: Full=UDP-N-acetylglucosamine--peptide N-acetylglucosaminyltransfe…	-	TRINITY_DN23728_c2_g1::TRINITY_DN23728_c2_g1_i1::g.87022::m.87022	1342-3315[-]	OGT1_CAEEL^OGT1_CAEEL^Q:1-646,H:505-1146^71.957%ID^E:0^RecName: Full=UDP-N-acetylglucosamine--peptide N-acetylglucosaminyltransferase;^Eukaryota; Metazoa; Ecdysozoa; Nematoda; Chromadorea; Rhabditida; Rhabditoidea; Rhabditidae; Peloderinae; Caenorhabditis`OGT1_CAEEL^OGT1_CAEEL^Q:1-78,H:437-514^38.462%ID^E:2.53e-09^RecName: Full=UDP-N-acetylglucosamine--peptide N-acetylglucosaminyltransferase;^Euk…	A8NFZ0_BRUMA^A8NFZ0_BRUMA^Q:4275-1369,H:142-1108^73.55%ID^E:0^RecName: Full=Protein BM-OGT-1, isoform c^.`A8NFZ0_BRUMA	U1ML07_ASCSU^U1ML07_ASCSU^Q:1-651,H:538-1187^90.505%ID^E:0^RecName: Full=Udp-n-acetylglucosamine--peptide n-acetylglucosaminyltransferase^.`U1ML07_ASCSU	PF13414.5^TPR_11^TPR repeat^2-43^E:5.2e-08`PF13432.5^TPR_16^Tetratricopeptide repeat^2-61^E:6.8e-05`PF14559.5^TPR_19^Tetratricopeptide repeat^7-64^E:1.6e-06`PF13431.5^TPR_17^Tetratricopeptide repeat^17-50^E:5.5e-05`PF13181.5^TPR_8^Tetratricopeptide repeat^29-61^E:0.0031`PF13414.5^TPR_11^TPR repeat^38-71^E:7.4e-09`PF13844.5^Glyco_transf_41^Glycosyl transferase family 41^160-629^E:4.3e-256	-	-	COG0457^repeat-containing protein`COG3914^protein N-acetylglucosaminyltransferase activity	KEGG:cel:CELE_K04G7.3`KO:K09667	GO:0005634^cellular_component^nucleus`GO:0048471^cellular_component^perinuclear region of cytoplasm`GO:0016262^molecular_function^protein N-acetylglucosaminyltransferase activity`GO:0004722^molecular_function^protein serine/threonine phosphatase activity`GO:0040024^biological_process^dauer larval development`GO:0006112^biological_process^energy reserve metabolic process`GO:0005977^biological_proc…	GO:0005515^molecular_function^protein binding
	G	TRINITY_DN21309_c6_g1	TRINITY_DN21309_c6_g1_i2	SNAG_MOUSE^SNAG_MOUSE^Q:1247-1849,H:76-276^35.821%ID^E:1.69e-32^RecName: Full=Gamma-soluble NSF attachment protein;^Eukaryota; Metazoa; Chordata; Craniata; Vertebrata; Euteleostomi; Mammalia; Eutheria; Euarchontoglires; Glires; Rodentia; Myomorpha; Muroidea; Muridae; Murinae; Mus; Mus`SNAG_MOUSE^SNAG_MOUSE^Q:391-642,H:4-85^44.048%ID^E:1.2e-10^RecName: Full=Gamma-soluble NSF attachment protein;^Eu…	-	TRINITY_DN21309_c6_g1::TRINITY_DN21309_c6_g1_i2::g.25116::m.25116	1268-1918[+]	SNAG_MOUSE^SNAG_MOUSE^Q:1-213,H:83-286^34.742%ID^E:5.37e-34^RecName: Full=Gamma-soluble NSF attachment protein;^Eukaryota; Metazoa; Chordata; Craniata; Vertebrata; Euteleostomi; Mammalia; Eutheria; Euarchontoglires; Glires; Rodentia; Myomorpha; Muroidea; Muridae; Murinae; Mus; Mus	F1LAT8_ASCSU^F1LAT8_ASCSU^Q:1247-1852,H:52-253^73.762%ID^E:5.95e-97^RecName: Full=Gamma-soluble NSF attachment protein^.`F1LAT8_ASCSU	F1LAT8_ASCSU^F1LAT8_ASCSU^Q:1-210,H:59-274^71.296%ID^E:3.59e-106^RecName: Full=Gamma-soluble NSF attachment protein^.	PF14938.5^SNAP^Soluble NSF attachment protein, SNAP^3-172^E:2.9e-13	-	-	ENOG410ZYD7^N-ethylmaleimide-sensitive factor attachment protein, gamma	KEGG:mmu:108123`KO:K21198	GO:0070062^cellular_component^extracellular exosome`GO:0005765^cellular_component^lysosomal membrane`GO:0005739^cellular_component^mitochondrion`GO:0043209^cellular_component^myelin sheath`GO:0031201^cellular_component^SNARE complex`GO:0005774^cellular_component^vacuolar membrane`GO:0005483^molecular_function^soluble NSF attachment protein activity`GO:0019905^molecular_function^syntaxin binding`G…	-
	G	TRINITY_DN23545_c1_g1	TRINITY_DN23545_c1_g1_i1	-	-	TRINITY_DN23545_c1_g1::TRINITY_DN23545_c1_g1_i1::g.81354::m.81354	291-1502[-]	-	-	-	PF03160.13^Calx-beta^Calx-beta domain^215-255^E:0.27	-	-	-	-	-	GO:0007154^biological_process^cell communication`GO:0016021^cellular_component^integral component of membrane
	G	TRINITY_DN22987_c11_g1	TRINITY_DN22987_c11_g1_i4	WDR33_MOUSE^WDR33_MOUSE^Q:6045-4714,H:26-458^55.955%ID^E:8.95e-160^RecName: Full=pre-mRNA 3' end processing protein WDR33;^Eukaryota; Metazoa; Chordata; Craniata; Vertebrata; Euteleostomi; Mammalia; Eutheria; Euarchontoglires; Glires; Rodentia; Myomorpha; Muroidea; Muridae; Murinae; Mus; Mus	-	TRINITY_DN22987_c11_g1::TRINITY_DN22987_c11_g1_i4::g.64736::m.64736	3301-6168[-]	WDR33_MOUSE^WDR33_MOUSE^Q:40-485,H:24-458^56.152%ID^E:1.04e-171^RecName: Full=pre-mRNA 3' end processing protein WDR33;^Eukaryota; Metazoa; Chordata; Craniata; Vertebrata; Euteleostomi; Mammalia; Eutheria; Euarchontoglires; Glires; Rodentia; Myomorpha; Muroidea; Muridae; Murinae; Mus; Mus	F1KTF6_ASCSU^F1KTF6_ASCSU^Q:6153-3415,H:5-965^60.47%ID^E:0^RecName: Full=WD repeat-containing protein 33^.	F1KTF6_ASCSU^F1KTF6_ASCSU^Q:6-938,H:5-985^62.963%ID^E:0^RecName: Full=WD repeat-containing protein 33^.	PF00400.31^WD40^WD domain, G-beta repeat^179-212^E:0.00037`PF00400.31^WD40^WD domain, G-beta repeat^217-255^E:7.6e-07`PF00400.31^WD40^WD domain, G-beta repeat^263-291^E:0.0012`PF00400.31^WD40^WD domain, G-beta repeat^305-341^E:7.8e-07`PF00400.31^WD40^WD domain, G-beta repeat^347-383^E:0.00041`PF00400.31^WD40^WD domain, G-beta repeat^397-426^E:0.022	-	-	COG2319^wd repeat	KEGG:mmu:74320`KO:K15542	GO:0005581^cellular_component^collagen trimer`GO:0001650^cellular_component^fibrillar center`GO:0005847^cellular_component^mRNA cleavage and polyadenylation specificity factor complex`GO:0005654^cellular_component^nucleoplasm`GO:0005634^cellular_component^nucleus`GO:0003723^molecular_function^RNA binding`GO:0006379^biological_process^mRNA cleavage`GO:0006378^biological_process^mRNA polyadenylation	GO:0005515^molecular_function^protein binding
	G	TRINITY_DN34129_c0_g1	TRINITY_DN34129_c0_g1_i1	-	-	TRINITY_DN34129_c0_g1::TRINITY_DN34129_c0_g1_i1::g.171008::m.171008	3-461[-]	-	U6PDH3_HAECO^U6PDH3_HAECO^Q:437-24,H:44-158^43.624%ID^E:5.27e-25^RecName: Full=Proteinase inhibitor I2 domain containing protein^.	U6PDH3_HAECO^U6PDH3_HAECO^Q:9-146,H:44-158^46.377%ID^E:8.37e-28^RecName: Full=Proteinase inhibitor I2 domain containing protein^.	PF14625.5^Lustrin_cystein^Lustrin, cysteine-rich repeated domain^100-146^E:1.7e-10	-	-	-	-	-	-
	G	TRINITY_DN43940_c0_g1	TRINITY_DN43940_c0_g1_i1	AMT3_CAEEL^AMT3_CAEEL^Q:104-1438,H:32-483^55.973%ID^E:2.11e-152^RecName: Full=Putative ammonium transporter 3;^Eukaryota; Metazoa; Ecdysozoa; Nematoda; Chromadorea; Rhabditida; Rhabditoidea; Rhabditidae; Peloderinae; Caenorhabditis	-	TRINITY_DN43940_c0_g1::TRINITY_DN43940_c0_g1_i1::g.171366::m.171366	68-1705[+]	AMT3_CAEEL^AMT3_CAEEL^Q:13-457,H:32-483^55.973%ID^E:0^RecName: Full=Putative ammonium transporter 3;^Eukaryota; Metazoa; Ecdysozoa; Nematoda; Chromadorea; Rhabditida; Rhabditoidea; Rhabditidae; Peloderinae; Caenorhabditis	U1NX77_ASCSU^U1NX77_ASCSU^Q:182-1480,H:16-449^78.571%ID^E:0^RecName: Full=Ammonium transporter 3^.	U1NX77_ASCSU^U1NX77_ASCSU^Q:37-471,H:14-449^78.67%ID^E:0^RecName: Full=Ammonium transporter 3^.	PF00909.20^Ammonium_transp^Ammonium Transporter Family^21-422^E:3.3e-115	-	ExpAA=222.96^PredHel=10^Topology=o20-42i55-77o105-127i134-156o171-193i213-235o245-267i280-311o326-348i361-383o	COG0004^ammonium Transporter	KEGG:cel:CELE_M195.3	GO:0005887^cellular_component^integral component of plasma membrane`GO:0008519^molecular_function^ammonium transmembrane transporter activity`GO:0072488^biological_process^ammonium transmembrane transport`GO:0015695^biological_process^organic cation transport	GO:0008519^molecular_function^ammonium transmembrane transporter activity`GO:0015696^biological_process^ammonium transport`GO:0016020^cellular_component^membrane
	G	TRINITY_DN24876_c1_g3	TRINITY_DN24876_c1_g3_i2	DCP2_MOUSE^DCP2_MOUSE^Q:2539-1826,H:6-242^51.883%ID^E:1.8e-79^RecName: Full=m7GpppN-mRNA hydrolase {ECO:0000305};^Eukaryota; Metazoa; Chordata; Craniata; Vertebrata; Euteleostomi; Mammalia; Eutheria; Euarchontoglires; Glires; Rodentia; Myomorpha; Muroidea; Muridae; Murinae; Mus; Mus	-	TRINITY_DN24876_c1_g3::TRINITY_DN24876_c1_g3_i2::g.124231::m.124231	1313-3208[-]	DCP2_MOUSE^DCP2_MOUSE^Q:224-461,H:6-242^51.883%ID^E:5.49e-83^RecName: Full=m7GpppN-mRNA hydrolase {ECO:0000305};^Eukaryota; Metazoa; Chordata; Craniata; Vertebrata; Euteleostomi; Mammalia; Eutheria; Euarchontoglires; Glires; Rodentia; Myomorpha; Muroidea; Muridae; Murinae; Mus; Mus	U1P5Y1_ASCSU^U1P5Y1_ASCSU^Q:3091-1352,H:7-588^59.228%ID^E:0^RecName: Full=Mrna-decapping enzyme 2^.	U1P5Y1_ASCSU^U1P5Y1_ASCSU^Q:40-619,H:7-588^59.228%ID^E:0^RecName: Full=Mrna-decapping enzyme 2^.	PF05026.12^DCP2^Dcp2, box A domain^229-313^E:2.4e-30`PF00293.27^NUDIX^NUDIX domain^319-428^E:6.7e-14	-	-	COG0494^Nudix hydrolase	KEGG:mmu:70640`KO:K12613	GO:0030054^cellular_component^cell junction`GO:0005654^cellular_component^nucleoplasm`GO:0000932^cellular_component^P-body`GO:0016442^cellular_component^RISC complex`GO:0004534^molecular_function^5'-3' exoribonuclease activity`GO:0050072^molecular_function^m7G(5')pppN diphosphatase activity`GO:0030145^molecular_function^manganese ion binding`GO:0003723^molecular_function^RNA binding`GO:0000290^bi…	GO:0003723^molecular_function^RNA binding`GO:0016787^molecular_function^hydrolase activity`GO:0030145^molecular_function^manganese ion binding
	G	TRINITY_DN22815_c1_g5	TRINITY_DN22815_c1_g5_i4	BST15_CAEEL^BST15_CAEEL^Q:1982-1230,H:1-259^38.61%ID^E:8.28e-58^RecName: Full=Bestrophin homolog 15;^Eukaryota; Metazoa; Ecdysozoa; Nematoda; Chromadorea; Rhabditida; Rhabditoidea; Rhabditidae; Peloderinae; Caenorhabditis	-	TRINITY_DN22815_c1_g5::TRINITY_DN22815_c1_g5_i4::g.59651::m.59651	1191-1982[-]	BST15_CAEEL^BST15_CAEEL^Q:1-251,H:1-259^38.61%ID^E:1.36e-62^RecName: Full=Bestrophin homolog 15;^Eukaryota; Metazoa; Ecdysozoa; Nematoda; Chromadorea; Rhabditida; Rhabditoidea; Rhabditidae; Peloderinae; Caenorhabditis	U1MCJ6_ASCSU^U1MCJ6_ASCSU^Q:1982-1215,H:1-257^64.981%ID^E:5.15e-119^RecName: Full=Bestrophin-1^.	U1MCJ6_ASCSU^U1MCJ6_ASCSU^Q:1-256,H:1-257^64.981%ID^E:2.45e-125^RecName: Full=Bestrophin-1^.	PF01062.20^Bestrophin^Bestrophin, RFP-TM, chloride channel^9-256^E:3.4e-67	-	ExpAA=77.71^PredHel=3^Topology=o36-54i75-97o222-244i	ENOG410XS3J^bestrophin	KEGG:cel:CELE_R13.3	GO:0034707^cellular_component^chloride channel complex`GO:0005886^cellular_component^plasma membrane`GO:0005254^molecular_function^chloride channel activity	-
	G	TRINITY_DN16669_c0_g1	TRINITY_DN16669_c0_g1_i1	LFG3_MOUSE^LFG3_MOUSE^Q:680-117,H:122-309^40.957%ID^E:1.01e-39^RecName: Full=Protein lifeguard 3;^Eukaryota; Metazoa; Chordata; Craniata; Vertebrata; Euteleostomi; Mammalia; Eutheria; Euarchontoglires; Glires; Rodentia; Myomorpha; Muroidea; Muridae; Murinae; Mus; Mus	-	TRINITY_DN16669_c0_g1::TRINITY_DN16669_c0_g1_i1::g.3698::m.3698	114-695[-]	LFG3_MOUSE^LFG3_MOUSE^Q:6-193,H:122-309^40.957%ID^E:4.09e-44^RecName: Full=Protein lifeguard 3;^Eukaryota; Metazoa; Chordata; Craniata; Vertebrata; Euteleostomi; Mammalia; Eutheria; Euarchontoglires; Glires; Rodentia; Myomorpha; Muroidea; Muridae; Murinae; Mus; Mus	A8NNB6_BRUMA^A8NNB6_BRUMA^Q:695-117,H:100-292^49.223%ID^E:1.91e-47^RecName: Full=Protein BM-XBX-6, isoform b^.	A0A090LP72_STRRB^A0A090LP72_STRRB^Q:1-193,H:97-289^49.741%ID^E:1.06e-54^RecName: Full=Bax inhibitor 1-related family-containing protein^.	PF01027.19^Bax1-I^Inhibitor of apoptosis-promoting Bax1^9-189^E:4e-23	-	ExpAA=130.90^PredHel=6^Topology=i17-39o43-65i72-94o104-126i131-153o168-190i	COG0670^Membrane	KEGG:mmu:69660`KO:K06890	GO:0010008^cellular_component^endosome membrane`GO:0070062^cellular_component^extracellular exosome`GO:0005794^cellular_component^Golgi apparatus`GO:0016021^cellular_component^integral component of membrane`GO:0043231^cellular_component^intracellular membrane-bounded organelle`GO:0005765^cellular_component^lysosomal membrane`GO:0005123^molecular_function^death receptor binding`GO:0043086^biologic…	-
	G	TRINITY_DN22222_c3_g1	TRINITY_DN22222_c3_g1_i1	KAPR_CAEEL^KAPR_CAEEL^Q:4206-5291,H:10-366^78.453%ID^E:0^RecName: Full=cAMP-dependent protein kinase regulatory subunit;^Eukaryota; Metazoa; Ecdysozoa; Nematoda; Chromadorea; Rhabditida; Rhabditoidea; Rhabditidae; Peloderinae; Caenorhabditis	-	TRINITY_DN22222_c3_g1::TRINITY_DN22222_c3_g1_i1::g.43390::m.43390	6214-7425[-]	ANKF1_HUMAN^ANKF1_HUMAN^Q:2-107,H:625-735^36.607%ID^E:6.02e-12^RecName: Full=Ankyrin repeat and fibronectin type-III domain-containing protein 1;^Eukaryota; Metazoa; Chordata; Craniata; Vertebrata; Euteleostomi; Mammalia; Eutheria; Euarchontoglires; Primates; Haplorrhini; Catarrhini; Hominidae; Homo	Q8I6Y7_ONCVO^Q8I6Y7_ONCVO^Q:4206-5291,H:12-373^94.751%ID^E:0^RecName: Full=CAMP-dependent protein kinase^.	F1KYE3_ASCSU^F1KYE3_ASCSU^Q:1-403,H:137-511^60.05%ID^E:9.35e-172^RecName: Full=Ankyrin repeat and fibronectin type-III domain-containing protein 1^.	PF00788.22^RA^Ras association (RalGDS/AF-6) domain^292-389^E:4.7e-05	-	-	ENOG410XNUA^ankyrin-repeat and fibronectin type III domain containing 1	KEGG:hsa:162282	-	GO:0007165^biological_process^signal transduction
	G	TRINITY_DN25752_c5_g1	TRINITY_DN25752_c5_g1_i3	APY1_CAEEL^APY1_CAEEL^Q:558-1511,H:40-354^56.426%ID^E:2.43e-121^RecName: Full=Apyrase apy-1 {ECO:0000303|PubMed:18216284};^Eukaryota; Metazoa; Ecdysozoa; Nematoda; Chromadorea; Rhabditida; Rhabditoidea; Rhabditidae; Peloderinae; Caenorhabditis	-	TRINITY_DN25752_c5_g1::TRINITY_DN25752_c5_g1_i3::g.154796::m.154796	384-1517[+]	APY1_CAEEL^APY1_CAEEL^Q:59-376,H:40-354^56.426%ID^E:2.15e-124^RecName: Full=Apyrase apy-1 {ECO:0000303|PubMed:18216284};^Eukaryota; Metazoa; Ecdysozoa; Nematoda; Chromadorea; Rhabditida; Rhabditoidea; Rhabditidae; Peloderinae; Caenorhabditis	U1MRT2_ASCSU^U1MRT2_ASCSU^Q:396-1514,H:8-381^70.667%ID^E:0^RecName: Full=Soluble calcium-activated nucleotidase 1^.	U1MRT2_ASCSU^U1MRT2_ASCSU^Q:5-377,H:8-381^70.667%ID^E:0^RecName: Full=Soluble calcium-activated nucleotidase 1^.	PF06079.10^Apyrase^Apyrase^84-377^E:2.2e-121	-	ExpAA=22.02^PredHel=1^Topology=i20-42o	ENOG410XS4T^nucleoside-diphosphatase activity	KEGG:cel:CELE_F08C6.6`KO:K12304	GO:0012505^cellular_component^endomembrane system`GO:0016021^cellular_component^integral component of membrane`GO:0016020^cellular_component^membrane`GO:0005509^molecular_function^calcium ion binding`GO:0004382^molecular_function^guanosine-diphosphatase activity`GO:0045134^molecular_function^uridine-diphosphatase activity`GO:0008340^biological_process^determination of adult lifespan`GO:0030968^bi…	GO:0005509^molecular_function^calcium ion binding`GO:0017110^molecular_function^nucleoside-diphosphatase activity
	G	TRINITY_DN21394_c10_g4	TRINITY_DN21394_c10_g4_i1	RS12_ORENI^RS12_ORENI^Q:454-92,H:12-132^68.595%ID^E:1.11e-49^RecName: Full=40S ribosomal protein S12;^Eukaryota; Metazoa; Chordata; Craniata; Vertebrata; Euteleostomi; Actinopterygii; Neopterygii; Teleostei; Neoteleostei; Acanthomorphata; Ovalentaria; Cichlomorphae; Cichliformes; Cichlidae; African cichlids; Pseudocrenilabrinae; Oreochromini; Oreochromis	-	TRINITY_DN21394_c10_g4::TRINITY_DN21394_c10_g4_i1::g.25013::m.25013	86-520[-]	RS12_ORENI^RS12_ORENI^Q:23-143,H:12-132^68.595%ID^E:3.71e-58^RecName: Full=40S ribosomal protein S12;^Eukaryota; Metazoa; Chordata; Craniata; Vertebrata; Euteleostomi; Actinopterygii; Neopterygii; Teleostei; Neoteleostei; Acanthomorphata; Ovalentaria; Cichlomorphae; Cichliformes; Cichlidae; African cichlids; Pseudocrenilabrinae; Oreochromini; Oreochromis	F1LF10_ASCSU^F1LF10_ASCSU^Q:514-89,H:2-140^89.437%ID^E:1.61e-76^RecName: Full=40S ribosomal protein S12^.	F1LF10_ASCSU^F1LF10_ASCSU^Q:3-144,H:2-140^89.437%ID^E:8.79e-87^RecName: Full=40S ribosomal protein S12^.	PF01248.25^Ribosomal_L7Ae^Ribosomal protein L7Ae/L30e/S12e/Gadd45 family^28-121^E:1.3e-25	-	-	COG1358^(ribosomal) protein	-	GO:0005840^cellular_component^ribosome`GO:0003735^molecular_function^structural constituent of ribosome`GO:0006412^biological_process^translation	-
	G	TRINITY_DN25212_c0_g2	TRINITY_DN25212_c0_g2_i6	TF2H1_MOUSE^TF2H1_MOUSE^Q:4283-2688,H:2-542^29.277%ID^E:3.61e-55^RecName: Full=General transcription factor IIH subunit 1;^Eukaryota; Metazoa; Chordata; Craniata; Vertebrata; Euteleostomi; Mammalia; Eutheria; Euarchontoglires; Glires; Rodentia; Myomorpha; Muroidea; Muridae; Murinae; Mus; Mus	-	TRINITY_DN25212_c0_g2::TRINITY_DN25212_c0_g2_i6::g.136242::m.136242	2679-4280[-]	TF2H1_MOUSE^TF2H1_MOUSE^Q:2-531,H:4-542^31.041%ID^E:1.22e-72^RecName: Full=General transcription factor IIH subunit 1;^Eukaryota; Metazoa; Chordata; Craniata; Vertebrata; Euteleostomi; Mammalia; Eutheria; Euarchontoglires; Glires; Rodentia; Myomorpha; Muroidea; Muridae; Murinae; Mus; Mus	F1L4M5_ASCSU^F1L4M5_ASCSU^Q:4280-2688,H:1-531^61.495%ID^E:0^RecName: Full=General transcription factor IIH subunit 1^.	F1L4M5_ASCSU^F1L4M5_ASCSU^Q:1-531,H:1-531^61.567%ID^E:0^RecName: Full=General transcription factor IIH subunit 1^.	PF08567.10^PH_TFIIH^TFIIH p62 subunit, N-terminal domain^23-104^E:4.1e-18`PF03909.16^BSD^BSD domain^194-248^E:3.5e-16`PF12535.7^Nudix_N^Hydrolase of X-linked nucleoside diphosphate N terminal^378-412^E:0.00024	-	-	ENOG410XRI6^Transcription factor	KEGG:mmu:14884`KO:K03141	GO:0000439^cellular_component^core TFIIH complex`GO:0005675^cellular_component^holo TFIIH complex`GO:0005654^cellular_component^nucleoplasm`GO:0005634^cellular_component^nucleus`GO:0006281^biological_process^DNA repair`GO:0006289^biological_process^nucleotide-excision repair`GO:0070816^biological_process^phosphorylation of RNA polymerase II C-terminal domain`GO:0045944^biological_process^positive…	-
	G	TRINITY_DN25576_c0_g1	TRINITY_DN25576_c0_g1_i9	NPC1_PIG^NPC1_PIG^Q:6300-3052,H:25-1101^40.27%ID^E:0^RecName: Full=Niemann-Pick C1 protein;^Eukaryota; Metazoa; Chordata; Craniata; Vertebrata; Euteleostomi; Mammalia; Eutheria; Laurasiatheria; Cetartiodactyla; Suina; Suidae; Sus`NPC1_PIG^NPC1_PIG^Q:2551-2036,H:1093-1264^59.302%ID^E:3.68e-53^RecName: Full=Niemann-Pick C1 protein;^Eukaryota; Metazoa; Chordata; Craniata; Vertebrata; Euteleostomi; M…	-	TRINITY_DN25576_c0_g1::TRINITY_DN25576_c0_g1_i9::g.148188::m.148188	3109-6402[-]	NPC1_PIG^NPC1_PIG^Q:35-1096,H:25-1080^40.955%ID^E:0^RecName: Full=Niemann-Pick C1 protein;^Eukaryota; Metazoa; Chordata; Craniata; Vertebrata; Euteleostomi; Mammalia; Eutheria; Laurasiatheria; Cetartiodactyla; Suina; Suidae; Sus	F1KQ97_ASCSU^F1KQ97_ASCSU^Q:6303-3079,H:26-1096^73.309%ID^E:0^RecName: Full=Niemann-Pick C1 protein^.`F1KQ97_ASCSU	F1KQ97_ASCSU^F1KQ97_ASCSU^Q:34-1096,H:26-1084^73.946%ID^E:0^RecName: Full=Niemann-Pick C1 protein^.	PF16414.4^NPC1_N^Niemann-Pick C1 N terminus^33-283^E:1.2e-63`PF02460.17^Patched^Patched family^558-917^E:2.3e-50`PF12349.7^Sterol-sensing^Sterol-sensing domain of SREBP cleavage-activation^668-819^E:2.7e-51	-	ExpAA=189.65^PredHel=8^Topology=o287-309i362-384o635-654i674-696o701-723i749-771o781-803i849-871o	ENOG410XR54^Niemann-Pick disease type C1	KEGG:ssc:397591`KO:K12385	GO:0005783^cellular_component^endoplasmic reticulum`GO:0005576^cellular_component^extracellular region`GO:0005887^cellular_component^integral component of plasma membrane`GO:0031902^cellular_component^late endosome membrane`GO:0005765^cellular_component^lysosomal membrane`GO:0005764^cellular_component^lysosome`GO:0005635^cellular_component^nuclear envelope`GO:0048471^cellular_component^perinuclea…	GO:0016021^cellular_component^integral component of membrane
	G	TRINITY_DN23962_c2_g1	TRINITY_DN23962_c2_g1_i5	PFPA_ENTHI^PFPA_ENTHI^Q:997-1287,H:4-98^27.551%ID^E:4.02e-06^RecName: Full=Pore-forming peptide ameobapore A;^Eukaryota; Amoebozoa; Archamoebae; Entamoebidae; Entamoeba	-	TRINITY_DN23962_c2_g1::TRINITY_DN23962_c2_g1_i5::g.94287::m.94287	985-1290[+]	PFPA_ENTHI^PFPA_ENTHI^Q:5-101,H:4-98^27.551%ID^E:7.73e-08^RecName: Full=Pore-forming peptide ameobapore A;^Eukaryota; Amoebozoa; Archamoebae; Entamoebidae; Entamoeba	Q6X630_ENTIV^Q6X630_ENTIV^Q:994-1287,H:3-99^31.313%ID^E:5.48e-09^RecName: Full=Invapore A^.	Q6X630_ENTIV^Q6X630_ENTIV^Q:4-101,H:3-99^31.313%ID^E:3.42e-11^RecName: Full=Invapore A^.	PF03489.16^SapB_2^Saposin-like type B, region 2^69-101^E:3.5e-05	-	ExpAA=19.00^PredHel=1^Topology=i2-24o	-	-	GO:0042742^biological_process^defense response to bacterium	-
	G	TRINITY_DN22497_c5_g1	TRINITY_DN22497_c5_g1_i2	-	-	TRINITY_DN22497_c5_g1::TRINITY_DN22497_c5_g1_i2::g.50174::m.50174	1-405[+]	-	A8PPL1_BRUMA^A8PPL1_BRUMA^Q:22-396,H:143-264^32.8%ID^E:2.54e-14^RecName: Full=Gag protein, putative^.	A8PPL1_BRUMA^A8PPL1_BRUMA^Q:8-132,H:143-264^32.8%ID^E:2.29e-14^RecName: Full=Gag protein, putative^.	PF03564.14^DUF1759^Protein of unknown function (DUF1759)^4-106^E:1.6e-08	-	-	-	-	-	-
	G	TRINITY_DN25148_c0_g1	TRINITY_DN25148_c0_g1_i4	ERCC2_HUMAN^ERCC2_HUMAN^Q:3916-1724,H:1-731^63.525%ID^E:0^RecName: Full=TFIIH basal transcription factor complex helicase XPD subunit;^Eukaryota; Metazoa; Chordata; Craniata; Vertebrata; Euteleostomi; Mammalia; Eutheria; Euarchontoglires; Primates; Haplorrhini; Catarrhini; Hominidae; Homo	-	TRINITY_DN25148_c0_g1::TRINITY_DN25148_c0_g1_i4::g.133949::m.133949	1628-3916[-]	ERCC2_HUMAN^ERCC2_HUMAN^Q:1-731,H:1-731^63.525%ID^E:0^RecName: Full=TFIIH basal transcription factor complex helicase XPD subunit;^Eukaryota; Metazoa; Chordata; Craniata; Vertebrata; Euteleostomi; Mammalia; Eutheria; Euarchontoglires; Primates; Haplorrhini; Catarrhini; Hominidae; Homo	U1NX54_ASCSU^U1NX54_ASCSU^Q:3919-1631,H:77-848^82.277%ID^E:0^RecName: Full=Tfiih basal transcription factor complex helicase xpd subunit^.	U1NX54_ASCSU^U1NX54_ASCSU^Q:1-762,H:78-848^82.383%ID^E:0^RecName: Full=Tfiih basal transcription factor complex helicase xpd subunit^.	PF06733.14^DEAD_2^DEAD_2^72-254^E:8.5e-47`PF06777.10^HBB^Helical and beta-bridge domain^269-411^E:2.7e-35`PF13307.5^Helicase_C_2^Helicase C-terminal domain^525-699^E:3.4e-44	-	-	COG1199^helicase	KEGG:hsa:2068`KO:K10844	GO:0000439^cellular_component^core TFIIH complex`GO:0005737^cellular_component^cytoplasm`GO:0005829^cellular_component^cytosol`GO:0005675^cellular_component^holo TFIIH complex`GO:0071817^cellular_component^MMXD complex`GO:0005654^cellular_component^nucleoplasm`GO:0005634^cellular_component^nucleus`GO:0005819^cellular_component^spindle`GO:0005669^cellular_component^transcription factor TFIID compl…	GO:0003677^molecular_function^DNA binding`GO:0004003^molecular_function^ATP-dependent DNA helicase activity`GO:0005524^molecular_function^ATP binding`GO:0003676^molecular_function^nucleic acid binding`GO:0008026^molecular_function^ATP-dependent helicase activity`GO:0016818^molecular_function^hydrolase activity, acting on acid anhydrides, in phosphorus-containing anhydrides`GO:0006139^biological_p…
	G	TRINITY_DN24841_c0_g1	TRINITY_DN24841_c0_g1_i11	DPH5_HUMAN^DPH5_HUMAN^Q:1038-223,H:1-271^64.103%ID^E:2.67e-119^RecName: Full=Diphthine methyl ester synthase;^Eukaryota; Metazoa; Chordata; Craniata; Vertebrata; Euteleostomi; Mammalia; Eutheria; Euarchontoglires; Primates; Haplorrhini; Catarrhini; Hominidae; Homo	-	TRINITY_DN24841_c0_g1::TRINITY_DN24841_c0_g1_i11::g.123067::m.123067	220-1041[-]	DPH5_HUMAN^DPH5_HUMAN^Q:2-273,H:1-271^64.103%ID^E:3.04e-127^RecName: Full=Diphthine methyl ester synthase;^Eukaryota; Metazoa; Chordata; Craniata; Vertebrata; Euteleostomi; Mammalia; Eutheria; Euarchontoglires; Primates; Haplorrhini; Catarrhini; Hominidae; Homo	U1NW45_ASCSU^U1NW45_ASCSU^Q:1041-223,H:643-915^74.725%ID^E:0^RecName: Full=Diphthine synthase^.`U1NW45_ASCSU	U6NJ81_HAECO^U6NJ81_HAECO^Q:1-272,H:1-272^77.574%ID^E:8.72e-165^RecName: Full=Tetrapyrrole methylase domain containing protein^.	PF00590.19^TP_methylase^Tetrapyrrole (Corrin/Porphyrin) Methylases^3-243^E:1.3e-24	-	-	COG1798^S-adenosyl-L-methionine-dependent methyltransferase that catalyzes the trimethylation of the amino group of the modified target histidine residue in translation elongation factor 2 (EF- 2), to form an intermediate called diphthine. The three successive methylation reactions represent the second step of diphthamide biosynthesis (By similarity)	KEGG:hsa:51611`KO:K00586	GO:0005829^cellular_component^cytosol`GO:0004164^molecular_function^diphthine synthase activity`GO:0017183^biological_process^peptidyl-diphthamide biosynthetic process from peptidyl-histidine	GO:0008168^molecular_function^methyltransferase activity`GO:0008152^biological_process^metabolic process
	G	TRINITY_DN35515_c0_g1	TRINITY_DN35515_c0_g1_i1	UNC17_CAEEL^UNC17_CAEEL^Q:3-431,H:161-302^79.72%ID^E:4.16e-75^RecName: Full=Vesicular acetylcholine transporter unc-17;^Eukaryota; Metazoa; Ecdysozoa; Nematoda; Chromadorea; Rhabditida; Rhabditoidea; Rhabditidae; Peloderinae; Caenorhabditis	-	TRINITY_DN35515_c0_g1::TRINITY_DN35515_c0_g1_i1::g.171074::m.171074	3-431[+]	UNC17_CAEEL^UNC17_CAEEL^Q:1-143,H:161-302^79.72%ID^E:3.74e-75^RecName: Full=Vesicular acetylcholine transporter unc-17;^Eukaryota; Metazoa; Ecdysozoa; Nematoda; Chromadorea; Rhabditida; Rhabditoidea; Rhabditidae; Peloderinae; Caenorhabditis	U1LXA8_ASCSU^U1LXA8_ASCSU^Q:3-431,H:161-303^87.413%ID^E:1.33e-83^RecName: Full=Vesicular acetylcholine transporter unc-17^.	U1LXA8_ASCSU^U1LXA8_ASCSU^Q:1-143,H:161-303^87.413%ID^E:1.2e-83^RecName: Full=Vesicular acetylcholine transporter unc-17^.	PF07690.15^MFS_1^Major Facilitator Superfamily^2-130^E:4.1e-18	-	ExpAA=64.58^PredHel=3^Topology=o31-53i60-82o108-127i	-	KEGG:cel:CELE_unc-17`KO:K14636	GO:0030121^cellular_component^AP-1 adaptor complex`GO:0030122^cellular_component^AP-2 adaptor complex`GO:0030054^cellular_component^cell junction`GO:0060076^cellular_component^excitatory synapse`GO:0005887^cellular_component^integral component of plasma membrane`GO:0030285^cellular_component^integral component of synaptic vesicle membrane`GO:0043005^cellular_component^neuron projection`GO:0031090…	GO:0055085^biological_process^transmembrane transport`GO:0016021^cellular_component^integral component of membrane
	G	TRINITY_DN21097_c0_g1	TRINITY_DN21097_c0_g1_i1	NRF6_CAEEL^NRF6_CAEEL^Q:1101-286,H:518-800^26.389%ID^E:6.54e-21^RecName: Full=Nose resistant to fluoxetine protein 6;^Eukaryota; Metazoa; Ecdysozoa; Nematoda; Chromadorea; Rhabditida; Rhabditoidea; Rhabditidae; Peloderinae; Caenorhabditis	-	TRINITY_DN21097_c0_g1::TRINITY_DN21097_c0_g1_i1::g.19988::m.19988	193-1101[-]	NRF6_CAEEL^NRF6_CAEEL^Q:1-272,H:518-800^26.829%ID^E:7.08e-25^RecName: Full=Nose resistant to fluoxetine protein 6;^Eukaryota; Metazoa; Ecdysozoa; Nematoda; Chromadorea; Rhabditida; Rhabditoidea; Rhabditidae; Peloderinae; Caenorhabditis	F1KZK7_ASCSU^F1KZK7_ASCSU^Q:1101-286,H:377-652^47.292%ID^E:2.24e-64^RecName: Full=Nose resistant to fluoxetine protein 6^.	F1KZK7_ASCSU^F1KZK7_ASCSU^Q:1-272,H:377-652^47.292%ID^E:1.35e-75^RecName: Full=Nose resistant to fluoxetine protein 6^.	PF01757.21^Acyl_transf_3^Acyltransferase family^12-248^E:4.1e-08	-	ExpAA=151.86^PredHel=7^Topology=o15-37i42-64o91-113i125-147o157-179i196-218o233-255i	ENOG410YD1T^nose resistant to fluoxetine protein 6-like	KEGG:cel:CELE_C08B11.4	GO:0016021^cellular_component^integral component of membrane`GO:0008289^molecular_function^lipid binding`GO:0016747^molecular_function^transferase activity, transferring acyl groups other than amino-acyl groups`GO:0006869^biological_process^lipid transport`GO:0007275^biological_process^multicellular organism development	GO:0016747^molecular_function^transferase activity, transferring acyl groups other than amino-acyl groups
	G	TRINITY_DN19751_c0_g1	TRINITY_DN19751_c0_g1_i1	PUF5_CAEEL^PUF5_CAEEL^Q:1823-684,H:108-512^32.195%ID^E:3.02e-48^RecName: Full=Pumilio domain-containing protein 5 {ECO:0000303|PubMed:17234175};^Eukaryota; Metazoa; Ecdysozoa; Nematoda; Chromadorea; Rhabditida; Rhabditoidea; Rhabditidae; Peloderinae; Caenorhabditis	-	TRINITY_DN19751_c0_g1::TRINITY_DN19751_c0_g1_i1::g.10185::m.10185	597-2117[-]	PUF5_CAEEL^PUF5_CAEEL^Q:99-478,H:108-512^32.195%ID^E:1.79e-54^RecName: Full=Pumilio domain-containing protein 5 {ECO:0000303|PubMed:17234175};^Eukaryota; Metazoa; Ecdysozoa; Nematoda; Chromadorea; Rhabditida; Rhabditoidea; Rhabditidae; Peloderinae; Caenorhabditis	J9B883_WUCBA^J9B883_WUCBA^Q:1946-693,H:127-545^35%ID^E:6.33e-74^RecName: Full=Pumilio-family RNA binding repeat containing protein^.	J9B883_WUCBA^J9B883_WUCBA^Q:58-475,H:127-545^35%ID^E:7.2e-80^RecName: Full=Pumilio-family RNA binding repeat containing protein^.	PF00806.18^PUF^Pumilio-family RNA binding repeat^240-265^E:7.7e-05`PF00806.18^PUF^Pumilio-family RNA binding repeat^284-303^E:0.00084	-	-	COG5099^pumilio homolog	KEGG:cel:CELE_F54C9.8	GO:0005737^cellular_component^cytoplasm`GO:0043186^cellular_component^P granule`GO:0000932^cellular_component^P-body`GO:0003723^molecular_function^RNA binding`GO:0007049^biological_process^cell cycle`GO:0051301^biological_process^cell division`GO:0007275^biological_process^multicellular organism development`GO:0048477^biological_process^oogenesis`GO:0040019^biological_process^positive regulation …	GO:0003723^molecular_function^RNA binding
	G	TRINITY_DN27991_c0_g1	TRINITY_DN27991_c0_g1_i1	SCUB3_MOUSE^SCUB3_MOUSE^Q:8-292,H:232-322^50.526%ID^E:7.58e-24^RecName: Full=Signal peptide, CUB and EGF-like domain-containing protein 3;^Eukaryota; Metazoa; Chordata; Craniata; Vertebrata; Euteleostomi; Mammalia; Eutheria; Euarchontoglires; Glires; Rodentia; Myomorpha; Muroidea; Muridae; Murinae; Mus; Mus`SCUB3_MOUSE^SCUB3_MOUSE^Q:41-304,H:201-285^46.591%ID^E:8.25e-15^RecName: Full=Signal pepti…	-	TRINITY_DN27991_c0_g1::TRINITY_DN27991_c0_g1_i1::g.170678::m.170678	2-307[+]	SCUB3_MOUSE^SCUB3_MOUSE^Q:3-97,H:232-322^50.526%ID^E:6.82e-24^RecName: Full=Signal peptide, CUB and EGF-like domain-containing protein 3;^Eukaryota; Metazoa; Chordata; Craniata; Vertebrata; Euteleostomi; Mammalia; Eutheria; Euarchontoglires; Glires; Rodentia; Myomorpha; Muroidea; Muridae; Murinae; Mus; Mus`SCUB3_MOUSE^SCUB3_MOUSE^Q:14-101,H:201-285^46.591%ID^E:7.42e-15^RecName: Full=Signal peptid…	U1NQE4_ASCSU^U1NQE4_ASCSU^Q:2-307,H:168-269^84.314%ID^E:3.97e-49^RecName: Full=Multiple epidermal growth factor-like domains protein 6^.`U1NQE4_ASCSU	U1NQE4_ASCSU^U1NQE4_ASCSU^Q:1-102,H:168-269^84.314%ID^E:3.58e-49^RecName: Full=Multiple epidermal growth factor-like domains protein 6^.`U1NQE4_ASCSU	PF14670.5^FXa_inhibition^Coagulation Factor Xa inhibitory site^14-50^E:1e-10`PF12662.6^cEGF^Complement Clr-like EGF-like^35-55^E:9.8e-08`PF07645.14^EGF_CA^Calcium-binding EGF domain^52-91^E:5.6e-08`PF14670.5^FXa_inhibition^Coagulation Factor Xa inhibitory site^56-91^E:4.4e-12`PF12947.6^EGF_3^EGF domain^56-91^E:4.1e-07`PF12662.6^cEGF^Complement Clr-like EGF-like^73-96^E:8.4e-11	-	-	ENOG410XP6K^Notch ligand involved in the mediation of Notch signaling (By similarity)	KEGG:mmu:268935	GO:0009986^cellular_component^cell surface`GO:0005615^cellular_component^extracellular space`GO:0005509^molecular_function^calcium ion binding`GO:0030154^biological_process^cell differentiation`GO:0045880^biological_process^positive regulation of smoothened signaling pathway`GO:0051291^biological_process^protein heterooligomerization`GO:0051260^biological_process^protein homooligomerization	GO:0005509^molecular_function^calcium ion binding
	G	TRINITY_DN8384_c0_g1	TRINITY_DN8384_c0_g1_i1	PGP3_CAEEL^PGP3_CAEEL^Q:2-745,H:541-785^44.98%ID^E:2.07e-49^RecName: Full=Multidrug resistance protein pgp-3;^Eukaryota; Metazoa; Ecdysozoa; Nematoda; Chromadorea; Rhabditida; Rhabditoidea; Rhabditidae; Peloderinae; Caenorhabditis`PGP3_CAEEL^PGP3_CAEEL^Q:2-220,H:1194-1266^61.644%ID^E:7.19e-18^RecName: Full=Multidrug resistance protein pgp-3;^Eukaryota; Metazoa; Ecdysozoa; Nematoda; Chromadorea; R…	-	TRINITY_DN8384_c0_g1::TRINITY_DN8384_c0_g1_i1::g.1060::m.1060	2-748[+]	PGP3_CAEEL^PGP3_CAEEL^Q:1-248,H:541-785^44.98%ID^E:5.16e-51^RecName: Full=Multidrug resistance protein pgp-3;^Eukaryota; Metazoa; Ecdysozoa; Nematoda; Chromadorea; Rhabditida; Rhabditoidea; Rhabditidae; Peloderinae; Caenorhabditis`PGP3_CAEEL^PGP3_CAEEL^Q:1-73,H:1194-1266^61.644%ID^E:5.56e-18^RecName: Full=Multidrug resistance protein pgp-3;^Eukaryota; Metazoa; Ecdysozoa; Nematoda; Chromadorea; Rh…	U1MHW0_ASCSU^U1MHW0_ASCSU^Q:2-745,H:368-581^57.258%ID^E:1.3e-75^RecName: Full=Multidrug resistance protein pgp-3^.`U1MHW0_ASCSU	U1MHW0_ASCSU^U1MHW0_ASCSU^Q:1-248,H:368-581^57.258%ID^E:4.81e-76^RecName: Full=Multidrug resistance protein pgp-3^.`U1MHW0_ASCSU	PF00664.22^ABC_membrane^ABC transporter transmembrane region^173-247^E:6.4e-09	-	ExpAA=43.50^PredHel=2^Topology=i169-191o216-238i	COG1132^(ABC) transporter	KEGG:cel:CELE_ZK455.7`KO:K05658	GO:0016324^cellular_component^apical plasma membrane`GO:0016021^cellular_component^integral component of membrane`GO:0005524^molecular_function^ATP binding`GO:0015562^molecular_function^efflux transmembrane transporter activity`GO:0008559^molecular_function^xenobiotic-transporting ATPase activity`GO:0050829^biological_process^defense response to Gram-negative bacterium`GO:0045087^biological_proce…	GO:0005524^molecular_function^ATP binding`GO:0042626^molecular_function^ATPase activity, coupled to transmembrane movement of substances`GO:0006810^biological_process^transport`GO:0055085^biological_process^transmembrane transport`GO:0016021^cellular_component^integral component of membrane
	G	TRINITY_DN21870_c2_g1	TRINITY_DN21870_c2_g1_i2	URH1_ARATH^URH1_ARATH^Q:1497-2114,H:6-199^35.577%ID^E:5.97e-24^RecName: Full=Uridine nucleosidase 1;^Eukaryota; Viridiplantae; Streptophyta; Embryophyta; Tracheophyta; Spermatophyta; Magnoliophyta; eudicotyledons; Gunneridae; Pentapetalae; rosids; malvids; Brassicales; Brassicaceae; Camelineae; Arabidopsis`URH1_ARATH^URH1_ARATH^Q:33-512,H:22-175^35.802%ID^E:1.01e-09^RecName: Full=Uridine nucleosi…	-	TRINITY_DN21870_c2_g1::TRINITY_DN21870_c2_g1_i2::g.36010::m.36010	1386-2270[+]	URH1_ARATH^URH1_ARATH^Q:38-243,H:6-199^35.577%ID^E:4.09e-26^RecName: Full=Uridine nucleosidase 1;^Eukaryota; Viridiplantae; Streptophyta; Embryophyta; Tracheophyta; Spermatophyta; Magnoliophyta; eudicotyledons; Gunneridae; Pentapetalae; rosids; malvids; Brassicales; Brassicaceae; Camelineae; Arabidopsis	F1L475_ASCSU^F1L475_ASCSU^Q:1554-2246,H:4-246^57.787%ID^E:2.55e-86^RecName: Full=Inosine-uridine preferring nucleoside hydrolase^.`F1L475_ASCSU	F1L475_ASCSU^F1L475_ASCSU^Q:57-287,H:4-246^57.787%ID^E:2.35e-95^RecName: Full=Inosine-uridine preferring nucleoside hydrolase^.	PF01156.18^IU_nuc_hydro^Inosine-uridine preferring nucleoside hydrolase^57-259^E:8.2e-58	-	-	COG1957^nucleoside hydrolase	KEGG:ath:AT2G36310`KO:K01240	GO:0005829^cellular_component^cytosol`GO:0047622^molecular_function^adenosine nucleosidase activity`GO:0047724^molecular_function^inosine nucleosidase activity`GO:0045437^molecular_function^uridine nucleosidase activity`GO:0072585^molecular_function^xanthosine nucleotidase activity`GO:0006152^biological_process^purine nucleoside catabolic process`GO:0006218^biological_process^uridine catabolic pr…	-
	G	TRINITY_DN9823_c0_g1	TRINITY_DN9823_c0_g1_i1	MIPT3_MOUSE^MIPT3_MOUSE^Q:18-653,H:391-613^32.895%ID^E:3.58e-22^RecName: Full=TRAF3-interacting protein 1;^Eukaryota; Metazoa; Chordata; Craniata; Vertebrata; Euteleostomi; Mammalia; Eutheria; Euarchontoglires; Glires; Rodentia; Myomorpha; Muroidea; Muridae; Murinae; Mus; Mus	-	TRINITY_DN9823_c0_g1::TRINITY_DN9823_c0_g1_i1::g.1304::m.1304	3-653[+]	MIPT3_MOUSE^MIPT3_MOUSE^Q:6-217,H:391-613^32.895%ID^E:3.93e-26^RecName: Full=TRAF3-interacting protein 1;^Eukaryota; Metazoa; Chordata; Craniata; Vertebrata; Euteleostomi; Mammalia; Eutheria; Euarchontoglires; Glires; Rodentia; Myomorpha; Muroidea; Muridae; Murinae; Mus; Mus	F1LE93_ASCSU^F1LE93_ASCSU^Q:3-653,H:53-269^76.037%ID^E:2.72e-106^RecName: Full=TRAF3-interacting protein 1^.	F1LE93_ASCSU^F1LE93_ASCSU^Q:1-217,H:53-269^76.037%ID^E:6.3e-117^RecName: Full=TRAF3-interacting protein 1^.	PF10243.8^MIP-T3^Microtubule-binding protein MIP-T3^5-216^E:6.3e-46	-	-	ENOG410ZHUT^TNF receptor-associated factor 3 interacting protein 1	KEGG:mmu:74019`KO:K19680	GO:0005930^cellular_component^axoneme`GO:0005813^cellular_component^centrosome`GO:0036064^cellular_component^ciliary basal body`GO:0097546^cellular_component^ciliary base`GO:0097542^cellular_component^ciliary tip`GO:0035869^cellular_component^ciliary transition zone`GO:0005929^cellular_component^cilium`GO:0005829^cellular_component^cytosol`GO:0030992^cellular_component^intraciliary transport part…	-
	G	TRINITY_DN22575_c2_g2	TRINITY_DN22575_c2_g2_i1	-	-	TRINITY_DN22575_c2_g2::TRINITY_DN22575_c2_g2_i1::g.51366::m.51366	1-1245[+]	-	U6PTQ9_HAECO^U6PTQ9_HAECO^Q:82-1215,H:3-384^58.115%ID^E:2.6e-163^RecName: Full=Protein Y45G5AM.6^.	U6PTQ9_HAECO^U6PTQ9_HAECO^Q:28-405,H:3-384^58.115%ID^E:6.39e-169^RecName: Full=Protein Y45G5AM.6^.	-	-	-	-	-	-	-
	G	TRINITY_DN22797_c1_g1	TRINITY_DN22797_c1_g1_i14	TRPM3_HUMAN^TRPM3_HUMAN^Q:3046-404,H:64-948^41.55%ID^E:0^RecName: Full=Transient receptor potential cation channel subfamily M member 3;^Eukaryota; Metazoa; Chordata; Craniata; Vertebrata; Euteleostomi; Mammalia; Eutheria; Euarchontoglires; Primates; Haplorrhini; Catarrhini; Hominidae; Homo	-	TRINITY_DN22797_c1_g1::TRINITY_DN22797_c1_g1_i14::g.56311::m.56311	344-2737[-]	TRPCG_DROME^TRPCG_DROME^Q:3-777,H:209-977^44.095%ID^E:0^RecName: Full=Transient receptor potential cation channel trpm;^Eukaryota; Metazoa; Ecdysozoa; Arthropoda; Hexapoda; Insecta; Pterygota; Neoptera; Holometabola; Diptera; Brachycera; Muscomorpha; Ephydroidea; Drosophilidae; Drosophila; Sophophora	U1NCL6_ASCSU^U1NCL6_ASCSU^Q:3241-407,H:29-960^67.769%ID^E:0^RecName: Full=Transient receptor potential cation channel subfamily m member 3^.	U1NCL6_ASCSU^U1NCL6_ASCSU^Q:1-777,H:191-960^68.625%ID^E:0^RecName: Full=Transient receptor potential cation channel subfamily m member 3^.	-	-	ExpAA=40.61^PredHel=2^Topology=o726-748i761-783o	ENOG410XR5B^transient receptor potential cation channel subfamily m member	KEGG:dme:Dmel_CG44240`KO:K04978	GO:0034703^cellular_component^cation channel complex`GO:0005261^molecular_function^cation channel activity`GO:0097682^molecular_function^intracellular phosphatidylinositol-3,5-bisphosphate-sensitive cation channel activity`GO:0046873^molecular_function^metal ion transmembrane transporter activity`GO:0098655^biological_process^cation transmembrane transport`GO:0016049^biological_process^cell growt…	-
	G	TRINITY_DN24276_c7_g1	TRINITY_DN24276_c7_g1_i10	R3HCL_MOUSE^R3HCL_MOUSE^Q:2901-2362,H:572-751^35.294%ID^E:1.69e-16^RecName: Full=Coiled-coil domain-containing protein R3HCC1L;^Eukaryota; Metazoa; Chordata; Craniata; Vertebrata; Euteleostomi; Mammalia; Eutheria; Euarchontoglires; Glires; Rodentia; Myomorpha; Muroidea; Muridae; Murinae; Mus; Mus	-	TRINITY_DN24276_c7_g1::TRINITY_DN24276_c7_g1_i10::g.101641::m.101641	2311-4815[-]	R3HCL_MOUSE^R3HCL_MOUSE^Q:639-830,H:572-767^36%ID^E:1.31e-20^RecName: Full=Coiled-coil domain-containing protein R3HCC1L;^Eukaryota; Metazoa; Chordata; Craniata; Vertebrata; Euteleostomi; Mammalia; Eutheria; Euarchontoglires; Glires; Rodentia; Myomorpha; Muroidea; Muridae; Murinae; Mus; Mus	U1MGG1_ASCSU^U1MGG1_ASCSU^Q:4899-2314,H:20-863^45.122%ID^E:0^RecName: Full=Growth inhibition and differentiation-related protein 88-like protein^.	F1KQM2_ASCSU^F1KQM2_ASCSU^Q:1-834,H:1-761^45.667%ID^E:0^RecName: Full=Growth inhibition and differentiation-related protein 88^.	-	-	-	ENOG4110UEV^R3H domain and coiled-coil containing	KEGG:mmu:52013	GO:0035145^cellular_component^exon-exon junction complex	-
	G	TRINITY_DN20856_c0_g1	TRINITY_DN20856_c0_g1_i1	BODG_CAEEL^BODG_CAEEL^Q:241-1422,H:26-421^59.799%ID^E:2.64e-169^RecName: Full=Probable gamma-butyrobetaine dioxygenase;^Eukaryota; Metazoa; Ecdysozoa; Nematoda; Chromadorea; Rhabditida; Rhabditoidea; Rhabditidae; Peloderinae; Caenorhabditis	-	TRINITY_DN20856_c0_g1::TRINITY_DN20856_c0_g1_i1::g.17955::m.17955	109-1425[+]	BODG_CAEEL^BODG_CAEEL^Q:45-438,H:26-421^59.799%ID^E:3.47e-171^RecName: Full=Probable gamma-butyrobetaine dioxygenase;^Eukaryota; Metazoa; Ecdysozoa; Nematoda; Chromadorea; Rhabditida; Rhabditoidea; Rhabditidae; Peloderinae; Caenorhabditis	F1L2S0_ASCSU^F1L2S0_ASCSU^Q:175-1422,H:17-430^65.865%ID^E:0^RecName: Full=Gamma-butyrobetaine dioxygenase^.	F1L2S0_ASCSU^F1L2S0_ASCSU^Q:23-438,H:17-430^65.865%ID^E:0^RecName: Full=Gamma-butyrobetaine dioxygenase^.	PF02668.15^TauD^Taurine catabolism dioxygenase TauD, TfdA family^153-412^E:3.1e-40	-	-	COG2175^dioxygenase	KEGG:cel:CELE_D2089.5`KO:K00471	GO:0008336^molecular_function^gamma-butyrobetaine dioxygenase activity`GO:0005506^molecular_function^iron ion binding`GO:0045329^biological_process^carnitine biosynthetic process	GO:0016491^molecular_function^oxidoreductase activity`GO:0055114^biological_process^oxidation-reduction process
	G	TRINITY_DN24299_c0_g2	TRINITY_DN24299_c0_g2_i25	KS6AA_CHICK^KS6AA_CHICK^Q:7599-5341,H:1-751^63.36%ID^E:0^RecName: Full=Ribosomal protein S6 kinase 2 alpha;^Eukaryota; Metazoa; Chordata; Craniata; Vertebrata; Euteleostomi; Archelosauria; Archosauria; Dinosauria; Saurischia; Theropoda; Coelurosauria; Aves; Neognathae; Galloanserae; Galliformes; Phasianidae; Phasianinae; Gallus	-	TRINITY_DN24299_c0_g2::TRINITY_DN24299_c0_g2_i25::g.103367::m.103367	5329-7653[-]	KS6A3_HUMAN^KS6A3_HUMAN^Q:19-772,H:1-739^64.267%ID^E:0^RecName: Full=Ribosomal protein S6 kinase alpha-3;^Eukaryota; Metazoa; Chordata; Craniata; Vertebrata; Euteleostomi; Mammalia; Eutheria; Euarchontoglires; Primates; Haplorrhini; Catarrhini; Hominidae; Homo	F1KZ80_ASCSU^F1KZ80_ASCSU^Q:7275-5332,H:1-646^89.352%ID^E:0^RecName: Full=Ribosomal protein S6 kinase 2 alpha^.	F1KZ80_ASCSU^F1KZ80_ASCSU^Q:127-774,H:1-646^89.352%ID^E:0^RecName: Full=Ribosomal protein S6 kinase 2 alpha^.	PF00069.24^Pkinase^Protein kinase domain^98-355^E:3.1e-71`PF07714.16^Pkinase_Tyr^Protein tyrosine kinase^98-338^E:2.8e-40`PF14531.5^Kinase-like^Kinase-like^209-328^E:3.7e-07`PF00433.23^Pkinase_C^Protein kinase C terminal domain^382-415^E:1.4e-06`PF00069.24^Pkinase^Protein kinase domain^454-711^E:4.6e-69`PF07714.16^Pkinase_Tyr^Protein tyrosine kinase^455-705^E:2e-34	-	-	ENOG410XNPH^protein serine/threonine kinase activity	KEGG:hsa:6197`KO:K04373	GO:0005737^cellular_component^cytoplasm`GO:0005829^cellular_component^cytosol`GO:0005654^cellular_component^nucleoplasm`GO:0005634^cellular_component^nucleus`GO:0005524^molecular_function^ATP binding`GO:0043027^molecular_function^cysteine-type endopeptidase inhibitor activity involved in apoptotic process`GO:0016301^molecular_function^kinase activity`GO:0000287^molecular_function^magnesium ion bi…	GO:0004672^molecular_function^protein kinase activity`GO:0005524^molecular_function^ATP binding`GO:0006468^biological_process^protein phosphorylation`GO:0004674^molecular_function^protein serine/threonine kinase activity
	G	TRINITY_DN21632_c2_g1	TRINITY_DN21632_c2_g1_i8	SRSF4_MOUSE^SRSF4_MOUSE^Q:1974-2321,H:3-118^66.379%ID^E:3.18e-34^RecName: Full=Serine/arginine-rich splicing factor 4;^Eukaryota; Metazoa; Chordata; Craniata; Vertebrata; Euteleostomi; Mammalia; Eutheria; Euarchontoglires; Glires; Rodentia; Myomorpha; Muroidea; Muridae; Murinae; Mus; Mus`SRSF4_MOUSE^SRSF4_MOUSE^Q:2665-2841,H:117-175^55.932%ID^E:4.41e-13^RecName: Full=Serine/arginine-rich splicing…	-	TRINITY_DN21632_c2_g1::TRINITY_DN21632_c2_g1_i8::g.31215::m.31215	2683-3105[+]	SRSF5_RAT^SRSF5_RAT^Q:1-52,H:127-178^67.308%ID^E:1.12e-15^RecName: Full=Serine/arginine-rich splicing factor 5;^Eukaryota; Metazoa; Chordata; Craniata; Vertebrata; Euteleostomi; Mammalia; Eutheria; Euarchontoglires; Glires; Rodentia; Myomorpha; Muroidea; Muridae; Murinae; Rattus	A8QHA4_BRUMA^A8QHA4_BRUMA^Q:1956-2321,H:1-121^75.41%ID^E:4.42e-43^RecName: Full=Protein BM-RSP-1, isoform b^.`A8QHA4_BRUMA	F1L9Q0_ASCSU^F1L9Q0_ASCSU^Q:1-56,H:116-171^76.786%ID^E:6.71e-24^RecName: Full=Serine/arginine-rich splicing factor 6^.	PF00076.21^RRM_1^RNA recognition motif. (a.k.a. RRM, RBD, or RNP domain)^12-49^E:0.00023	-	-	COG0724^Rna-binding protein	KEGG:rno:29667`KO:K12893	GO:0005829^cellular_component^cytosol`GO:0016607^cellular_component^nuclear speck`GO:0005730^cellular_component^nucleolus`GO:0005634^cellular_component^nucleus`GO:0043422^molecular_function^protein kinase B binding`GO:0003723^molecular_function^RNA binding`GO:0032869^biological_process^cellular response to insulin stimulus`GO:0001889^biological_process^liver development`GO:0097421^biological_proc…	GO:0003676^molecular_function^nucleic acid binding
	G	TRINITY_DN20834_c0_g1	TRINITY_DN20834_c0_g1_i1	PLPR1_RAT^PLPR1_RAT^Q:263-1186,H:1-308^30.38%ID^E:1.83e-37^RecName: Full=Phospholipid phosphatase-related protein type 1 {ECO:0000250|UniProtKB:Q8TBJ4};^Eukaryota; Metazoa; Chordata; Craniata; Vertebrata; Euteleostomi; Mammalia; Eutheria; Euarchontoglires; Glires; Rodentia; Myomorpha; Muroidea; Muridae; Murinae; Rattus	-	TRINITY_DN20834_c0_g1::TRINITY_DN20834_c0_g1_i1::g.17761::m.17761	200-1360[+]	PLPR1_RAT^PLPR1_RAT^Q:22-329,H:1-308^30.38%ID^E:3.9e-39^RecName: Full=Phospholipid phosphatase-related protein type 1 {ECO:0000250|UniProtKB:Q8TBJ4};^Eukaryota; Metazoa; Chordata; Craniata; Vertebrata; Euteleostomi; Mammalia; Eutheria; Euarchontoglires; Glires; Rodentia; Myomorpha; Muroidea; Muridae; Murinae; Rattus	U1NT25_ASCSU^U1NT25_ASCSU^Q:200-1357,H:1-390^87.755%ID^E:0^RecName: Full=Lipid phosphate phosphatase-related protein type 1^.	U1NT25_ASCSU^U1NT25_ASCSU^Q:1-386,H:1-390^87.755%ID^E:0^RecName: Full=Lipid phosphate phosphatase-related protein type 1^.	PF01569.20^PAP2^PAP2 superfamily^146-291^E:1e-14	-	ExpAA=132.02^PredHel=6^Topology=i33-55o96-118i139-161o214-236i243-265o275-297i	ENOG410Y8BV^Lipid phosphate phosphatase-related protein type	KEGG:rno:298062`KO:K19581	GO:0005887^cellular_component^integral component of plasma membrane`GO:0042577^molecular_function^lipid phosphatase activity`GO:0008195^molecular_function^phosphatidate phosphatase activity`GO:0007399^biological_process^nervous system development`GO:0046839^biological_process^phospholipid dephosphorylation`GO:0006644^biological_process^phospholipid metabolic process`GO:0007165^biological_process^…	-
	G	TRINITY_DN14492_c0_g2	TRINITY_DN14492_c0_g2_i1	FGT1_CAEEL^FGT1_CAEEL^Q:784-152,H:303-510^45.498%ID^E:3.04e-52^RecName: Full=Facilitated glucose transporter protein 1 {ECO:0000303|PubMed:24024580};^Eukaryota; Metazoa; Ecdysozoa; Nematoda; Chromadorea; Rhabditida; Rhabditoidea; Rhabditidae; Peloderinae; Caenorhabditis	-	TRINITY_DN14492_c0_g2::TRINITY_DN14492_c0_g2_i1::g.2526::m.2526	137-799[-]	FGT1_CAEEL^FGT1_CAEEL^Q:6-216,H:303-510^45.498%ID^E:5.32e-53^RecName: Full=Facilitated glucose transporter protein 1 {ECO:0000303|PubMed:24024580};^Eukaryota; Metazoa; Ecdysozoa; Nematoda; Chromadorea; Rhabditida; Rhabditoidea; Rhabditidae; Peloderinae; Caenorhabditis	A8X3R7_CAEBR^A8X3R7_CAEBR^Q:784-152,H:329-537^46.919%ID^E:1.76e-54^RecName: Full=Protein CBR-FGT-1^.	A8X3R7_CAEBR^A8X3R7_CAEBR^Q:6-216,H:329-537^46.919%ID^E:3.22e-55^RecName: Full=Protein CBR-FGT-1^.	PF00083.23^Sugar_tr^Sugar (and other) transporter^4-209^E:8.1e-52	-	ExpAA=134.91^PredHel=6^Topology=i7-29o44-66i78-100o113-135i148-170o174-196i	COG0477^major facilitator Superfamily	KEGG:cel:CELE_H17B01.1`KO:K07299	GO:0016323^cellular_component^basolateral plasma membrane`GO:0016021^cellular_component^integral component of membrane`GO:0022891^molecular_function^substrate-specific transmembrane transporter activity`GO:0015758^biological_process^glucose transport	GO:0022857^molecular_function^transmembrane transporter activity`GO:0055085^biological_process^transmembrane transport`GO:0016021^cellular_component^integral component of membrane
	G	TRINITY_DN22337_c12_g2	TRINITY_DN22337_c12_g2_i7	LMBRL_MOUSE^LMBRL_MOUSE^Q:2983-1604,H:1-465^41.314%ID^E:3.77e-86^RecName: Full=Protein LMBR1L;^Eukaryota; Metazoa; Chordata; Craniata; Vertebrata; Euteleostomi; Mammalia; Eutheria; Euarchontoglires; Glires; Rodentia; Myomorpha; Muroidea; Muridae; Murinae; Mus; Mus	-	TRINITY_DN22337_c12_g2::TRINITY_DN22337_c12_g2_i7::g.47388::m.47388	1454-3100[-]	LMBR1_CHICK^LMBR1_CHICK^Q:43-501,H:1-461^41.053%ID^E:1.09e-103^RecName: Full=Limb region 1 protein homolog;^Eukaryota; Metazoa; Chordata; Craniata; Vertebrata; Euteleostomi; Archelosauria; Archosauria; Dinosauria; Saurischia; Theropoda; Coelurosauria; Aves; Neognathae; Galloanserae; Galliformes; Phasianidae; Phasianinae; Gallus	F1KVP9_ASCSU^F1KVP9_ASCSU^Q:2956-1595,H:9-461^76.264%ID^E:0^RecName: Full=Limb region 1 protein^.	F1KVP9_ASCSU^F1KVP9_ASCSU^Q:49-502,H:9-461^76.586%ID^E:0^RecName: Full=Limb region 1 protein^.	PF04791.15^LMBR1^LMBR1-like membrane protein^60-296^E:1.9e-43`PF04791.15^LMBR1^LMBR1-like membrane protein^295-488^E:3.3e-35	-	ExpAA=204.59^PredHel=9^Topology=o58-80i101-123o153-175i195-217o237-259i333-355o383-405i425-447o467-489i	ENOG410YKEX^Limb region 1 homolog	KEGG:gga:373986	GO:0016021^cellular_component^integral component of membrane`GO:0042733^biological_process^embryonic digit morphogenesis	-
	G	TRINITY_DN21882_c1_g1	TRINITY_DN21882_c1_g1_i4	-	-	TRINITY_DN21882_c1_g1::TRINITY_DN21882_c1_g1_i4::g.36464::m.36464	1477-1950[-]	-	U1LST5_ASCSU^U1LST5_ASCSU^Q:2217-1480,H:306-567^51.321%ID^E:1.17e-51^RecName: Full=Cyclic amp-responsive element-binding protein 3-like protein 3-b^.	U1LST5_ASCSU^U1LST5_ASCSU^Q:1-157,H:395-567^36.364%ID^E:5.64e-16^RecName: Full=Cyclic amp-responsive element-binding protein 3-like protein 3-b^.	-	-	-	-	-	-	-
	G	TRINITY_DN21230_c0_g1	TRINITY_DN21230_c0_g1_i7	R3HD4_BOVIN^R3HD4_BOVIN^Q:368-1123,H:41-270^29.412%ID^E:2.28e-19^RecName: Full=R3H domain-containing protein 4;^Eukaryota; Metazoa; Chordata; Craniata; Vertebrata; Euteleostomi; Mammalia; Eutheria; Laurasiatheria; Cetartiodactyla; Ruminantia; Pecora; Bovidae; Bovinae; Bos	-	TRINITY_DN21230_c0_g1::TRINITY_DN21230_c0_g1_i7::g.23242::m.23242	416-1168[+]	R3HD4_BOVIN^R3HD4_BOVIN^Q:3-236,H:58-270^30.38%ID^E:2.12e-25^RecName: Full=R3H domain-containing protein 4;^Eukaryota; Metazoa; Chordata; Craniata; Vertebrata; Euteleostomi; Mammalia; Eutheria; Laurasiatheria; Cetartiodactyla; Ruminantia; Pecora; Bovidae; Bovinae; Bos	U1NGX6_ASCSU^U1NGX6_ASCSU^Q:374-1150,H:60-318^57.088%ID^E:1.55e-80^RecName: Full=R3h domain-containing protein 4^.	U1NGX6_ASCSU^U1NGX6_ASCSU^Q:1-245,H:74-318^59.514%ID^E:9.7e-103^RecName: Full=R3h domain-containing protein 4^.	PF13902.5^R3H-assoc^R3H-associated N-terminal domain^10-145^E:9.9e-25`PF01424.21^R3H^R3H domain^155-205^E:0.00017	-	-	ENOG41125BG^R3H domain containing 4	KEGG:bta:614948	GO:0005634^cellular_component^nucleus`GO:0003676^molecular_function^nucleic acid binding	GO:0003676^molecular_function^nucleic acid binding
	G	TRINITY_DN20325_c0_g1	TRINITY_DN20325_c0_g1_i6	PKHG7_HUMAN^PKHG7_HUMAN^Q:1239-739,H:2-163^34.132%ID^E:2.34e-27^RecName: Full=Pleckstrin homology domain-containing family G member 7;^Eukaryota; Metazoa; Chordata; Craniata; Vertebrata; Euteleostomi; Mammalia; Eutheria; Euarchontoglires; Primates; Haplorrhini; Catarrhini; Hominidae; Homo`PKHG7_HUMAN^PKHG7_HUMAN^Q:592-251,H:230-355^28.03%ID^E:2.34e-27^RecName: Full=Pleckstrin homology domain-cont…	-	TRINITY_DN20325_c0_g1::TRINITY_DN20325_c0_g1_i6::g.13385::m.13385	664-1587[-]	PKHG7_HUMAN^PKHG7_HUMAN^Q:117-283,H:2-163^34.132%ID^E:4.04e-21^RecName: Full=Pleckstrin homology domain-containing family G member 7;^Eukaryota; Metazoa; Chordata; Craniata; Vertebrata; Euteleostomi; Mammalia; Eutheria; Euarchontoglires; Primates; Haplorrhini; Catarrhini; Hominidae; Homo	F1L0L8_ASCSU^F1L0L8_ASCSU^Q:1698-739,H:53-393^83.871%ID^E:0^RecName: Full=Pleckstriny domain-containing family G member 7^.`F1L0L8_ASCSU	F1L0L8_ASCSU^F1L0L8_ASCSU^Q:1-283,H:90-393^83.553%ID^E:1.07e-179^RecName: Full=Pleckstriny domain-containing family G member 7^.	PF00621.19^RhoGEF^RhoGEF domain^96-281^E:4.3e-29	-	-	ENOG410XRPT^pleckstrin homology domain containing, family G (with RhoGef domain) member	KEGG:hsa:440107	GO:0005089^molecular_function^Rho guanyl-nucleotide exchange factor activity`GO:0035023^biological_process^regulation of Rho protein signal transduction	GO:0005089^molecular_function^Rho guanyl-nucleotide exchange factor activity`GO:0035023^biological_process^regulation of Rho protein signal transduction
	G	TRINITY_DN22968_c1_g2	TRINITY_DN22968_c1_g2_i2	DLL4_RAT^DLL4_RAT^Q:4522-3197,H:56-518^39.53%ID^E:1.68e-94^RecName: Full=Delta-like protein 4 {ECO:0000303|PubMed:25700513};^Eukaryota; Metazoa; Chordata; Craniata; Vertebrata; Euteleostomi; Mammalia; Eutheria; Euarchontoglires; Glires; Rodentia; Myomorpha; Muroidea; Muridae; Murinae; Rattus`DLL4_RAT^DLL4_RAT^Q:3703-3167,H:208-370^33.702%ID^E:1.06e-16^RecName: Full=Delta-like protein 4 {ECO:00003…	-	TRINITY_DN22968_c1_g2::TRINITY_DN22968_c1_g2_i2::g.64068::m.64068	2720-4648[-]	DLLC_DANRE^DLLC_DANRE^Q:7-575,H:4-575^34.923%ID^E:3.66e-102^RecName: Full=Delta-like protein C;^Eukaryota; Metazoa; Chordata; Craniata; Vertebrata; Euteleostomi; Actinopterygii; Neopterygii; Teleostei; Ostariophysi; Cypriniformes; Cyprinidae; Danio	U1P322_ASCSU^U1P322_ASCSU^Q:4624-2699,H:11-710^43.847%ID^E:0^RecName: Full=Delta-like protein^.	U1P322_ASCSU^U1P322_ASCSU^Q:9-640,H:11-700^44.046%ID^E:0^RecName: Full=Delta-like protein^.	PF01414.18^DSL^Delta serrate ligand^135-187^E:5.4e-17`PF00053.23^Laminin_EGF^Laminin EGF domain^195-223^E:0.063`PF00008.26^EGF^EGF-like domain^255-287^E:1.4e-08`PF12661.6^hEGF^Human growth factor-like EGF^261-283^E:0.00055`PF00008.26^EGF^EGF-like domain^295-325^E:5.6e-08`PF12661.6^hEGF^Human growth factor-like EGF^300-321^E:0.00015`PF00008.26^EGF^EGF-like domain^333-364^E:3.2e-07`PF12661.6^hEGF^H…	-	ExpAA=23.84^PredHel=1^Topology=o517-539i	ENOG410YWUI^Notch ligand involved in the mediation of Notch signaling (By similarity)	KEGG:dre:30120`KO:K06051	GO:0005737^cellular_component^cytoplasm`GO:0016021^cellular_component^integral component of membrane`GO:0048471^cellular_component^perinuclear region of cytoplasm`GO:0005886^cellular_component^plasma membrane`GO:0005509^molecular_function^calcium ion binding`GO:0042802^molecular_function^identical protein binding`GO:0030165^molecular_function^PDZ domain binding`GO:0060842^biological_process^arter…	GO:0007154^biological_process^cell communication`GO:0016020^cellular_component^membrane
	G	TRINITY_DN21531_c0_g1	TRINITY_DN21531_c0_g1_i10	SSP34_CAEEL^SSP34_CAEEL^Q:1243-1542,H:1-100^47%ID^E:1.13e-25^RecName: Full=Sperm-specific class P protein 34;^Eukaryota; Metazoa; Ecdysozoa; Nematoda; Chromadorea; Rhabditida; Rhabditoidea; Rhabditidae; Peloderinae; Caenorhabditis	-	TRINITY_DN21531_c0_g1::TRINITY_DN21531_c0_g1_i10::g.28474::m.28474	1237-1566[+]	SSP34_CAEEL^SSP34_CAEEL^Q:3-108,H:1-106^48.113%ID^E:4.18e-32^RecName: Full=Sperm-specific class P protein 34;^Eukaryota; Metazoa; Ecdysozoa; Nematoda; Chromadorea; Rhabditida; Rhabditoidea; Rhabditidae; Peloderinae; Caenorhabditis	U1NF20_ASCSU^U1NF20_ASCSU^Q:1267-1539,H:33-123^53.846%ID^E:1.55e-25^RecName: Full=Major sperm protein^.	U1NF20_ASCSU^U1NF20_ASCSU^Q:11-109,H:33-131^51.515%ID^E:7.64e-32^RecName: Full=Major sperm protein^.	PF00635.25^Motile_Sperm^MSP (Major sperm protein) domain^4-94^E:2.4e-17	-	-	ENOG4111CFS^positive regulation of locomotion	KEGG:cel:CELE_ZC168.6	-	-
	G	TRINITY_DN14307_c0_g1	TRINITY_DN14307_c0_g1_i1	ZDH15_XENLA^ZDH15_XENLA^Q:18-695,H:75-289^28.571%ID^E:3.78e-19^RecName: Full=Palmitoyltransferase ZDHHC15;^Eukaryota; Metazoa; Chordata; Craniata; Vertebrata; Euteleostomi; Amphibia; Batrachia; Anura; Pipoidea; Pipidae; Xenopodinae; Xenopus; Xenopus	-	TRINITY_DN14307_c0_g1::TRINITY_DN14307_c0_g1_i1::g.2424::m.2424	3-710[+]	ZDH15_XENLA^ZDH15_XENLA^Q:5-231,H:74-289^28.452%ID^E:1.14e-19^RecName: Full=Palmitoyltransferase ZDHHC15;^Eukaryota; Metazoa; Chordata; Craniata; Vertebrata; Euteleostomi; Amphibia; Batrachia; Anura; Pipoidea; Pipidae; Xenopodinae; Xenopus; Xenopus	F1L954_ASCSU^F1L954_ASCSU^Q:15-692,H:68-270^46.018%ID^E:2.22e-69^RecName: Full=Palmitoyltransferase^.	F1L954_ASCSU^F1L954_ASCSU^Q:5-230,H:68-270^46.018%ID^E:4.05e-70^RecName: Full=Palmitoyltransferase^.	PF01529.19^DHHC^DHHC palmitoyltransferase^60-195^E:2.1e-22	-	ExpAA=42.37^PredHel=2^Topology=i104-121o167-189i	-	KEGG:xla:734305`KO:K20028	GO:0016021^cellular_component^integral component of membrane`GO:0019706^molecular_function^protein-cysteine S-palmitoyltransferase activity	-
	G	TRINITY_DN22983_c9_g1	TRINITY_DN22983_c9_g1_i4	CPG4_CAEBR^CPG4_CAEBR^Q:244-930,H:127-405^30.142%ID^E:1.14e-28^RecName: Full=Chondroitin proteoglycan 4;^Eukaryota; Metazoa; Ecdysozoa; Nematoda; Chromadorea; Rhabditida; Rhabditoidea; Rhabditidae; Peloderinae; Caenorhabditis	-	TRINITY_DN22983_c9_g1::TRINITY_DN22983_c9_g1_i4::g.64614::m.64614	271-1134[+]	CPG4_CAEBR^CPG4_CAEBR^Q:2-220,H:137-405^30.515%ID^E:1.46e-30^RecName: Full=Chondroitin proteoglycan 4;^Eukaryota; Metazoa; Ecdysozoa; Nematoda; Chromadorea; Rhabditida; Rhabditoidea; Rhabditidae; Peloderinae; Caenorhabditis	F1LAF4_ASCSU^F1LAF4_ASCSU^Q:253-1086,H:30-304^43.929%ID^E:4.62e-78^RecName: Full=Chondroitin proteoglycan 4^.	F1LAF4_ASCSU^F1LAF4_ASCSU^Q:2-272,H:37-304^43.956%ID^E:5.76e-82^RecName: Full=Chondroitin proteoglycan 4^.	PF15481.5^CPG4^Chondroitin proteoglycan 4^2-90^E:5.2e-18	-	-	ENOG4111CDG^NA	-	-	-
	G	TRINITY_DN26992_c0_g1	TRINITY_DN26992_c0_g1_i1	SMY2B_DANRE^SMY2B_DANRE^Q:14-1300,H:30-431^23.529%ID^E:5.3e-23^RecName: Full=N-lysine methyltransferase SMYD2-B;^Eukaryota; Metazoa; Chordata; Craniata; Vertebrata; Euteleostomi; Actinopterygii; Neopterygii; Teleostei; Ostariophysi; Cypriniformes; Cyprinidae; Danio	-	TRINITY_DN26992_c0_g1::TRINITY_DN26992_c0_g1_i1::g.170592::m.170592	2-1336[+]	SMY2B_DANRE^SMY2B_DANRE^Q:5-433,H:30-431^23.529%ID^E:1.49e-27^RecName: Full=N-lysine methyltransferase SMYD2-B;^Eukaryota; Metazoa; Chordata; Craniata; Vertebrata; Euteleostomi; Actinopterygii; Neopterygii; Teleostei; Ostariophysi; Cypriniformes; Cyprinidae; Danio	U1MEX0_ASCSU^U1MEX0_ASCSU^Q:113-1300,H:58-446^34.586%ID^E:1.24e-58^RecName: Full=Set and mynd domain-containing protein 3^.	U1MEX0_ASCSU^U1MEX0_ASCSU^Q:38-433,H:58-446^34.586%ID^E:1e-68^RecName: Full=Set and mynd domain-containing protein 3^.	PF01753.17^zf-MYND^MYND finger^28-66^E:1.2e-07	-	-	COG2940^Histone-lysine N-methyltransferase	KEGG:dre:568616`KO:K11426	GO:0005737^cellular_component^cytoplasm`GO:0005829^cellular_component^cytosol`GO:0005634^cellular_component^nucleus`GO:0046975^molecular_function^histone methyltransferase activity (H3-K36 specific)`GO:0046872^molecular_function^metal ion binding`GO:0016279^molecular_function^protein-lysine N-methyltransferase activity`GO:0000993^molecular_function^RNA polymerase II core binding`GO:0060047^biolog…	-
	G	TRINITY_DN20540_c0_g1	TRINITY_DN20540_c0_g1_i4	TSAP1_HUMAN^TSAP1_HUMAN^Q:54-506,H:4-156^47.712%ID^E:7.97e-39^RecName: Full=tRNA selenocysteine 1-associated protein 1;^Eukaryota; Metazoa; Chordata; Craniata; Vertebrata; Euteleostomi; Mammalia; Eutheria; Euarchontoglires; Primates; Haplorrhini; Catarrhini; Hominidae; Homo	-	TRINITY_DN20540_c0_g1::TRINITY_DN20540_c0_g1_i4::g.15238::m.15238	24-998[+]	TSAP1_BOVIN^TSAP1_BOVIN^Q:11-301,H:4-273^35.932%ID^E:1.99e-45^RecName: Full=tRNA selenocysteine 1-associated protein 1;^Eukaryota; Metazoa; Chordata; Craniata; Vertebrata; Euteleostomi; Mammalia; Eutheria; Laurasiatheria; Cetartiodactyla; Ruminantia; Pecora; Bovidae; Bovinae; Bos`TSAP1_BOVIN^TSAP1_BOVIN^Q:3-83,H:89-168^30.864%ID^E:0.001^RecName: Full=tRNA selenocysteine 1-associated protein 1;^Eu…	U1NPR9_ASCSU^U1NPR9_ASCSU^Q:18-983,H:45-356^72.05%ID^E:1.29e-140^RecName: Full=Trna selenocysteine 1-associated protein 1^.	U1NPR9_ASCSU^U1NPR9_ASCSU^Q:1-320,H:47-356^72.5%ID^E:5.02e-162^RecName: Full=Trna selenocysteine 1-associated protein 1^.	PF00076.21^RRM_1^RNA recognition motif. (a.k.a. RRM, RBD, or RNP domain)^12-79^E:8.1e-12`PF00076.21^RRM_1^RNA recognition motif. (a.k.a. RRM, RBD, or RNP domain)^103-172^E:3e-14	-	-	COG0724^Rna-binding protein	KEGG:bta:532582	GO:0005737^cellular_component^cytoplasm`GO:0005634^cellular_component^nucleus`GO:0003723^molecular_function^RNA binding`GO:0001514^biological_process^selenocysteine incorporation	GO:0003676^molecular_function^nucleic acid binding
	G	TRINITY_DN25999_c0_g1	TRINITY_DN25999_c0_g1_i3	COX6A_CAEEL^COX6A_CAEEL^Q:930-658,H:1-96^45.833%ID^E:8.1e-19^RecName: Full=Probable cytochrome c oxidase subunit 6A, mitochondrial;^Eukaryota; Metazoa; Ecdysozoa; Nematoda; Chromadorea; Rhabditida; Rhabditoidea; Rhabditidae; Peloderinae; Caenorhabditis	-	TRINITY_DN25999_c0_g1::TRINITY_DN25999_c0_g1_i3::g.160440::m.160440	622-957[-]	COX6A_CAEEL^COX6A_CAEEL^Q:5-100,H:1-96^41.667%ID^E:5.08e-21^RecName: Full=Probable cytochrome c oxidase subunit 6A, mitochondrial;^Eukaryota; Metazoa; Ecdysozoa; Nematoda; Chromadorea; Rhabditida; Rhabditoidea; Rhabditidae; Peloderinae; Caenorhabditis	U1NWR1_ASCSU^U1NWR1_ASCSU^Q:927-658,H:7-100^69.149%ID^E:1.46e-37^RecName: Full=Cytochrome c oxidase subunit 6A, mitochondrial^.	U1NWR1_ASCSU^U1NWR1_ASCSU^Q:11-100,H:7-100^69.149%ID^E:2.41e-40^RecName: Full=Cytochrome c oxidase subunit 6A, mitochondrial^.	PF02046.14^COX6A^Cytochrome c oxidase subunit VIa^28-101^E:3.9e-08	-	-	ENOG411253X^Cytochrome c oxidase polypeptide VIa	KEGG:cel:CELE_F54D8.2`KO:K02266	GO:0005751^cellular_component^mitochondrial respiratory chain complex IV`GO:0005739^cellular_component^mitochondrion`GO:0004129^molecular_function^cytochrome-c oxidase activity`GO:0030234^molecular_function^enzyme regulator activity`GO:0009060^biological_process^aerobic respiration`GO:0006123^biological_process^mitochondrial electron transport, cytochrome c to oxygen	GO:0004129^molecular_function^cytochrome-c oxidase activity`GO:0005743^cellular_component^mitochondrial inner membrane`GO:0005751^cellular_component^mitochondrial respiratory chain complex IV
	G	TRINITY_DN25573_c0_g2	TRINITY_DN25573_c0_g2_i7	MAT1_HUMAN^MAT1_HUMAN^Q:456-1526,H:6-305^29.396%ID^E:1.2e-40^RecName: Full=CDK-activating kinase assembly factor MAT1;^Eukaryota; Metazoa; Chordata; Craniata; Vertebrata; Euteleostomi; Mammalia; Eutheria; Euarchontoglires; Primates; Haplorrhini; Catarrhini; Hominidae; Homo	-	TRINITY_DN25573_c0_g2::TRINITY_DN25573_c0_g2_i7::g.148305::m.148305	1056-1535[+]	MAT1_XENLA^MAT1_XENLA^Q:3-157,H:158-305^28.387%ID^E:1.4e-13^RecName: Full=CDK-activating kinase assembly factor MAT1;^Eukaryota; Metazoa; Chordata; Craniata; Vertebrata; Euteleostomi; Amphibia; Batrachia; Anura; Pipoidea; Pipidae; Xenopodinae; Xenopus; Xenopus	E1FUN0_LOALO^E1FUN0_LOALO^Q:447-1526,H:1-303^56.667%ID^E:2.02e-121^RecName: Full=CDK-activating kinase assembly factor MAT1^.	F1LDH3_ASCSU^F1LDH3_ASCSU^Q:2-157,H:149-300^65.385%ID^E:5.97e-60^RecName: Full=CDK-activating kinase assembly factor MAT1^.	PF06391.12^MAT1^CDK-activating kinase assembly factor MAT1^2-83^E:1.1e-05	-	-	-	KEGG:xla:380053`KO:K10842	GO:0005675^cellular_component^holo TFIIH complex`GO:0061575^molecular_function^cyclin-dependent protein serine/threonine kinase activator activity`GO:0046872^molecular_function^metal ion binding`GO:0007049^biological_process^cell cycle`GO:0051301^biological_process^cell division`GO:0006289^biological_process^nucleotide-excision repair	-
	G	TRINITY_DN22564_c4_g3	TRINITY_DN22564_c4_g3_i4	ODP2_MOUSE^ODP2_MOUSE^Q:296-2002,H:84-642^56.719%ID^E:0^RecName: Full=Dihydrolipoyllysine-residue acetyltransferase component of pyruvate dehydrogenase complex, mitochondrial;^Eukaryota; Metazoa; Chordata; Craniata; Vertebrata; Euteleostomi; Mammalia; Eutheria; Euarchontoglires; Glires; Rodentia; Myomorpha; Muroidea; Muridae; Murinae; Mus; Mus	-	TRINITY_DN22564_c4_g3::TRINITY_DN22564_c4_g3_i4::g.52927::m.52927	68-2005[+]	ODP2_MOUSE^ODP2_MOUSE^Q:77-645,H:84-642^56.719%ID^E:0^RecName: Full=Dihydrolipoyllysine-residue acetyltransferase component of pyruvate dehydrogenase complex, mitochondrial;^Eukaryota; Metazoa; Chordata; Craniata; Vertebrata; Euteleostomi; Mammalia; Eutheria; Euarchontoglires; Glires; Rodentia; Myomorpha; Muroidea; Muridae; Murinae; Mus; Mus	W6ND43_HAECO^W6ND43_HAECO^Q:302-2002,H:186-741^65.256%ID^E:0^RecName: Full=Acetyltransferase component of pyruvate dehydrogenase complex^.`W6ND43_HAECO	F1KT84_ASCSU^F1KT84_ASCSU^Q:1-645,H:1-659^61.631%ID^E:0^RecName: Full=Acetyltransferase component of pyruvate dehydrogenase complex^.	PF00364.21^Biotin_lipoyl^Biotin-requiring enzyme^85-158^E:4.1e-18`PF00364.21^Biotin_lipoyl^Biotin-requiring enzyme^209-282^E:8.9e-18`PF02817.16^E3_binding^e3 binding domain^346-380^E:1.2e-15`PF00198.22^2-oxoacid_dh^2-oxoacid dehydrogenases acyltransferase (catalytic domain)^411-645^E:6.8e-78	-	-	COG0508^Dehydrogenase	KEGG:mmu:235339`KO:K00627	GO:0005967^cellular_component^mitochondrial pyruvate dehydrogenase complex`GO:0005739^cellular_component^mitochondrion`GO:0043209^cellular_component^myelin sheath`GO:0045254^cellular_component^pyruvate dehydrogenase complex`GO:0004742^molecular_function^dihydrolipoyllysine-residue acetyltransferase activity`GO:0034604^molecular_function^pyruvate dehydrogenase (NAD+) activity`GO:0006006^biological…	GO:0016746^molecular_function^transferase activity, transferring acyl groups`GO:0008152^biological_process^metabolic process
	G	TRINITY_DN62620_c0_g1	TRINITY_DN62620_c0_g1_i1	GLRB4_CAEEL^GLRB4_CAEEL^Q:225-109,H:434-472^43.59%ID^E:0.000568^RecName: Full=Glycine receptor subunit beta-type 4;^Eukaryota; Metazoa; Ecdysozoa; Nematoda; Chromadorea; Rhabditida; Rhabditoidea; Rhabditidae; Peloderinae; Caenorhabditis	-	TRINITY_DN62620_c0_g1::TRINITY_DN62620_c0_g1_i1::g.172192::m.172192	70-393[-]	GLRB4_CAEEL^GLRB4_CAEEL^Q:57-95,H:434-472^43.59%ID^E:0.000252^RecName: Full=Glycine receptor subunit beta-type 4;^Eukaryota; Metazoa; Ecdysozoa; Nematoda; Chromadorea; Rhabditida; Rhabditoidea; Rhabditidae; Peloderinae; Caenorhabditis	U1NB36_ASCSU^U1NB36_ASCSU^Q:393-76,H:221-325^81.132%ID^E:1.44e-54^RecName: Full=Ligand-gated ion channel 50^.	U1NB36_ASCSU^U1NB36_ASCSU^Q:1-106,H:221-325^81.132%ID^E:4.19e-55^RecName: Full=Ligand-gated ion channel 50^.	-	-	ExpAA=18.51^PredHel=1^Topology=o66-83i	ENOG410XP43^Glycine receptor	KEGG:cel:CELE_C09G5.1`KO:K05273	GO:0030054^cellular_component^cell junction`GO:0034707^cellular_component^chloride channel complex`GO:0045211^cellular_component^postsynaptic membrane`GO:0005254^molecular_function^chloride channel activity`GO:0005230^molecular_function^extracellular ligand-gated ion channel activity	-
	G	TRINITY_DN23282_c0_g2	TRINITY_DN23282_c0_g2_i9	KPC1_CAEEL^KPC1_CAEEL^Q:3940-1796,H:1-702^73.435%ID^E:0^RecName: Full=Protein kinase C-like 1;^Eukaryota; Metazoa; Ecdysozoa; Nematoda; Chromadorea; Rhabditida; Rhabditoidea; Rhabditidae; Peloderinae; Caenorhabditis	-	TRINITY_DN23282_c0_g2::TRINITY_DN23282_c0_g2_i9::g.73569::m.73569	1784-4246[-]	KPC1_CAEEL^KPC1_CAEEL^Q:103-817,H:1-702^73.435%ID^E:0^RecName: Full=Protein kinase C-like 1;^Eukaryota; Metazoa; Ecdysozoa; Nematoda; Chromadorea; Rhabditida; Rhabditoidea; Rhabditidae; Peloderinae; Caenorhabditis	F1KWA9_ASCSU^F1KWA9_ASCSU^Q:4048-1796,H:28-776^88.032%ID^E:0^RecName: Full=Protein kinase C-like 1^.	F1KWA9_ASCSU^F1KWA9_ASCSU^Q:67-817,H:28-776^88.298%ID^E:0^RecName: Full=Protein kinase C-like 1^.	PF00130.21^C1_1^Phorbol esters/diacylglycerol binding domain (C1 domain)^265-316^E:3e-16`PF00130.21^C1_1^Phorbol esters/diacylglycerol binding domain (C1 domain)^337-388^E:5.5e-16`PF00069.24^Pkinase^Protein kinase domain^491-738^E:2.1e-60`PF07714.16^Pkinase_Tyr^Protein tyrosine kinase^491-737^E:9.5e-37`PF00433.23^Pkinase_C^Protein kinase C terminal domain^770-812^E:1.9e-10	-	-	ENOG410XNPH^protein serine/threonine kinase activity	KEGG:cel:CELE_B0545.1`KO:K06068	GO:0005622^cellular_component^intracellular`GO:0005524^molecular_function^ATP binding`GO:0046872^molecular_function^metal ion binding`GO:0031435^molecular_function^mitogen-activated protein kinase kinase kinase binding`GO:0004697^molecular_function^protein kinase C activity`GO:0004674^molecular_function^protein serine/threonine kinase activity`GO:0050832^biological_process^defense response to fun…	GO:0035556^biological_process^intracellular signal transduction`GO:0004672^molecular_function^protein kinase activity`GO:0005524^molecular_function^ATP binding`GO:0006468^biological_process^protein phosphorylation`GO:0004674^molecular_function^protein serine/threonine kinase activity
	G	TRINITY_DN22487_c2_g3	TRINITY_DN22487_c2_g3_i3	CTF8_MOUSE^CTF8_MOUSE^Q:1446-1162,H:11-119^40.367%ID^E:5.64e-17^RecName: Full=Chromosome transmission fidelity protein 8 homolog;^Eukaryota; Metazoa; Chordata; Craniata; Vertebrata; Euteleostomi; Mammalia; Eutheria; Euarchontoglires; Glires; Rodentia; Myomorpha; Muroidea; Muridae; Murinae; Mus; Mus	-	TRINITY_DN22487_c2_g3::TRINITY_DN22487_c2_g3_i3::g.50711::m.50711	1156-1470[-]	CTF8_MOUSE^CTF8_MOUSE^Q:8-103,H:10-119^40%ID^E:1.35e-20^RecName: Full=Chromosome transmission fidelity protein 8 homolog;^Eukaryota; Metazoa; Chordata; Craniata; Vertebrata; Euteleostomi; Mammalia; Eutheria; Euarchontoglires; Glires; Rodentia; Myomorpha; Muroidea; Muridae; Murinae; Mus; Mus	U1MFZ0_ASCSU^U1MFZ0_ASCSU^Q:1470-1159,H:1-103^54.808%ID^E:1.75e-31^RecName: Full=Replication factor c complex^.	U1MFZ0_ASCSU^U1MFZ0_ASCSU^Q:1-104,H:1-103^54.808%ID^E:5.3e-36^RecName: Full=Replication factor c complex^.	-	-	-	ENOG4111SBI^CTF8, chromosome transmission fidelity factor 8 homolog (S. cerevisiae)	KEGG:mmu:214987`KO:K11270	GO:0031390^cellular_component^Ctf18 RFC-like complex`GO:0070062^cellular_component^extracellular exosome`GO:0005654^cellular_component^nucleoplasm`GO:0003689^molecular_function^DNA clamp loader activity`GO:0043142^molecular_function^single-stranded DNA-dependent ATPase activity`GO:0006260^biological_process^DNA replication`GO:0007064^biological_process^mitotic sister chromatid cohesion`GO:1900264…	-
	G	TRINITY_DN23744_c0_g4	TRINITY_DN23744_c0_g4_i1	-	-	TRINITY_DN23744_c0_g4::TRINITY_DN23744_c0_g4_i1::g.87371::m.87371	26-337[+]	-	E1FSX7_LOALO^E1FSX7_LOALO^Q:26-205,H:1-62^45.161%ID^E:0.001^RecName: Full=U-box domain-containing protein^.	E1FSX7_LOALO^E1FSX7_LOALO^Q:1-101,H:1-102^36.893%ID^E:4.32e-12^RecName: Full=U-box domain-containing protein^.	-	-	-	-	-	-	-
	G	TRINITY_DN23441_c0_g1	TRINITY_DN23441_c0_g1_i1	MTAP2_RAT^MTAP2_RAT^Q:1917-2525,H:1626-1805^33.803%ID^E:1.08e-18^RecName: Full=Microtubule-associated protein 2;^Eukaryota; Metazoa; Chordata; Craniata; Vertebrata; Euteleostomi; Mammalia; Eutheria; Euarchontoglires; Glires; Rodentia; Myomorpha; Muroidea; Muridae; Murinae; Rattus`MTAP2_RAT^MTAP2_RAT^Q:1962-2180,H:1735-1811^46.753%ID^E:2.65e-08^RecName: Full=Microtubule-associated protein 2;^Eukar…	-	TRINITY_DN23441_c0_g1::TRINITY_DN23441_c0_g1_i1::g.77998::m.77998	798-2660[+]	TAU_SPECI^TAU_SPECI^Q:336-567,H:161-365^34.694%ID^E:4.44e-22^RecName: Full=Microtubule-associated protein tau;^Eukaryota; Metazoa; Chordata; Craniata; Vertebrata; Euteleostomi; Mammalia; Eutheria; Euarchontoglires; Glires; Rodentia; Sciuromorpha; Sciuridae; Xerinae; Marmotini; Spermophilus`TAU_SPECI^TAU_SPECI^Q:271-514,H:126-373^31.373%ID^E:7.52e-12^RecName: Full=Microtubule-associated protein ta…	F1L1V7_ASCSU^F1L1V7_ASCSU^Q:1944-2642,H:295-525^67.811%ID^E:7.66e-95^RecName: Full=Microtubule-associated protein^.	F1L1V7_ASCSU^F1L1V7_ASCSU^Q:383-620,H:295-530^69.456%ID^E:2.23e-109^RecName: Full=Microtubule-associated protein^.	PF00418.18^Tubulin-binding^Tau and MAP protein, tubulin-binding repeat^409-437^E:6.5e-08`PF00418.18^Tubulin-binding^Tau and MAP protein, tubulin-binding repeat^470-498^E:2.8e-11`PF00418.18^Tubulin-binding^Tau and MAP protein, tubulin-binding repeat^499-528^E:2.8e-12`PF00418.18^Tubulin-binding^Tau and MAP protein, tubulin-binding repeat^529-559^E:1.7e-12	-	-	-	-	GO:0030424^cellular_component^axon`GO:0005829^cellular_component^cytosol`GO:0005874^cellular_component^microtubule`GO:0005886^cellular_component^plasma membrane`GO:0008017^molecular_function^microtubule binding`GO:0042750^biological_process^hibernation	GO:0015631^molecular_function^tubulin binding
	G	TRINITY_DN24079_c1_g3	TRINITY_DN24079_c1_g3_i2	STAL1_CAEEL^STAL1_CAEEL^Q:2012-1338,H:32-256^33.186%ID^E:8.98e-38^RecName: Full=Steroidogenic acute regulatory-like protein 1;^Eukaryota; Metazoa; Ecdysozoa; Nematoda; Chromadorea; Rhabditida; Rhabditoidea; Rhabditidae; Peloderinae; Caenorhabditis	-	TRINITY_DN24079_c1_g3::TRINITY_DN24079_c1_g3_i2::g.95282::m.95282	1335-2036[-]	STAL1_CAEEL^STAL1_CAEEL^Q:9-233,H:32-256^33.186%ID^E:2.46e-46^RecName: Full=Steroidogenic acute regulatory-like protein 1;^Eukaryota; Metazoa; Ecdysozoa; Nematoda; Chromadorea; Rhabditida; Rhabditoidea; Rhabditidae; Peloderinae; Caenorhabditis	U1NWC0_ASCSU^U1NWC0_ASCSU^Q:2036-1341,H:1-231^50.431%ID^E:1.65e-66^RecName: Full=Steroidogenic acute regulatory protein^.	U1NWC0_ASCSU^U1NWC0_ASCSU^Q:1-229,H:1-228^51.092%ID^E:9.04e-81^RecName: Full=Steroidogenic acute regulatory protein^.	PF01852.18^START^START domain^45-223^E:1.1e-23	-	-	ENOG410YPY0^Steroidogenic acute regulatory protein	KEGG:cel:CELE_F52F12.7	GO:0015485^molecular_function^cholesterol binding	GO:0008289^molecular_function^lipid binding
	G	TRINITY_DN2065_c0_g1	TRINITY_DN2065_c0_g1_i1	-	-	TRINITY_DN2065_c0_g1::TRINITY_DN2065_c0_g1_i1::g.270::m.270	104-421[+]	-	-	U1XML1_9RHIZ^U1XML1_9RHIZ^Q:5-105,H:39-142^30.841%ID^E:0.000227^RecName: Full=Membrane protein^.	-	-	-	-	-	-	-
	G	TRINITY_DN25943_c1_g2	TRINITY_DN25943_c1_g2_i1	AT8A1_HUMAN^AT8A1_HUMAN^Q:17-2047,H:479-1156^41.04%ID^E:1.05e-162^RecName: Full=Phospholipid-transporting ATPase IA;^Eukaryota; Metazoa; Chordata; Craniata; Vertebrata; Euteleostomi; Mammalia; Eutheria; Euarchontoglires; Primates; Haplorrhini; Catarrhini; Hominidae; Homo	-	TRINITY_DN25943_c1_g2::TRINITY_DN25943_c1_g2_i1::g.161133::m.161133	2-2227[+]	AT8A1_HUMAN^AT8A1_HUMAN^Q:6-682,H:479-1156^41.04%ID^E:5.58e-167^RecName: Full=Phospholipid-transporting ATPase IA;^Eukaryota; Metazoa; Chordata; Craniata; Vertebrata; Euteleostomi; Mammalia; Eutheria; Euarchontoglires; Primates; Haplorrhini; Catarrhini; Hominidae; Homo	F1KRD6_ASCSU^F1KRD6_ASCSU^Q:8-2059,H:345-1028^62.445%ID^E:0^RecName: Full=Phospholipid-transporting ATPase IA^.	F1KRD6_ASCSU^F1KRD6_ASCSU^Q:3-686,H:345-1028^62.445%ID^E:0^RecName: Full=Phospholipid-transporting ATPase IA^.	PF13246.5^Cation_ATPase^Cation transport ATPase (P-type)^33-112^E:4.4e-11`PF16212.4^PhoLip_ATPase_C^Phospholipid-translocating P-type ATPase C-terminal^360-612^E:1.3e-63	-	ExpAA=132.08^PredHel=6^Topology=i390-412o422-441i472-491o506-528i533-555o575-597i	ENOG410XPYK^Phospholipid-transporting atpase	KEGG:hsa:10396`KO:K14802	GO:0035577^cellular_component^azurophil granule membrane`GO:0042584^cellular_component^chromaffin granule membrane`GO:0005783^cellular_component^endoplasmic reticulum`GO:0070062^cellular_component^extracellular exosome`GO:0005794^cellular_component^Golgi apparatus`GO:0000139^cellular_component^Golgi membrane`GO:0016021^cellular_component^integral component of membrane`GO:0043231^cellular_componen…	-
	G	TRINITY_DN20753_c1_g2	TRINITY_DN20753_c1_g2_i8	ABCG8_MOUSE^ABCG8_MOUSE^Q:194-535,H:238-350^40.351%ID^E:5.46e-15^RecName: Full=ATP-binding cassette sub-family G member 8;^Eukaryota; Metazoa; Chordata; Craniata; Vertebrata; Euteleostomi; Mammalia; Eutheria; Euarchontoglires; Glires; Rodentia; Myomorpha; Muroidea; Muridae; Murinae; Mus; Mus	-	TRINITY_DN20753_c1_g2::TRINITY_DN20753_c1_g2_i8::g.17176::m.17176	140-1546[+]	ABCG5_RAT^ABCG5_RAT^Q:15-299,H:214-500^25.85%ID^E:2.29e-22^RecName: Full=ATP-binding cassette sub-family G member 5;^Eukaryota; Metazoa; Chordata; Craniata; Vertebrata; Euteleostomi; Mammalia; Eutheria; Euarchontoglires; Glires; Rodentia; Myomorpha; Muroidea; Muridae; Murinae; Rattus	F1KYZ6_ASCSU^F1KYZ6_ASCSU^Q:194-1480,H:154-591^42.727%ID^E:4.54e-88^RecName: Full=ATP-binding cassette sub-family G member 5^.	F1KYZ6_ASCSU^F1KYZ6_ASCSU^Q:7-426,H:138-568^44.111%ID^E:1.51e-116^RecName: Full=ATP-binding cassette sub-family G member 5^.	-	-	ExpAA=145.70^PredHel=5^Topology=i185-207o222-244i257-274o330-352i434-456o	COG1131^(ABC) transporter	KEGG:rno:114628`KO:K05683	GO:0016324^cellular_component^apical plasma membrane`GO:0043190^cellular_component^ATP-binding cassette (ABC) transporter complex`GO:0043235^cellular_component^receptor complex`GO:0005524^molecular_function^ATP binding`GO:0042626^molecular_function^ATPase activity, coupled to transmembrane movement of substances`GO:0017127^molecular_function^cholesterol transporter activity`GO:0046982^molecular_f…	-
	G	TRINITY_DN22996_c9_g1	TRINITY_DN22996_c9_g1_i5	PAIP1_XENLA^PAIP1_XENLA^Q:539-1345,H:84-364^27.178%ID^E:1.43e-10^RecName: Full=Polyadenylate-binding protein-interacting protein 1;^Eukaryota; Metazoa; Chordata; Craniata; Vertebrata; Euteleostomi; Amphibia; Batrachia; Anura; Pipoidea; Pipidae; Xenopodinae; Xenopus; Xenopus	-	TRINITY_DN22996_c9_g1::TRINITY_DN22996_c9_g1_i5::g.61819::m.61819	125-1675[+]	PAIP1_XENLA^PAIP1_XENLA^Q:139-407,H:84-364^27.178%ID^E:1.73e-11^RecName: Full=Polyadenylate-binding protein-interacting protein 1;^Eukaryota; Metazoa; Chordata; Craniata; Vertebrata; Euteleostomi; Amphibia; Batrachia; Anura; Pipoidea; Pipidae; Xenopodinae; Xenopus; Xenopus	A8PC51_BRUMA^A8PC51_BRUMA^Q:293-1645,H:44-507^46.541%ID^E:2.12e-107^RecName: Full=Protein Bm9740, isoform b^.	A8PC51_BRUMA^A8PC51_BRUMA^Q:57-507,H:44-507^46.751%ID^E:3.92e-117^RecName: Full=Protein Bm9740, isoform b^.	-	-	-	-	KEGG:xla:380223`KO:K14322	GO:0005737^cellular_component^cytoplasm`GO:0003723^molecular_function^RNA binding`GO:0008494^molecular_function^translation activator activity	-
	G	TRINITY_DN23215_c0_g1	TRINITY_DN23215_c0_g1_i11	TYR3_CAEEL^TYR3_CAEEL^Q:7069-5270,H:35-644^53.462%ID^E:0^RecName: Full=Putative tyrosinase-like protein tyr-3;^Eukaryota; Metazoa; Ecdysozoa; Nematoda; Chromadorea; Rhabditida; Rhabditoidea; Rhabditidae; Peloderinae; Caenorhabditis`TYR3_CAEEL^TYR3_CAEEL^Q:5779-5543,H:591-667^50.633%ID^E:3.38e-16^RecName: Full=Putative tyrosinase-like protein tyr-3;^Eukaryota; Metazoa; Ecdysozoa; Nematoda; Chromad…	-	TRINITY_DN23215_c0_g1::TRINITY_DN23215_c0_g1_i11::g.70815::m.70815	5228-7048[-]	TYR3_CAEEL^TYR3_CAEEL^Q:6-593,H:48-644^54.441%ID^E:0^RecName: Full=Putative tyrosinase-like protein tyr-3;^Eukaryota; Metazoa; Ecdysozoa; Nematoda; Chromadorea; Rhabditida; Rhabditoidea; Rhabditidae; Peloderinae; Caenorhabditis`TYR3_CAEEL^TYR3_CAEEL^Q:424-502,H:591-667^50.633%ID^E:3.54e-17^RecName: Full=Putative tyrosinase-like protein tyr-3;^Eukaryota; Metazoa; Ecdysozoa; Nematoda; Chromadorea; …	U1MD38_ASCSU^U1MD38_ASCSU^Q:7048-5303,H:58-639^74.614%ID^E:0^RecName: Full=Tyrosinase-like protein tyr-3^.`U1MD38_ASCSU	U1MD38_ASCSU^U1MD38_ASCSU^Q:1-582,H:58-639^74.614%ID^E:0^RecName: Full=Tyrosinase-like protein tyr-3^.`U1MD38_ASCSU	PF00264.19^Tyrosinase^Common central domain of tyrosinase^97-285^E:1.9e-33`PF01549.23^ShK^ShK domain-like^423-458^E:9e-05`PF01549.23^ShK^ShK domain-like^467-502^E:1.3e-07`PF01549.23^ShK^ShK domain-like^539-573^E:2.6e-05	-	-	ENOG410Y42I^tyrosinase	KEGG:cel:CELE_F21C3.2	GO:0046872^molecular_function^metal ion binding`GO:0004497^molecular_function^monooxygenase activity	GO:0016491^molecular_function^oxidoreductase activity`GO:0008152^biological_process^metabolic process
	G	TRINITY_DN90907_c0_g1	TRINITY_DN90907_c0_g1_i1	-	-	TRINITY_DN90907_c0_g1::TRINITY_DN90907_c0_g1_i1::g.173347::m.173347	3-341[-]	YKR5_CAEEL^YKR5_CAEEL^Q:1-113,H:152-264^28.319%ID^E:1.63e-09^RecName: Full=Probable G-protein coupled receptor C06G4.5;^Eukaryota; Metazoa; Ecdysozoa; Nematoda; Chromadorea; Rhabditida; Rhabditoidea; Rhabditidae; Peloderinae; Caenorhabditis	O18014_CAEEL^O18014_CAEEL^Q:341-3,H:121-234^45.614%ID^E:3.2e-12^RecName: Full=Protein NPR-25^.	W2TW58_NECAM^W2TW58_NECAM^Q:1-113,H:125-238^45.614%ID^E:2.49e-27^RecName: Full=7 transmembrane receptor^.	PF00001.20^7tm_1^7 transmembrane receptor (rhodopsin family)^1-113^E:3e-09	-	ExpAA=44.87^PredHel=2^Topology=i22-44o80-102i	ENOG410XRW9^Receptor	KEGG:cel:CELE_C06G4.5	GO:0016021^cellular_component^integral component of membrane`GO:0005886^cellular_component^plasma membrane`GO:0004930^molecular_function^G-protein coupled receptor activity	GO:0004930^molecular_function^G-protein coupled receptor activity`GO:0007186^biological_process^G-protein coupled receptor signaling pathway`GO:0016021^cellular_component^integral component of membrane
	G	TRINITY_DN25692_c2_g2	TRINITY_DN25692_c2_g2_i1	TTR5_CAEEL^TTR5_CAEEL^Q:661-293,H:17-139^60.163%ID^E:7.1e-37^RecName: Full=Transthyretin-like protein 5;^Eukaryota; Metazoa; Ecdysozoa; Nematoda; Chromadorea; Rhabditida; Rhabditoidea; Rhabditidae; Peloderinae; Caenorhabditis	-	TRINITY_DN25692_c2_g2::TRINITY_DN25692_c2_g2_i1::g.153079::m.153079	290-847[-]	TTR5_CAEEL^TTR5_CAEEL^Q:47-185,H:5-139^56.835%ID^E:6.82e-42^RecName: Full=Transthyretin-like protein 5;^Eukaryota; Metazoa; Ecdysozoa; Nematoda; Chromadorea; Rhabditida; Rhabditoidea; Rhabditidae; Peloderinae; Caenorhabditis	F1LFY5_ASCSU^F1LFY5_ASCSU^Q:667-293,H:19-143^85.6%ID^E:6.81e-60^RecName: Full=Transthyretin-like protein 5^.	F1LFY5_ASCSU^F1LFY5_ASCSU^Q:42-185,H:1-143^79.861%ID^E:3.07e-71^RecName: Full=Transthyretin-like protein 5^.	PF01060.22^TTR-52^Transthyretin-like family^72-151^E:9.5e-29	-	ExpAA=22.00^PredHel=1^Topology=o36-58i	ENOG4111D1J^Transthyretin-like family	KEGG:cel:CELE_C40H1.5	GO:0005615^cellular_component^extracellular space	GO:0005615^cellular_component^extracellular space
	G	TRINITY_DN22223_c1_g2	TRINITY_DN22223_c1_g2_i19	VPS11_HUMAN^VPS11_HUMAN^Q:3691-2579,H:227-608^34.43%ID^E:5.7e-101^RecName: Full=Vacuolar protein sorting-associated protein 11 homolog;^Eukaryota; Metazoa; Chordata; Craniata; Vertebrata; Euteleostomi; Mammalia; Eutheria; Euarchontoglires; Primates; Haplorrhini; Catarrhini; Hominidae; Homo`VPS11_HUMAN^VPS11_HUMAN^Q:2502-1597,H:600-908^32.268%ID^E:5.7e-101^RecName: Full=Vacuolar protein sorting-as…	-	TRINITY_DN22223_c1_g2::TRINITY_DN22223_c1_g2_i19::g.44580::m.44580	2456-3616[-]	VPS11_CAEEL^VPS11_CAEEL^Q:1-347,H:246-594^39.66%ID^E:2.29e-78^RecName: Full=Vacuolar protein sorting-associated protein 11 homolog;^Eukaryota; Metazoa; Ecdysozoa; Nematoda; Chromadorea; Rhabditida; Rhabditoidea; Rhabditidae; Peloderinae; Caenorhabditis	F1KUJ1_ASCSU^F1KUJ1_ASCSU^Q:3697-2510,H:222-612^65.657%ID^E:1.32e-169^RecName: Full=Vacuolar protein sorting-associated protein 11^.`F1KUJ1_ASCSU	F1KUJ1_ASCSU^F1KUJ1_ASCSU^Q:1-369,H:249-612^64.499%ID^E:8.98e-167^RecName: Full=Vacuolar protein sorting-associated protein 11^.	PF00637.19^Clathrin^Region in Clathrin and VPS^169-290^E:2.8e-12	-	-	ENOG410XRNZ^Vacuolar Protein	KEGG:cel:CELE_R06F6.2`KO:K20179	GO:0005768^cellular_component^endosome`GO:0030897^cellular_component^HOPS complex`GO:0031902^cellular_component^late endosome membrane`GO:0005765^cellular_component^lysosomal membrane`GO:0046872^molecular_function^metal ion binding`GO:0030674^molecular_function^protein binding, bridging`GO:0007032^biological_process^endosome organization`GO:0006886^biological_process^intracellular protein transpo…	GO:0006886^biological_process^intracellular protein transport`GO:0016192^biological_process^vesicle-mediated transport
	G	TRINITY_DN24912_c4_g1	TRINITY_DN24912_c4_g1_i1	AQP11_MILTA^AQP11_MILTA^Q:2092-1391,H:14-237^24.359%ID^E:1.58e-15^RecName: Full=Aquaporin-11 {ECO:0000303|PubMed:23761966};^Eukaryota; Metazoa; Ecdysozoa; Tardigrada; Eutardigrada; Apochela; Milnesiidae; Milnesium	-	TRINITY_DN24912_c4_g1::TRINITY_DN24912_c4_g1_i1::g.125575::m.125575	1298-2122[-]	AQP11_MILTA^AQP11_MILTA^Q:11-244,H:14-237^24.359%ID^E:5.2e-20^RecName: Full=Aquaporin-11 {ECO:0000303|PubMed:23761966};^Eukaryota; Metazoa; Ecdysozoa; Tardigrada; Eutardigrada; Apochela; Milnesiidae; Milnesium	U1NXI1_ASCSU^U1NXI1_ASCSU^Q:2110-1322,H:1-263^73.004%ID^E:5.22e-128^RecName: Full=Aquaporin-10^.	U1NXI1_ASCSU^U1NXI1_ASCSU^Q:5-267,H:1-263^73.004%ID^E:1.49e-145^RecName: Full=Aquaporin-10^.	-	-	ExpAA=123.19^PredHel=6^Topology=i7-29o65-87i108-130o157-179i191-213o228-247i	-	-	GO:0016021^cellular_component^integral component of membrane	-
	G	TRINITY_DN22532_c0_g1	TRINITY_DN22532_c0_g1_i7	PHKG1_RABIT^PHKG1_RABIT^Q:3587-2739,H:3-288^50.699%ID^E:1.97e-91^RecName: Full=Phosphorylase b kinase gamma catalytic chain, skeletal muscle/heart isoform;^Eukaryota; Metazoa; Chordata; Craniata; Vertebrata; Euteleostomi; Mammalia; Eutheria; Euarchontoglires; Glires; Lagomorpha; Leporidae; Oryctolagus	-	TRINITY_DN22532_c0_g1::TRINITY_DN22532_c0_g1_i7::g.52056::m.52056	2490-3638[-]	PHKG2_RAT^PHKG2_RAT^Q:29-299,H:20-290^53.137%ID^E:3.05e-99^RecName: Full=Phosphorylase b kinase gamma catalytic chain, liver/testis isoform;^Eukaryota; Metazoa; Chordata; Craniata; Vertebrata; Euteleostomi; Mammalia; Eutheria; Euarchontoglires; Glires; Rodentia; Myomorpha; Muroidea; Muridae; Murinae; Rattus	U1NFX7_ASCSU^U1NFX7_ASCSU^Q:3641-2553,H:67-432^82.24%ID^E:0^RecName: Full=Phosphorylase b kinase gamma catalytic testis liver isoform^.`U1NFX7_ASCSU	U1NFX7_ASCSU^U1NFX7_ASCSU^Q:14-362,H:81-432^84.659%ID^E:0^RecName: Full=Phosphorylase b kinase gamma catalytic testis liver isoform^.	PF00069.24^Pkinase^Protein kinase domain^33-300^E:9.4e-68`PF07714.16^Pkinase_Tyr^Protein tyrosine kinase^35-294^E:1.5e-27	-	-	ENOG410Y7VX^phosphorylase kinase, gamma	KEGG:rno:140671`KO:K00871	GO:0005829^cellular_component^cytosol`GO:0005964^cellular_component^phosphorylase kinase complex`GO:0005524^molecular_function^ATP binding`GO:0005516^molecular_function^calmodulin binding`GO:0019899^molecular_function^enzyme binding`GO:0004689^molecular_function^phosphorylase kinase activity`GO:0005978^biological_process^glycogen biosynthetic process`GO:0005977^biological_process^glycogen metabol…	GO:0004672^molecular_function^protein kinase activity`GO:0005524^molecular_function^ATP binding`GO:0006468^biological_process^protein phosphorylation
	G	TRINITY_DN22940_c2_g5	TRINITY_DN22940_c2_g5_i1	INT4_XENLA^INT4_XENLA^Q:1132-3246,H:275-964^30.441%ID^E:4.42e-76^RecName: Full=Integrator complex subunit 4;^Eukaryota; Metazoa; Chordata; Craniata; Vertebrata; Euteleostomi; Amphibia; Batrachia; Anura; Pipoidea; Pipidae; Xenopodinae; Xenopus; Xenopus	-	TRINITY_DN22940_c2_g5::TRINITY_DN22940_c2_g5_i1::g.62981::m.62981	145-3279[+]	INT4_XENLA^INT4_XENLA^Q:240-1034,H:182-964^29.878%ID^E:1.27e-86^RecName: Full=Integrator complex subunit 4;^Eukaryota; Metazoa; Chordata; Craniata; Vertebrata; Euteleostomi; Amphibia; Batrachia; Anura; Pipoidea; Pipidae; Xenopodinae; Xenopus; Xenopus	J0E0V4_LOALO^J0E0V4_LOALO^Q:199-3255,H:20-1028^52.441%ID^E:0^RecName: Full=Integrator complex subunit 4^.	J0E0V4_LOALO^J0E0V4_LOALO^Q:19-1037,H:20-1028^52.441%ID^E:0^RecName: Full=Integrator complex subunit 4^.	-	-	-	-	KEGG:xla:447293`KO:K13141	GO:0005634^cellular_component^nucleus	-
	G	TRINITY_DN24685_c0_g2	TRINITY_DN24685_c0_g2_i1	WDR47_HUMAN^WDR47_HUMAN^Q:4754-1995,H:1-913^38.01%ID^E:2.7e-169^RecName: Full=WD repeat-containing protein 47;^Eukaryota; Metazoa; Chordata; Craniata; Vertebrata; Euteleostomi; Mammalia; Eutheria; Euarchontoglires; Primates; Haplorrhini; Catarrhini; Hominidae; Homo	-	TRINITY_DN24685_c0_g2::TRINITY_DN24685_c0_g2_i1::g.117288::m.117288	1959-4754[-]	WDR47_HUMAN^WDR47_HUMAN^Q:1-923,H:1-916^38.1%ID^E:0^RecName: Full=WD repeat-containing protein 47;^Eukaryota; Metazoa; Chordata; Craniata; Vertebrata; Euteleostomi; Mammalia; Eutheria; Euarchontoglires; Primates; Haplorrhini; Catarrhini; Hominidae; Homo	U1NHY8_ASCSU^U1NHY8_ASCSU^Q:4754-1995,H:1-915^72.708%ID^E:0^RecName: Full=Wd repeat-containing protein 47^.	U1NHY8_ASCSU^U1NHY8_ASCSU^Q:1-931,H:1-926^72.603%ID^E:0^RecName: Full=Wd repeat-containing protein 47^.	PF00400.31^WD40^WD domain, G-beta repeat^666-695^E:6e-05`PF00400.31^WD40^WD domain, G-beta repeat^756-789^E:0.0025`PF12894.6^ANAPC4_WD40^Anaphase-promoting complex subunit 4 WD40 domain^799-858^E:0.00015`PF00400.31^WD40^WD domain, G-beta repeat^808-835^E:0.00045`PF00400.31^WD40^WD domain, G-beta repeat^840-875^E:0.18	-	-	ENOG410YF9K^WD repeat domain 47	KEGG:hsa:22911	GO:0005737^cellular_component^cytoplasm`GO:0005874^cellular_component^microtubule`GO:0007275^biological_process^multicellular organism development	GO:0005515^molecular_function^protein binding
	G	TRINITY_DN24232_c0_g1	TRINITY_DN24232_c0_g1_i5	NEPL1_CAEEL^NEPL1_CAEEL^Q:222-2378,H:66-754^28.229%ID^E:2.36e-76^RecName: Full=Neprilysin-1;^Eukaryota; Metazoa; Ecdysozoa; Nematoda; Chromadorea; Rhabditida; Rhabditoidea; Rhabditidae; Peloderinae; Caenorhabditis`NEPL1_CAEEL^NEPL1_CAEEL^Q:4162-4839,H:534-754^47.162%ID^E:4.17e-53^RecName: Full=Neprilysin-1;^Eukaryota; Metazoa; Ecdysozoa; Nematoda; Chromadorea; Rhabditida; Rhabditoidea; Rhabditida…	-	TRINITY_DN24232_c0_g1::TRINITY_DN24232_c0_g1_i5::g.102903::m.102903	3-4265[+]	NEPL1_CAEEL^NEPL1_CAEEL^Q:74-792,H:66-754^28.362%ID^E:5.98e-78^RecName: Full=Neprilysin-1;^Eukaryota; Metazoa; Ecdysozoa; Nematoda; Chromadorea; Rhabditida; Rhabditoidea; Rhabditidae; Peloderinae; Caenorhabditis`NEPL1_CAEEL^NEPL1_CAEEL^Q:828-1334,H:67-549^23.719%ID^E:1.37e-30^RecName: Full=Neprilysin-1;^Eukaryota; Metazoa; Ecdysozoa; Nematoda; Chromadorea; Rhabditida; Rhabditoidea; Rhabditidae; P…	F1KPL9_ASCSU^F1KPL9_ASCSU^Q:261-4004,H:1-1252^55.123%ID^E:0^RecName: Full=Neprilysin-1^.`F1KPL9_ASCSU	F1KPL9_ASCSU^F1KPL9_ASCSU^Q:87-1334,H:1-1252^55.123%ID^E:0^RecName: Full=Neprilysin-1^.`F1KPL9_ASCSU	PF05649.12^Peptidase_M13_N^Peptidase family M13^94-517^E:2.2e-50`PF01431.20^Peptidase_M13^Peptidase family M13^578-791^E:4.2e-73`PF05649.12^Peptidase_M13_N^Peptidase family M13^847-1269^E:3.1e-53	-	ExpAA=30.12^PredHel=1^Topology=i13-35o	COG3590^endothelin-converting enzyme	KEGG:cel:CELE_ZK20.6	GO:0016021^cellular_component^integral component of membrane`GO:0046872^molecular_function^metal ion binding`GO:0004222^molecular_function^metalloendopeptidase activity	GO:0006508^biological_process^proteolysis`GO:0004222^molecular_function^metalloendopeptidase activity
	G	TRINITY_DN19855_c0_g1	TRINITY_DN19855_c0_g1_i4	EPN2_RAT^EPN2_RAT^Q:24-938,H:1-352^48.87%ID^E:7.51e-89^RecName: Full=Epsin-2;^Eukaryota; Metazoa; Chordata; Craniata; Vertebrata; Euteleostomi; Mammalia; Eutheria; Euarchontoglires; Glires; Rodentia; Myomorpha; Muroidea; Muridae; Murinae; Rattus	-	TRINITY_DN19855_c0_g1::TRINITY_DN19855_c0_g1_i4::g.10756::m.10756	24-1385[+]	EPN2_RAT^EPN2_RAT^Q:1-378,H:1-471^43.671%ID^E:2.51e-111^RecName: Full=Epsin-2;^Eukaryota; Metazoa; Chordata; Craniata; Vertebrata; Euteleostomi; Mammalia; Eutheria; Euarchontoglires; Glires; Rodentia; Myomorpha; Muroidea; Muridae; Murinae; Rattus	F1L0U3_ASCSU^F1L0U3_ASCSU^Q:24-1283,H:1-437^78.539%ID^E:0^RecName: Full=Epsin-2^.	F1L0U3_ASCSU^F1L0U3_ASCSU^Q:1-420,H:1-437^79.68%ID^E:0^RecName: Full=Epsin-2^.	PF01417.19^ENTH^ENTH domain^18-139^E:5.3e-46`PF07651.15^ANTH^ANTH domain^21-124^E:2.7e-09`PF02809.19^UIM^Ubiquitin interaction motif^191-207^E:1.5`PF02809.19^UIM^Ubiquitin interaction motif^217-231^E:690	-	-	-	-	GO:0030128^cellular_component^clathrin coat of endocytic vesicle`GO:0008289^molecular_function^lipid binding`GO:0006897^biological_process^endocytosis`GO:0030100^biological_process^regulation of endocytosis	GO:0005543^molecular_function^phospholipid binding
	G	TRINITY_DN25120_c1_g3	TRINITY_DN25120_c1_g3_i12	PLB1_RAT^PLB1_RAT^Q:2968-2558,H:362-509^38.255%ID^E:1.04e-14^RecName: Full=Phospholipase B1, membrane-associated;^Eukaryota; Metazoa; Chordata; Craniata; Vertebrata; Euteleostomi; Mammalia; Eutheria; Euarchontoglires; Glires; Rodentia; Myomorpha; Muroidea; Muridae; Murinae; Rattus`PLB1_RAT^PLB1_RAT^Q:2944-2600,H:1075-1188^41.176%ID^E:1.43e-12^RecName: Full=Phospholipase B1, membrane-associated;^E…	-	TRINITY_DN25120_c1_g3::TRINITY_DN25120_c1_g3_i12::g.133136::m.133136	1518-2282[-]	PLB1_MONDO^PLB1_MONDO^Q:2-184,H:506-714^26.941%ID^E:1.41e-07^RecName: Full=Phospholipase B1, membrane-associated;^Eukaryota; Metazoa; Chordata; Craniata; Vertebrata; Euteleostomi; Mammalia; Metatheria; Didelphimorphia; Didelphidae; Monodelphis`PLB1_MONDO^PLB1_MONDO^Q:2-184,H:866-1073^22.642%ID^E:0.000812^RecName: Full=Phospholipase B1, membrane-associated;^Eukaryota; Metazoa; Chordata; Craniata; …	F1L910_ASCSU^F1L910_ASCSU^Q:2342-1521,H:124-395^58.759%ID^E:2.19e-93^RecName: Full=Phospholipase B1, membrane-associated^.`F1L910_ASCSU	F1L910_ASCSU^F1L910_ASCSU^Q:1-254,H:144-395^60.236%ID^E:3.7e-103^RecName: Full=Phospholipase B1, membrane-associated^.	-	-	ExpAA=22.92^PredHel=1^Topology=o215-237i	ENOG4111FH4^Phospholipase B1	KEGG:mdo:768082`KO:K14621	GO:0016324^cellular_component^apical plasma membrane`GO:0016021^cellular_component^integral component of membrane`GO:0004622^molecular_function^lysophospholipase activity`GO:0004623^molecular_function^phospholipase A2 activity`GO:0016042^biological_process^lipid catabolic process	-
	G	TRINITY_DN25359_c9_g5	TRINITY_DN25359_c9_g5_i3	TIP60_CAEEL^TIP60_CAEEL^Q:429-1739,H:28-438^57.631%ID^E:1.27e-170^RecName: Full=Histone acetyltransferase Tip60 homolog;^Eukaryota; Metazoa; Ecdysozoa; Nematoda; Chromadorea; Rhabditida; Rhabditoidea; Rhabditidae; Peloderinae; Caenorhabditis	-	TRINITY_DN25359_c9_g5::TRINITY_DN25359_c9_g5_i3::g.141468::m.141468	402-1826[+]	TIP60_CAEEL^TIP60_CAEEL^Q:10-446,H:28-438^57.631%ID^E:3.06e-174^RecName: Full=Histone acetyltransferase Tip60 homolog;^Eukaryota; Metazoa; Ecdysozoa; Nematoda; Chromadorea; Rhabditida; Rhabditoidea; Rhabditidae; Peloderinae; Caenorhabditis	U1MG76_ASCSU^U1MG76_ASCSU^Q:402-1724,H:20-446^85.941%ID^E:0^RecName: Full=Histone acetyltransferase^.	U1MG76_ASCSU^U1MG76_ASCSU^Q:1-441,H:20-446^85.941%ID^E:0^RecName: Full=Histone acetyltransferase^.	PF11717.7^Tudor-knot^RNA binding activity-knot of a chromodomain^13-67^E:1.3e-15`PF01853.17^MOZ_SAS^MOZ/SAS family^234-419^E:5.2e-83`PF00583.24^Acetyltransf_1^Acetyltransferase (GNAT) family^278-343^E:0.00025	-	-	COG5027^histone acetyltransferase	KEGG:cel:CELE_VC5.4`KO:K11304	GO:0005634^cellular_component^nucleus`GO:0004402^molecular_function^histone acetyltransferase activity`GO:0046872^molecular_function^metal ion binding`GO:0001708^biological_process^cell fate specification`GO:0007275^biological_process^multicellular organism development`GO:0071168^biological_process^protein localization to chromatin`GO:0006355^biological_process^regulation of transcription, DNA-te…	GO:0016747^molecular_function^transferase activity, transferring acyl groups other than amino-acyl groups`GO:0006355^biological_process^regulation of transcription, DNA-templated`GO:0008080^molecular_function^N-acetyltransferase activity
	G	TRINITY_DN25998_c0_g1	TRINITY_DN25998_c0_g1_i18	HERC4_HUMAN^HERC4_HUMAN^Q:4879-2708,H:1-771^34.043%ID^E:5.1e-107^RecName: Full=Probable E3 ubiquitin-protein ligase HERC4;^Eukaryota; Metazoa; Chordata; Craniata; Vertebrata; Euteleostomi; Mammalia; Eutheria; Euarchontoglires; Primates; Haplorrhini; Catarrhini; Hominidae; Homo`HERC4_HUMAN^HERC4_HUMAN^Q:2362-1496,H:769-1056^48.639%ID^E:3.69e-68^RecName: Full=Probable E3 ubiquitin-protein ligase HE…	-	TRINITY_DN25998_c0_g1::TRINITY_DN25998_c0_g1_i18::g.159769::m.159769	2624-4918[-]	HERC4_HUMAN^HERC4_HUMAN^Q:14-737,H:1-771^34.168%ID^E:2.41e-121^RecName: Full=Probable E3 ubiquitin-protein ligase HERC4;^Eukaryota; Metazoa; Chordata; Craniata; Vertebrata; Euteleostomi; Mammalia; Eutheria; Euarchontoglires; Primates; Haplorrhini; Catarrhini; Hominidae; Homo	F1KTV1_ASCSU^F1KTV1_ASCSU^Q:4897-2708,H:20-751^70.492%ID^E:0^RecName: Full=E3 ubiquitin-protein ligase HERC4^.`F1KTV1_ASCSU	F1KTV1_ASCSU^F1KTV1_ASCSU^Q:8-737,H:20-751^70.492%ID^E:0^RecName: Full=E3 ubiquitin-protein ligase HERC4^.	PF00415.17^RCC1^Regulator of chromosome condensation (RCC1) repeat^14-70^E:2.1e-05`PF13540.5^RCC1_2^Regulator of chromosome condensation (RCC1) repeat^57-85^E:1.9e-07`PF00415.17^RCC1^Regulator of chromosome condensation (RCC1) repeat^73-123^E:4.9e-09`PF13540.5^RCC1_2^Regulator of chromosome condensation (RCC1) repeat^110-139^E:5.4e-09`PF00415.17^RCC1^Regulator of chromosome condensation (RCC1) re…	-	-	COG5021^ubiquitin protein ligase`COG5184^regulator of chromosome condensation	KEGG:hsa:26091`KO:K10615	GO:0005737^cellular_component^cytoplasm`GO:0005829^cellular_component^cytosol`GO:0001650^cellular_component^fibrillar center`GO:0061630^molecular_function^ubiquitin protein ligase activity`GO:0030154^biological_process^cell differentiation`GO:0007283^biological_process^spermatogenesis	-
	G	TRINITY_DN23625_c1_g2	TRINITY_DN23625_c1_g2_i9	BTBD7_HUMAN^BTBD7_HUMAN^Q:352-2238,H:71-705^32.984%ID^E:3.08e-86^RecName: Full=BTB/POZ domain-containing protein 7;^Eukaryota; Metazoa; Chordata; Craniata; Vertebrata; Euteleostomi; Mammalia; Eutheria; Euarchontoglires; Primates; Haplorrhini; Catarrhini; Hominidae; Homo	-	TRINITY_DN23625_c1_g2::TRINITY_DN23625_c1_g2_i9::g.83253::m.83253	199-2442[+]	BTBD7_HUMAN^BTBD7_HUMAN^Q:52-680,H:71-705^32.984%ID^E:5.6e-95^RecName: Full=BTB/POZ domain-containing protein 7;^Eukaryota; Metazoa; Chordata; Craniata; Vertebrata; Euteleostomi; Mammalia; Eutheria; Euarchontoglires; Primates; Haplorrhini; Catarrhini; Hominidae; Homo	F1KXG7_ASCSU^F1KXG7_ASCSU^Q:199-2439,H:1-743^66.176%ID^E:0^RecName: Full=BTB/POZ domain-containing protein 7^.	F1KXG7_ASCSU^F1KXG7_ASCSU^Q:1-747,H:1-743^66.176%ID^E:0^RecName: Full=BTB/POZ domain-containing protein 7^.	PF00651.30^BTB^BTB/POZ domain^119-211^E:4.9e-05`PF07707.14^BACK^BTB And C-terminal Kelch^402-464^E:3.1e-05	-	-	ENOG410XP1W^BTB (POZ) domain containing 7	KEGG:hsa:55727`KO:K10479	GO:0005634^cellular_component^nucleus`GO:0007275^biological_process^multicellular organism development	GO:0005515^molecular_function^protein binding
	G	TRINITY_DN19080_c0_g2	TRINITY_DN19080_c0_g2_i3	ACAD1_CAEBR^ACAD1_CAEBR^Q:173-1399,H:12-415^76.773%ID^E:0^RecName: Full=Probable medium-chain specific acyl-CoA dehydrogenase 1, mitochondrial {ECO:0000250|UniProtKB:Q22347};^Eukaryota; Metazoa; Ecdysozoa; Nematoda; Chromadorea; Rhabditida; Rhabditoidea; Rhabditidae; Peloderinae; Caenorhabditis	-	TRINITY_DN19080_c0_g2::TRINITY_DN19080_c0_g2_i3::g.7496::m.7496	170-1405[+]	ACAD1_CAEBR^ACAD1_CAEBR^Q:2-410,H:12-415^76.773%ID^E:0^RecName: Full=Probable medium-chain specific acyl-CoA dehydrogenase 1, mitochondrial {ECO:0000250|UniProtKB:Q22347};^Eukaryota; Metazoa; Ecdysozoa; Nematoda; Chromadorea; Rhabditida; Rhabditoidea; Rhabditidae; Peloderinae; Caenorhabditis	F1L4R2_ASCSU^F1L4R2_ASCSU^Q:170-1399,H:1-410^83.659%ID^E:0^RecName: Full=Medium-chain specific acyl-CoA dehydrogenase 1^.	F1L4R2_ASCSU^F1L4R2_ASCSU^Q:1-410,H:1-410^83.659%ID^E:0^RecName: Full=Medium-chain specific acyl-CoA dehydrogenase 1^.	PF02771.15^Acyl-CoA_dh_N^Acyl-CoA dehydrogenase, N-terminal domain^27-136^E:4.1e-25`PF02770.18^Acyl-CoA_dh_M^Acyl-CoA dehydrogenase, middle domain^142-240^E:1.8e-25`PF00441.23^Acyl-CoA_dh_1^Acyl-CoA dehydrogenase, C-terminal domain^252-400^E:6.5e-47`PF08028.10^Acyl-CoA_dh_2^Acyl-CoA dehydrogenase, C-terminal domain^268-389^E:7.5e-17	-	-	COG1960^acyl-CoA dehydrogenase	KEGG:cbr:CBG15946`KO:K00249	GO:0005759^cellular_component^mitochondrial matrix`GO:0003995^molecular_function^acyl-CoA dehydrogenase activity`GO:0050660^molecular_function^flavin adenine dinucleotide binding`GO:0006631^biological_process^fatty acid metabolic process	GO:0016627^molecular_function^oxidoreductase activity, acting on the CH-CH group of donors`GO:0050660^molecular_function^flavin adenine dinucleotide binding`GO:0055114^biological_process^oxidation-reduction process
	G	TRINITY_DN17306_c0_g1	TRINITY_DN17306_c0_g1_i3	S20A1_FELCA^S20A1_FELCA^Q:2131-1325,H:26-292^45.725%ID^E:3.35e-72^RecName: Full=Sodium-dependent phosphate transporter 1;^Eukaryota; Metazoa; Chordata; Craniata; Vertebrata; Euteleostomi; Mammalia; Eutheria; Laurasiatheria; Carnivora; Feliformia; Felidae; Felinae; Felis`S20A1_FELCA^S20A1_FELCA^Q:952-506,H:517-665^55.034%ID^E:3.56e-31^RecName: Full=Sodium-dependent phosphate transporter 1;^Eukaryo…	-	TRINITY_DN17306_c0_g1::TRINITY_DN17306_c0_g1_i3::g.4144::m.4144	458-2341[-]	S20A1_MOUSE^S20A1_MOUSE^Q:46-337,H:4-290^44.521%ID^E:4.98e-74^RecName: Full=Sodium-dependent phosphate transporter 1;^Eukaryota; Metazoa; Chordata; Craniata; Vertebrata; Euteleostomi; Mammalia; Eutheria; Euarchontoglires; Glires; Rodentia; Myomorpha; Muroidea; Muridae; Murinae; Mus; Mus`S20A1_MOUSE^S20A1_MOUSE^Q:464-624,H:516-675^52.795%ID^E:4.88e-46^RecName: Full=Sodium-dependent phosphate trans…	F1L2S2_ASCSU^F1L2S2_ASCSU^Q:2155-506,H:20-519^61.636%ID^E:0^RecName: Full=Sodium-dependent phosphate transporter 1^.	F1L2S2_ASCSU^F1L2S2_ASCSU^Q:44-627,H:1-534^60.374%ID^E:0^RecName: Full=Sodium-dependent phosphate transporter 1^.	PF01384.19^PHO4^Phosphate transporter family^88-616^E:9.7e-114	-	ExpAA=224.49^PredHel=9^Topology=i68-90o110-129i150-172o207-229i242-264o279-301i458-480o513-535i601-623o	COG0306^inorganic phosphate transmembrane transporter activity	KEGG:mmu:20515`KO:K14640	GO:0005887^cellular_component^integral component of plasma membrane`GO:0005886^cellular_component^plasma membrane`GO:0005316^molecular_function^high-affinity inorganic phosphate:sodium symporter activity`GO:0005315^molecular_function^inorganic phosphate transmembrane transporter activity`GO:0004871^molecular_function^signal transducer activity`GO:0015319^molecular_function^sodium:inorganic phosph…	GO:0005315^molecular_function^inorganic phosphate transmembrane transporter activity`GO:0006817^biological_process^phosphate ion transport`GO:0016020^cellular_component^membrane
	G	TRINITY_DN22898_c2_g1	TRINITY_DN22898_c2_g1_i2	TBD2B_HUMAN^TBD2B_HUMAN^Q:3672-3385,H:845-939^38.542%ID^E:1.05e-10^RecName: Full=TBC1 domain family member 2B;^Eukaryota; Metazoa; Chordata; Craniata; Vertebrata; Euteleostomi; Mammalia; Eutheria; Euarchontoglires; Primates; Haplorrhini; Catarrhini; Hominidae; Homo	-	TRINITY_DN22898_c2_g1::TRINITY_DN22898_c2_g1_i2::g.60126::m.60126	1432-3699[-]	TBD2B_MOUSE^TBD2B_MOUSE^Q:10-105,H:847-941^38.542%ID^E:4.64e-12^RecName: Full=TBC1 domain family member 2B;^Eukaryota; Metazoa; Chordata; Craniata; Vertebrata; Euteleostomi; Mammalia; Eutheria; Euarchontoglires; Glires; Rodentia; Myomorpha; Muroidea; Muridae; Murinae; Mus; Mus	U1MUG8_ASCSU^U1MUG8_ASCSU^Q:3183-1543,H:1-511^53.43%ID^E:9.99e-151^RecName: Full=Tbc (Tre-2 bub2 cdc16) domain family member protein^.`U1MUG8_ASCSU	U1MUG8_ASCSU^U1MUG8_ASCSU^Q:173-719,H:1-511^54.693%ID^E:1.52e-178^RecName: Full=Tbc (Tre-2 bub2 cdc16) domain family member protein^.	PF00566.17^RabGAP-TBC^Rab-GTPase-TBC domain^1-40^E:3.4e-06	-	-	COG5210^TBC1 domain family member	KEGG:mmu:67016`KO:K20166	GO:0012505^cellular_component^endomembrane system`GO:0005622^cellular_component^intracellular`GO:0005096^molecular_function^GTPase activator activity`GO:0017137^molecular_function^Rab GTPase binding`GO:0090630^biological_process^activation of GTPase activity`GO:0006886^biological_process^intracellular protein transport`GO:0031338^biological_process^regulation of vesicle fusion	-
	G	TRINITY_DN22706_c1_g4	TRINITY_DN22706_c1_g4_i1	SLMAP_MOUSE^SLMAP_MOUSE^Q:1651-1355,H:109-206^38.739%ID^E:5.31e-13^RecName: Full=Sarcolemmal membrane-associated protein;^Eukaryota; Metazoa; Chordata; Craniata; Vertebrata; Euteleostomi; Mammalia; Eutheria; Euarchontoglires; Glires; Rodentia; Myomorpha; Muroidea; Muridae; Murinae; Mus; Mus	-	TRINITY_DN22706_c1_g4::TRINITY_DN22706_c1_g4_i1::g.57393::m.57393	1298-1651[-]	SLMAP_MOUSE^SLMAP_MOUSE^Q:1-111,H:109-218^37.398%ID^E:4.85e-16^RecName: Full=Sarcolemmal membrane-associated protein;^Eukaryota; Metazoa; Chordata; Craniata; Vertebrata; Euteleostomi; Mammalia; Eutheria; Euarchontoglires; Glires; Rodentia; Myomorpha; Muroidea; Muridae; Murinae; Mus; Mus	F1LF16_ASCSU^F1LF16_ASCSU^Q:1651-1319,H:114-225^64.035%ID^E:4.22e-35^RecName: Full=Sarcolemmal membrane-associated protein^.	F1LF16_ASCSU^F1LF16_ASCSU^Q:1-111,H:114-225^64.035%ID^E:6.49e-40^RecName: Full=Sarcolemmal membrane-associated protein^.	-	-	-	COG1716^fha domain-containing protein	KEGG:mmu:83997	GO:0005615^cellular_component^extracellular space`GO:0016021^cellular_component^integral component of membrane`GO:0031430^cellular_component^M band`GO:0005815^cellular_component^microtubule organizing center`GO:0042383^cellular_component^sarcolemma`GO:0030018^cellular_component^Z disc`GO:0006936^biological_process^muscle contraction`GO:0072659^biological_process^protein localization to plasma mem…	-
	G	TRINITY_DN24741_c0_g1	TRINITY_DN24741_c0_g1_i1	NRX4_DROME^NRX4_DROME^Q:932-3955,H:93-1160^23.556%ID^E:2.84e-60^RecName: Full=Neurexin-4;^Eukaryota; Metazoa; Ecdysozoa; Arthropoda; Hexapoda; Insecta; Pterygota; Neoptera; Holometabola; Diptera; Brachycera; Muscomorpha; Ephydroidea; Drosophilidae; Drosophila; Sophophora	-	TRINITY_DN24741_c0_g1::TRINITY_DN24741_c0_g1_i1::g.119368::m.119368	827-4306[+]	NRX4_DROME^NRX4_DROME^Q:33-1043,H:90-1160^23.675%ID^E:2.42e-62^RecName: Full=Neurexin-4;^Eukaryota; Metazoa; Ecdysozoa; Arthropoda; Hexapoda; Insecta; Pterygota; Neoptera; Holometabola; Diptera; Brachycera; Muscomorpha; Ephydroidea; Drosophilidae; Drosophila; Sophophora	U1NK48_ASCSU^U1NK48_ASCSU^Q:932-4327,H:38-1169^66.139%ID^E:0^RecName: Full=Neurexin-4^.	U1NK48_ASCSU^U1NK48_ASCSU^Q:2-1156,H:8-1162^65.69%ID^E:0^RecName: Full=Neurexin-4^.	PF02210.23^Laminin_G_2^Laminin G domain^158-279^E:3.5e-14`PF00054.22^Laminin_G_1^Laminin G domain^158-282^E:3.2e-13`PF00008.26^EGF^EGF-like domain^452-482^E:1.6e-05`PF02210.23^Laminin_G_2^Laminin G domain^736-835^E:7.1e-05	-	ExpAA=23.68^PredHel=1^Topology=o1098-1120i	ENOG410XPHG^contactin associated protein-like	KEGG:dme:Dmel_CG6827	GO:0005887^cellular_component^integral component of plasma membrane`GO:0005886^cellular_component^plasma membrane`GO:0005919^cellular_component^pleated septate junction`GO:0048786^cellular_component^presynaptic active zone`GO:0005918^cellular_component^septate junction`GO:0045202^cellular_component^synapse`GO:0008366^biological_process^axon ensheathment`GO:0061343^biological_process^cell adhesion…	-
	G	TRINITY_DN22007_c9_g1	TRINITY_DN22007_c9_g1_i3	LNKN1_CAEEL^LNKN1_CAEEL^Q:20-1786,H:1-599^38.746%ID^E:4.44e-116^RecName: Full=Protein linkin {ECO:0000303|PubMed:25437307};^Eukaryota; Metazoa; Ecdysozoa; Nematoda; Chromadorea; Rhabditida; Rhabditoidea; Rhabditidae; Peloderinae; Caenorhabditis	-	TRINITY_DN22007_c9_g1::TRINITY_DN22007_c9_g1_i3::g.39684::m.39684	20-1789[+]	LNKN1_CAEEL^LNKN1_CAEEL^Q:1-589,H:1-599^38.997%ID^E:2.85e-132^RecName: Full=Protein linkin {ECO:0000303|PubMed:25437307};^Eukaryota; Metazoa; Ecdysozoa; Nematoda; Chromadorea; Rhabditida; Rhabditoidea; Rhabditidae; Peloderinae; Caenorhabditis	F1L1H9_ASCSU^F1L1H9_ASCSU^Q:20-1786,H:11-604^67.114%ID^E:0^RecName: Full=Tag-256^.	F1L1H9_ASCSU^F1L1H9_ASCSU^Q:1-589,H:11-604^67.114%ID^E:0^RecName: Full=Tag-256^.	PF13517.5^VCBS^Repeat domain in Vibrio, Colwellia, Bradyrhizobium and Shewanella^33-92^E:1.8e-07	-	ExpAA=22.81^PredHel=1^Topology=o543-565i	ENOG410XPFB^integrin alpha FG-GAP repeat containing 1	KEGG:cel:CELE_ZK637.3`KO:K17257	GO:0016324^cellular_component^apical plasma membrane`GO:0016021^cellular_component^integral component of membrane`GO:0016328^cellular_component^lateral plasma membrane`GO:0005886^cellular_component^plasma membrane`GO:0007155^biological_process^cell adhesion	-
	G	TRINITY_DN20701_c2_g1	TRINITY_DN20701_c2_g1_i2	FMAR_DROME^FMAR_DROME^Q:640-1362,H:122-365^33.469%ID^E:1.87e-17^RecName: Full=FMRFamide receptor;^Eukaryota; Metazoa; Ecdysozoa; Arthropoda; Hexapoda; Insecta; Pterygota; Neoptera; Holometabola; Diptera; Brachycera; Muscomorpha; Ephydroidea; Drosophilidae; Drosophila; Sophophora	-	TRINITY_DN20701_c2_g1::TRINITY_DN20701_c2_g1_i2::g.16719::m.16719	604-1458[+]	FMAR_DROME^FMAR_DROME^Q:13-253,H:122-365^33.469%ID^E:8.93e-31^RecName: Full=FMRFamide receptor;^Eukaryota; Metazoa; Ecdysozoa; Arthropoda; Hexapoda; Insecta; Pterygota; Neoptera; Holometabola; Diptera; Brachycera; Muscomorpha; Ephydroidea; Drosophilidae; Drosophila; Sophophora	F1L927_ASCSU^F1L927_ASCSU^Q:604-1389,H:1-262^68.321%ID^E:2.1e-100^RecName: Full=FMRFamide receptor^.	F1L927_ASCSU^F1L927_ASCSU^Q:1-262,H:1-262^68.321%ID^E:3.85e-134^RecName: Full=FMRFamide receptor^.	PF10324.8^7TM_GPCR_Srw^Serpentine type 7TM GPCR chemoreceptor Srw^13-256^E:6.7e-14`PF10328.8^7TM_GPCR_Srx^Serpentine type 7TM GPCR chemoreceptor Srx^13-265^E:5.7e-05`PF00001.20^7tm_1^7 transmembrane receptor (rhodopsin family)^21-259^E:4.7e-17`PF02118.20^Srg^Srg family chemoreceptor^78-250^E:8.3e-05	-	ExpAA=134.95^PredHel=6^Topology=o10-29i41-63o83-105i130-152o186-208i229-251o	ENOG410XRW9^Receptor	KEGG:dme:Dmel_CG2114	GO:0016021^cellular_component^integral component of membrane`GO:0005887^cellular_component^integral component of plasma membrane`GO:0004930^molecular_function^G-protein coupled receptor activity`GO:0008188^molecular_function^neuropeptide receptor activity`GO:0001653^molecular_function^peptide receptor activity`GO:0008344^biological_process^adult locomotory behavior`GO:0002209^biological_process^b…	GO:0008528^molecular_function^G-protein coupled peptide receptor activity`GO:0004930^molecular_function^G-protein coupled receptor activity`GO:0007186^biological_process^G-protein coupled receptor signaling pathway`GO:0016021^cellular_component^integral component of membrane`GO:0004888^molecular_function^transmembrane signaling receptor activity`GO:0007606^biological_process^sensory perception of…
	G	TRINITY_DN9124_c0_g1	TRINITY_DN9124_c0_g1_i2	ATPD_CAEEL^ATPD_CAEEL^Q:759-355,H:29-162^71.111%ID^E:3.18e-58^RecName: Full=ATP synthase subunit delta, mitochondrial;^Eukaryota; Metazoa; Ecdysozoa; Nematoda; Chromadorea; Rhabditida; Rhabditoidea; Rhabditidae; Peloderinae; Caenorhabditis	-	TRINITY_DN9124_c0_g1::TRINITY_DN9124_c0_g1_i2::g.1176::m.1176	349-870[-]	ATPD_CAEEL^ATPD_CAEEL^Q:38-172,H:29-162^71.111%ID^E:4.14e-60^RecName: Full=ATP synthase subunit delta, mitochondrial;^Eukaryota; Metazoa; Ecdysozoa; Nematoda; Chromadorea; Rhabditida; Rhabditoidea; Rhabditidae; Peloderinae; Caenorhabditis	F1L371_ASCSU^F1L371_ASCSU^Q:870-355,H:1-172^63.953%ID^E:4.92e-72^RecName: Full=ATP synthase subunit delta^.	F1L371_ASCSU^F1L371_ASCSU^Q:1-172,H:1-172^63.953%ID^E:1.71e-74^RecName: Full=ATP synthase subunit delta^.	PF02823.15^ATP-synt_DE_N^ATP synthase, Delta/Epsilon chain, beta-sandwich domain^40-120^E:2.1e-15`PF00401.19^ATP-synt_DE^ATP synthase, Delta/Epsilon chain, long alpha-helix domain^125-169^E:1.7e-05	-	-	COG0355^Produces ATP from ADP in the presence of a proton gradient across the membrane (By similarity)	KEGG:cel:CELE_F58F12.1`KO:K02134	GO:0000275^cellular_component^mitochondrial proton-transporting ATP synthase complex, catalytic core F(1)`GO:0005739^cellular_component^mitochondrion`GO:0046933^molecular_function^proton-transporting ATP synthase activity, rotational mechanism`GO:0015986^biological_process^ATP synthesis coupled proton transport	GO:0015986^biological_process^ATP synthesis coupled proton transport
	G	TRINITY_DN52840_c0_g1	TRINITY_DN52840_c0_g1_i1	-	-	TRINITY_DN52840_c0_g1::TRINITY_DN52840_c0_g1_i1::g.171778::m.171778	1-324[+]	-	F1L418_ASCSU^F1L418_ASCSU^Q:13-324,H:1-111^65.487%ID^E:1.22e-11^RecName: Full=Homeobox protein DLX-1^.	F1L418_ASCSU^F1L418_ASCSU^Q:5-108,H:1-111^69.912%ID^E:3.01e-28^RecName: Full=Homeobox protein DLX-1^.	-	-	-	-	-	-	-
	G	TRINITY_DN23736_c1_g1	TRINITY_DN23736_c1_g1_i1	KCIP1_HUMAN^KCIP1_HUMAN^Q:815-267,H:47-216^25.668%ID^E:5.15e-14^RecName: Full=Kv channel-interacting protein 1;^Eukaryota; Metazoa; Chordata; Craniata; Vertebrata; Euteleostomi; Mammalia; Eutheria; Euarchontoglires; Primates; Haplorrhini; Catarrhini; Hominidae; Homo	-	TRINITY_DN23736_c1_g1::TRINITY_DN23736_c1_g1_i1::g.87391::m.87391	204-1073[-]	KCIP1_HUMAN^KCIP1_HUMAN^Q:87-269,H:47-216^25.668%ID^E:1.19e-14^RecName: Full=Kv channel-interacting protein 1;^Eukaryota; Metazoa; Chordata; Craniata; Vertebrata; Euteleostomi; Mammalia; Eutheria; Euarchontoglires; Primates; Haplorrhini; Catarrhini; Hominidae; Homo	F1LA39_ASCSU^F1LA39_ASCSU^Q:1097-237,H:9-283^66.551%ID^E:1.86e-135^RecName: Full=Kv channel-interacting protein 1^.`F1LA39_ASCSU	F1LA39_ASCSU^F1LA39_ASCSU^Q:16-279,H:21-283^70.833%ID^E:4.05e-138^RecName: Full=Kv channel-interacting protein 1^.	PF13202.5^EF-hand_5^EF hand^242-259^E:0.017	-	-	COG5126^Calcium-binding protein	KEGG:hsa:30820	GO:0005737^cellular_component^cytoplasm`GO:0030425^cellular_component^dendrite`GO:0031234^cellular_component^extrinsic component of cytoplasmic side of plasma membrane`GO:0005886^cellular_component^plasma membrane`GO:0008076^cellular_component^voltage-gated potassium channel complex`GO:0005509^molecular_function^calcium ion binding`GO:0005267^molecular_function^potassium channel activity`GO:00154…	GO:0005509^molecular_function^calcium ion binding
	G	TRINITY_DN24863_c2_g4	TRINITY_DN24863_c2_g4_i11	-	-	TRINITY_DN24863_c2_g4::TRINITY_DN24863_c2_g4_i11::g.123533::m.123533	1855-2157[-]	-	U1MNM1_ASCSU^U1MNM1_ASCSU^Q:2130-1969,H:6-62^49.123%ID^E:0.00033^RecName: Full=60 kDa ss-a ro ribonucleoprotein-like protein^.	U1MNM1_ASCSU^U1MNM1_ASCSU^Q:3-63,H:5-62^48.438%ID^E:3.04e-07^RecName: Full=60 kDa ss-a ro ribonucleoprotein-like protein^.	-	-	-	-	-	-	-
	G	TRINITY_DN25229_c7_g2	TRINITY_DN25229_c7_g2_i3	KL41A_DANRE^KL41A_DANRE^Q:3169-2795,H:419-542^25.984%ID^E:1.31e-12^RecName: Full=Kelch-like protein 41a;^Eukaryota; Metazoa; Chordata; Craniata; Vertebrata; Euteleostomi; Actinopterygii; Neopterygii; Teleostei; Ostariophysi; Cypriniformes; Cyprinidae; Danio`KL41A_DANRE^KL41A_DANRE^Q:3558-3289,H:327-415^32.292%ID^E:1.31e-12^RecName: Full=Kelch-like protein 41a;^Eukaryota; Metazoa; Chordata; Crania…	-	TRINITY_DN25229_c7_g2::TRINITY_DN25229_c7_g2_i3::g.137474::m.137474	2645-3163[-]	IPP_HUMAN^IPP_HUMAN^Q:21-153,H:438-570^31.655%ID^E:3.18e-10^RecName: Full=Actin-binding protein IPP;^Eukaryota; Metazoa; Chordata; Craniata; Vertebrata; Euteleostomi; Mammalia; Eutheria; Euarchontoglires; Primates; Haplorrhini; Catarrhini; Hominidae; Homo	F1KYT4_ASCSU^F1KYT4_ASCSU^Q:3172-2648,H:438-610^38.286%ID^E:5.75e-25^RecName: Full=Ring canal kelch^.`F1KYT4_ASCSU	F1KYT4_ASCSU^F1KYT4_ASCSU^Q:1-172,H:441-610^37.791%ID^E:3.51e-27^RecName: Full=Ring canal kelch^.`F1KYT4_ASCSU	PF01344.24^Kelch_1^Kelch motif^9-58^E:3.8e-10`PF13964.5^Kelch_6^Kelch motif^9-61^E:1.9e-07	-	-	ENOG410XNX8^kelch-like	KEGG:hsa:3652`KO:K13956	GO:0015629^cellular_component^actin cytoskeleton`GO:0031463^cellular_component^Cul3-RING ubiquitin ligase complex`GO:0005737^cellular_component^cytoplasm`GO:0003779^molecular_function^actin binding`GO:0016567^biological_process^protein ubiquitination	GO:0005515^molecular_function^protein binding
	G	TRINITY_DN24462_c1_g8	TRINITY_DN24462_c1_g8_i1	ABT1_PONAB^ABT1_PONAB^Q:1360-905,H:46-209^46.341%ID^E:2.76e-43^RecName: Full=Activator of basal transcription 1;^Eukaryota; Metazoa; Chordata; Craniata; Vertebrata; Euteleostomi; Mammalia; Eutheria; Euarchontoglires; Primates; Haplorrhini; Catarrhini; Hominidae; Pongo	-	TRINITY_DN24462_c1_g8::TRINITY_DN24462_c1_g8_i1::g.110300::m.110300	794-1600[-]	ABT1_PONAB^ABT1_PONAB^Q:81-241,H:46-218^45.665%ID^E:4.99e-48^RecName: Full=Activator of basal transcription 1;^Eukaryota; Metazoa; Chordata; Craniata; Vertebrata; Euteleostomi; Mammalia; Eutheria; Euarchontoglires; Primates; Haplorrhini; Catarrhini; Hominidae; Pongo	U1MPT7_ASCSU^U1MPT7_ASCSU^Q:1420-797,H:51-262^76.887%ID^E:2.63e-102^RecName: Full=Activator of basal transcription 1^.	U1MPT7_ASCSU^U1MPT7_ASCSU^Q:38-268,H:38-262^73.617%ID^E:9.26e-117^RecName: Full=Activator of basal transcription 1^.	-	-	-	ENOG4111JJV^Activator of basal transcription	KEGG:pon:100172765`KO:K14785	GO:0005730^cellular_component^nucleolus`GO:0003677^molecular_function^DNA binding`GO:0003723^molecular_function^RNA binding`GO:0006355^biological_process^regulation of transcription, DNA-templated`GO:0006351^biological_process^transcription, DNA-templated	-
	G	TRINITY_DN19886_c0_g1	TRINITY_DN19886_c0_g1_i1	RHY1_CAEEL^RHY1_CAEEL^Q:404-1795,H:30-493^55.819%ID^E:0^RecName: Full=Regulator of hypoxia-inducible factor 1 {ECO:0000303|PubMed:16980385};^Eukaryota; Metazoa; Ecdysozoa; Nematoda; Chromadorea; Rhabditida; Rhabditoidea; Rhabditidae; Peloderinae; Caenorhabditis	-	TRINITY_DN19886_c0_g1::TRINITY_DN19886_c0_g1_i1::g.10664::m.10664	299-1825[+]	RHY1_CAEEL^RHY1_CAEEL^Q:36-499,H:30-493^55.819%ID^E:0^RecName: Full=Regulator of hypoxia-inducible factor 1 {ECO:0000303|PubMed:16980385};^Eukaryota; Metazoa; Ecdysozoa; Nematoda; Chromadorea; Rhabditida; Rhabditoidea; Rhabditidae; Peloderinae; Caenorhabditis	Q9XVW1_CAEEL^Q9XVW1_CAEEL^Q:404-1795,H:30-493^55.819%ID^E:1.57e-179^RecName: Full=Protein RHY-1^.	Q9XVW1_CAEEL^Q9XVW1_CAEEL^Q:36-499,H:30-493^55.819%ID^E:0^RecName: Full=Protein RHY-1^.	PF01757.21^Acyl_transf_3^Acyltransferase family^101-489^E:6.6e-24	-	ExpAA=222.19^PredHel=10^Topology=i52-74o153-172i192-214o248-270i277-299o332-354i366-388o403-422i435-454o469-491i	ENOG410YD1T^nose resistant to fluoxetine protein 6-like	KEGG:cel:CELE_W07A12.7	GO:0005789^cellular_component^endoplasmic reticulum membrane`GO:0016021^cellular_component^integral component of membrane`GO:0048471^cellular_component^perinuclear region of cytoplasm`GO:0016747^molecular_function^transferase activity, transferring acyl groups other than amino-acyl groups`GO:1900038^biological_process^negative regulation of cellular response to hypoxia`GO:0001666^biological_proce…	GO:0016747^molecular_function^transferase activity, transferring acyl groups other than amino-acyl groups
	G	TRINITY_DN18858_c0_g1	TRINITY_DN18858_c0_g1_i3	PPR3D_HUMAN^PPR3D_HUMAN^Q:802-209,H:58-283^30.088%ID^E:5.11e-18^RecName: Full=Protein phosphatase 1 regulatory subunit 3D;^Eukaryota; Metazoa; Chordata; Craniata; Vertebrata; Euteleostomi; Mammalia; Eutheria; Euarchontoglires; Primates; Haplorrhini; Catarrhini; Hominidae; Homo	-	TRINITY_DN18858_c0_g1::TRINITY_DN18858_c0_g1_i3::g.6662::m.6662	161-805[-]	PPR3D_HUMAN^PPR3D_HUMAN^Q:2-199,H:58-283^30.088%ID^E:1.05e-18^RecName: Full=Protein phosphatase 1 regulatory subunit 3D;^Eukaryota; Metazoa; Chordata; Craniata; Vertebrata; Euteleostomi; Mammalia; Eutheria; Euarchontoglires; Primates; Haplorrhini; Catarrhini; Hominidae; Homo	U1MBJ2_ASCSU^U1MBJ2_ASCSU^Q:781-164,H:9-215^61.611%ID^E:9.99e-86^RecName: Full=Protein phosphatase 1 regulatory subunit 3d^.	U1MBJ2_ASCSU^U1MBJ2_ASCSU^Q:9-214,H:9-215^61.611%ID^E:3.72e-87^RecName: Full=Protein phosphatase 1 regulatory subunit 3d^.	PF03370.12^CBM_21^Carbohydrate/starch-binding module (family 21)^94-193^E:1.9e-27`PF16760.4^CBM53^Starch/carbohydrate-binding module (family 53)^117-193^E:1.6e-12	-	-	ENOG4111FT1^protein phosphatase 1, regulatory subunit	KEGG:hsa:5509`KO:K07189	GO:0042587^cellular_component^glycogen granule`GO:0043231^cellular_component^intracellular membrane-bounded organelle`GO:0019899^molecular_function^enzyme binding`GO:0004722^molecular_function^protein serine/threonine phosphatase activity`GO:0005977^biological_process^glycogen metabolic process`GO:0005979^biological_process^regulation of glycogen biosynthetic process`GO:0005981^biological_process…	GO:0005515^molecular_function^protein binding`GO:2001070^molecular_function^starch binding
	G	TRINITY_DN25899_c1_g1	TRINITY_DN25899_c1_g1_i10	GPT_BOVIN^GPT_BOVIN^Q:936-1634,H:178-408^56.223%ID^E:8.85e-94^RecName: Full=UDP-N-acetylglucosamine--dolichyl-phosphate N-acetylglucosaminephosphotransferase;^Eukaryota; Metazoa; Chordata; Craniata; Vertebrata; Euteleostomi; Mammalia; Eutheria; Laurasiatheria; Cetartiodactyla; Ruminantia; Pecora; Bovidae; Bovinae; Bos`GPT_BOVIN^GPT_BOVIN^Q:437-835,H:36-168^50.37%ID^E:8.85e-94^RecName: Full=UDP-N-…	-	TRINITY_DN25899_c1_g1::TRINITY_DN25899_c1_g1_i10::g.156394::m.156394	927-1643[+]	GPT_BOVIN^GPT_BOVIN^Q:4-236,H:178-408^56.223%ID^E:4.06e-83^RecName: Full=UDP-N-acetylglucosamine--dolichyl-phosphate N-acetylglucosaminephosphotransferase;^Eukaryota; Metazoa; Chordata; Craniata; Vertebrata; Euteleostomi; Mammalia; Eutheria; Laurasiatheria; Cetartiodactyla; Ruminantia; Pecora; Bovidae; Bovinae; Bos	U1M6T9_ASCSU^U1M6T9_ASCSU^Q:921-1640,H:153-392^74.583%ID^E:1e-145^RecName: Full=Udp-n-acetylglucosamine--dolichyl-phosphate n-acetylglucosaminephosphotransferase^.`U1M6T9_ASCSU	U1M6T9_ASCSU^U1M6T9_ASCSU^Q:1-238,H:155-392^75.21%ID^E:7.52e-133^RecName: Full=Udp-n-acetylglucosamine--dolichyl-phosphate n-acetylglucosaminephosphotransferase^.	PF00953.20^Glycos_transf_4^Glycosyl transferase family 4^3-97^E:1.8e-20	-	ExpAA=100.66^PredHel=5^Topology=i12-34o47-69i82-99o103-125i207-229o	COG0472^phospho-N-acetylmuramoyl-pentapeptide-transferase activity	KEGG:bta:537812`KO:K01001	GO:0005789^cellular_component^endoplasmic reticulum membrane`GO:0016021^cellular_component^integral component of membrane`GO:0016020^cellular_component^membrane`GO:0008963^molecular_function^phospho-N-acetylmuramoyl-pentapeptide-transferase activity`GO:0016757^molecular_function^transferase activity, transferring glycosyl groups`GO:0003975^molecular_function^UDP-N-acetylglucosamine-dolichyl-phosp…	GO:0008963^molecular_function^phospho-N-acetylmuramoyl-pentapeptide-transferase activity`GO:0016021^cellular_component^integral component of membrane
	G	TRINITY_DN8047_c0_g1	TRINITY_DN8047_c0_g1_i1	GDF10_XENLA^GDF10_XENLA^Q:1662-451,H:33-442^29.04%ID^E:2.51e-40^RecName: Full=Growth/differentiation factor 10;^Eukaryota; Metazoa; Chordata; Craniata; Vertebrata; Euteleostomi; Amphibia; Batrachia; Anura; Pipoidea; Pipidae; Xenopodinae; Xenopus; Xenopus	-	TRINITY_DN8047_c0_g1::TRINITY_DN8047_c0_g1_i1::g.1013::m.1013	445-1887[-]	GDF10_XENLA^GDF10_XENLA^Q:76-479,H:33-442^29.508%ID^E:9.38e-46^RecName: Full=Growth/differentiation factor 10;^Eukaryota; Metazoa; Chordata; Craniata; Vertebrata; Euteleostomi; Amphibia; Batrachia; Anura; Pipoidea; Pipidae; Xenopodinae; Xenopus; Xenopus	U1NHF5_ASCSU^U1NHF5_ASCSU^Q:1812-448,H:5-460^66.452%ID^E:0^RecName: Full=Bone morphogenetic protein 3^.	U1NHF5_ASCSU^U1NHF5_ASCSU^Q:26-480,H:5-460^66.452%ID^E:0^RecName: Full=Bone morphogenetic protein 3^.	PF00019.19^TGF_beta^Transforming growth factor beta like domain^376-479^E:2.4e-29	-	-	-	KEGG:xla:398614`KO:K05496	GO:0005615^cellular_component^extracellular space`GO:0005125^molecular_function^cytokine activity`GO:0008083^molecular_function^growth factor activity`GO:0016015^molecular_function^morphogen activity`GO:0038100^molecular_function^nodal binding`GO:0009653^biological_process^anatomical structure morphogenesis`GO:0007275^biological_process^multicellular organism development`GO:0001649^biological_pro…	GO:0008083^molecular_function^growth factor activity
	G	TRINITY_DN21932_c5_g5	TRINITY_DN21932_c5_g5_i4	-	-	TRINITY_DN21932_c5_g5::TRINITY_DN21932_c5_g5_i4::g.37590::m.37590	3983-4513[-]	-	U1NHE3_ASCSU^U1NHE3_ASCSU^Q:4672-3992,H:52-285^41.88%ID^E:5.15e-43^RecName: Full=Serpentine class tx family member (Srtx-1)^.	U1NHE3_ASCSU^U1NHE3_ASCSU^Q:1-174,H:107-285^42.458%ID^E:8.66e-46^RecName: Full=Serpentine class tx family member (Srtx-1)^.	-	-	ExpAA=64.54^PredHel=3^Topology=o5-24i45-67o98-115i	-	-	-	-
	G	TRINITY_DN22641_c0_g1	TRINITY_DN22641_c0_g1_i5	PGPI_MOUSE^PGPI_MOUSE^Q:994-1365,H:62-179^32.8%ID^E:8.6e-12^RecName: Full=Pyroglutamyl-peptidase 1;^Eukaryota; Metazoa; Chordata; Craniata; Vertebrata; Euteleostomi; Mammalia; Eutheria; Euarchontoglires; Glires; Rodentia; Myomorpha; Muroidea; Muridae; Murinae; Mus; Mus`PGPI_MOUSE^PGPI_MOUSE^Q:386-589,H:5-69^42.647%ID^E:1.84e-05^RecName: Full=Pyroglutamyl-peptidase 1;^Eukaryota; Metazoa; Chordata;…	-	TRINITY_DN22641_c0_g1::TRINITY_DN22641_c0_g1_i5::g.54670::m.54670	808-1428[+]	PGPI_MOUSE^PGPI_MOUSE^Q:63-200,H:62-193^31.655%ID^E:3.24e-14^RecName: Full=Pyroglutamyl-peptidase 1;^Eukaryota; Metazoa; Chordata; Craniata; Vertebrata; Euteleostomi; Mammalia; Eutheria; Euarchontoglires; Glires; Rodentia; Myomorpha; Muroidea; Muridae; Murinae; Mus; Mus	F1LBU7_ASCSU^F1LBU7_ASCSU^Q:994-1386,H:74-206^45.113%ID^E:3.76e-30^RecName: Full=Pyroglutamyl-peptidase 1^.`F1LBU7_ASCSU	F1LBU7_ASCSU^F1LBU7_ASCSU^Q:63-203,H:74-216^44.755%ID^E:1.75e-36^RecName: Full=Pyroglutamyl-peptidase 1^.	PF06162.11^PgaPase_1^Putative pyroglutamyl peptidase PgaPase_1^70-142^E:1.3e-06	-	-	COG2039^Removes 5-oxoproline from various penultimate amino acid residues except L-proline (By similarity)	KEGG:mmu:66522`KO:K01304	GO:0005829^cellular_component^cytosol`GO:0008234^molecular_function^cysteine-type peptidase activity`GO:0008233^molecular_function^peptidase activity`GO:0016920^molecular_function^pyroglutamyl-peptidase activity`GO:0006508^biological_process^proteolysis	-
	G	TRINITY_DN25262_c0_g2	TRINITY_DN25262_c0_g2_i5	INX3_CAEEL^INX3_CAEEL^Q:34-930,H:1-289^33.667%ID^E:7.5e-43^RecName: Full=Innexin-3;^Eukaryota; Metazoa; Ecdysozoa; Nematoda; Chromadorea; Rhabditida; Rhabditoidea; Rhabditidae; Peloderinae; Caenorhabditis	-	TRINITY_DN25262_c0_g2::TRINITY_DN25262_c0_g2_i5::g.138415::m.138415	34-1008[+]	INX3_CAEEL^INX3_CAEEL^Q:1-299,H:1-289^33.667%ID^E:7.16e-51^RecName: Full=Innexin-3;^Eukaryota; Metazoa; Ecdysozoa; Nematoda; Chromadorea; Rhabditida; Rhabditoidea; Rhabditidae; Peloderinae; Caenorhabditis	F1L4F5_ASCSU^F1L4F5_ASCSU^Q:34-921,H:2-297^55.405%ID^E:3.38e-108^RecName: Full=Innexin^.	F1L4F5_ASCSU^F1L4F5_ASCSU^Q:1-296,H:2-297^55.405%ID^E:5.8e-124^RecName: Full=Innexin^.	PF00876.17^Innexin^Innexin^20-300^E:3.1e-74	-	-	ENOG410XT2D^to innexin 1 Hydra magnipapillata	KEGG:cel:CELE_F22F4.2	GO:0005737^cellular_component^cytoplasm`GO:0005921^cellular_component^gap junction`GO:0016021^cellular_component^integral component of membrane`GO:0005886^cellular_component^plasma membrane`GO:0005243^molecular_function^gap junction channel activity`GO:0055077^molecular_function^gap junction hemi-channel activity`GO:0048598^biological_process^embryonic morphogenesis`GO:0006811^biological_process^…	GO:0005921^cellular_component^gap junction
	G	TRINITY_DN22695_c0_g1	TRINITY_DN22695_c0_g1_i2	CCNE2_XENLA^CCNE2_XENLA^Q:855-1670,H:85-335^33.333%ID^E:2.34e-46^RecName: Full=G1/S-specific cyclin-E2;^Eukaryota; Metazoa; Chordata; Craniata; Vertebrata; Euteleostomi; Amphibia; Batrachia; Anura; Pipoidea; Pipidae; Xenopodinae; Xenopus; Xenopus	-	TRINITY_DN22695_c0_g1::TRINITY_DN22695_c0_g1_i2::g.53894::m.53894	102-1910[+]	CCNE2_XENLA^CCNE2_XENLA^Q:252-523,H:85-335^33.333%ID^E:1.37e-48^RecName: Full=G1/S-specific cyclin-E2;^Eukaryota; Metazoa; Chordata; Craniata; Vertebrata; Euteleostomi; Amphibia; Batrachia; Anura; Pipoidea; Pipidae; Xenopodinae; Xenopus; Xenopus	U1M227_ASCSU^U1M227_ASCSU^Q:849-1784,H:140-451^37.188%ID^E:3.43e-52^RecName: Full=G1 s-specific cyclin-e^.	U1M227_ASCSU^U1M227_ASCSU^Q:250-561,H:140-451^37.188%ID^E:4.34e-55^RecName: Full=G1 s-specific cyclin-e^.	PF00134.22^Cyclin_N^Cyclin, N-terminal domain^286-405^E:1.1e-28	-	-	-	-	GO:0005634^cellular_component^nucleus`GO:0051301^biological_process^cell division`GO:0000082^biological_process^G1/S transition of mitotic cell cycle`GO:0051726^biological_process^regulation of cell cycle	-
	G	TRINITY_DN26203_c3_g1	TRINITY_DN26203_c3_g1_i3	AP3M1_PONAB^AP3M1_PONAB^Q:2072-828,H:1-418^68.421%ID^E:0^RecName: Full=AP-3 complex subunit mu-1;^Eukaryota; Metazoa; Chordata; Craniata; Vertebrata; Euteleostomi; Mammalia; Eutheria; Euarchontoglires; Primates; Haplorrhini; Catarrhini; Hominidae; Pongo	-	TRINITY_DN26203_c3_g1::TRINITY_DN26203_c3_g1_i3::g.168621::m.168621	825-2114[-]	AP3M1_PONAB^AP3M1_PONAB^Q:15-429,H:1-418^68.421%ID^E:0^RecName: Full=AP-3 complex subunit mu-1;^Eukaryota; Metazoa; Chordata; Craniata; Vertebrata; Euteleostomi; Mammalia; Eutheria; Euarchontoglires; Primates; Haplorrhini; Catarrhini; Hominidae; Pongo	F1L4B7_ASCSU^F1L4B7_ASCSU^Q:2072-828,H:1-415^93.494%ID^E:0^RecName: Full=AP-3 complex subunit mu-1^.	F1L4B7_ASCSU^F1L4B7_ASCSU^Q:15-429,H:1-415^93.494%ID^E:0^RecName: Full=AP-3 complex subunit mu-1^.	PF01217.19^Clat_adaptor_s^Clathrin adaptor complex small chain^15-140^E:5.5e-05`PF00928.20^Adap_comp_sub^Adaptor complexes medium subunit family^179-428^E:1.6e-75	-	-	ENOG410XT7B^adaptor-related protein complex 3, mu	KEGG:pon:100172465`KEGG:pon:100174037`KO:K12398	GO:1904115^cellular_component^axon cytoplasm`GO:0030131^cellular_component^clathrin adaptor complex`GO:0030659^cellular_component^cytoplasmic vesicle membrane`GO:0005794^cellular_component^Golgi apparatus`GO:0005765^cellular_component^lysosomal membrane`GO:0017137^molecular_function^Rab GTPase binding`GO:0008089^biological_process^anterograde axonal transport`GO:0048490^biological_process^anterog…	-
	G	TRINITY_DN23431_c2_g2	TRINITY_DN23431_c2_g2_i1	RL6_CAEEL^RL6_CAEEL^Q:1474-722,H:1-217^53.668%ID^E:3.59e-78^RecName: Full=60S ribosomal protein L6;^Eukaryota; Metazoa; Ecdysozoa; Nematoda; Chromadorea; Rhabditida; Rhabditoidea; Rhabditidae; Peloderinae; Caenorhabditis	-	TRINITY_DN23431_c2_g2::TRINITY_DN23431_c2_g2_i1::g.78253::m.78253	719-1474[-]	RL6_CAEEL^RL6_CAEEL^Q:1-251,H:1-217^56.972%ID^E:1.12e-86^RecName: Full=60S ribosomal protein L6;^Eukaryota; Metazoa; Ecdysozoa; Nematoda; Chromadorea; Rhabditida; Rhabditoidea; Rhabditidae; Peloderinae; Caenorhabditis	U1N7E5_ASCSU^U1N7E5_ASCSU^Q:1474-722,H:1-251^80.478%ID^E:2.25e-117^RecName: Full=60s ribosomal protein l6^.	U1N7E5_ASCSU^U1N7E5_ASCSU^Q:1-251,H:1-251^80.478%ID^E:1.37e-143^RecName: Full=60s ribosomal protein l6^.	PF03868.14^Ribosomal_L6e_N^Ribosomal protein L6, N-terminal domain^4-54^E:5.6e-12`PF01159.18^Ribosomal_L6e^Ribosomal protein L6e^140-251^E:2.2e-37	-	-	COG2163^(ribosomal) protein	KEGG:cel:CELE_R151.3`KO:K02934	GO:0022625^cellular_component^cytosolic large ribosomal subunit`GO:0003723^molecular_function^RNA binding`GO:0003735^molecular_function^structural constituent of ribosome`GO:0002181^biological_process^cytoplasmic translation`GO:0008340^biological_process^determination of adult lifespan`GO:0000027^biological_process^ribosomal large subunit assembly	GO:0003735^molecular_function^structural constituent of ribosome`GO:0006412^biological_process^translation`GO:0005622^cellular_component^intracellular`GO:0005840^cellular_component^ribosome
	G	TRINITY_DN21858_c9_g2	TRINITY_DN21858_c9_g2_i5	EIF3A_BRUMA^EIF3A_BRUMA^Q:3208-1700,H:283-787^74.059%ID^E:0^RecName: Full=Eukaryotic translation initiation factor 3 subunit A {ECO:0000255|HAMAP-Rule:MF_03000};^Eukaryota; Metazoa; Ecdysozoa; Nematoda; Chromadorea; Spirurida; Filarioidea; Onchocercidae; Brugia`EIF3A_BRUMA^EIF3A_BRUMA^Q:4278-3430,H:1-283^93.64%ID^E:6.22e-176^RecName: Full=Eukaryotic translation initiation factor 3 subunit A {ECO:…	-	TRINITY_DN21858_c9_g2::TRINITY_DN21858_c9_g2_i5::g.36093::m.36093	671-3151[-]	EIF3A_BRUMA^EIF3A_BRUMA^Q:1-826,H:302-1096^58.214%ID^E:0^RecName: Full=Eukaryotic translation initiation factor 3 subunit A {ECO:0000255|HAMAP-Rule:MF_03000};^Eukaryota; Metazoa; Ecdysozoa; Nematoda; Chromadorea; Spirurida; Filarioidea; Onchocercidae; Brugia	F1KRX7_ASCSU^F1KRX7_ASCSU^Q:3208-674,H:283-1125^68.421%ID^E:0^RecName: Full=Eukaryotic translation initiation factor 3 subunit A^.`F1KRX7_ASCSU	F1KRX7_ASCSU^F1KRX7_ASCSU^Q:1-826,H:302-1125^68.182%ID^E:0^RecName: Full=Eukaryotic translation initiation factor 3 subunit A^.	PF01399.26^PCI^PCI domain^116-197^E:1.9e-08	-	-	-	KEGG:bmy:Bm1_29045`KO:K03254	GO:0005852^cellular_component^eukaryotic translation initiation factor 3 complex`GO:0003743^molecular_function^translation initiation factor activity	GO:0005515^molecular_function^protein binding
	G	TRINITY_DN22527_c0_g1	TRINITY_DN22527_c0_g1_i4	VA0D1_DROME^VA0D1_DROME^Q:2304-1555,H:101-350^81.6%ID^E:7.07e-148^RecName: Full=V-type proton ATPase subunit d 1;^Eukaryota; Metazoa; Ecdysozoa; Arthropoda; Hexapoda; Insecta; Pterygota; Neoptera; Holometabola; Diptera; Brachycera; Muscomorpha; Ephydroidea; Drosophilidae; Drosophila; Sophophora	-	TRINITY_DN22527_c0_g1::TRINITY_DN22527_c0_g1_i4::g.52143::m.52143	1552-2295[-]	VA0D1_DROME^VA0D1_DROME^Q:1-247,H:104-350^81.781%ID^E:3.04e-155^RecName: Full=V-type proton ATPase subunit d 1;^Eukaryota; Metazoa; Ecdysozoa; Arthropoda; Hexapoda; Insecta; Pterygota; Neoptera; Holometabola; Diptera; Brachycera; Muscomorpha; Ephydroidea; Drosophilidae; Drosophila; Sophophora	A8QBD0_BRUMA^A8QBD0_BRUMA^Q:2304-1555,H:115-364^95.2%ID^E:1.6e-168^RecName: Full=Protein BM-VHA-16, isoform c^.	A8QBD0_BRUMA^A8QBD0_BRUMA^Q:1-247,H:118-364^95.142%ID^E:1.23e-175^RecName: Full=Protein BM-VHA-16, isoform c^.	PF01992.15^vATP-synt_AC39^ATP synthase (C/AC39) subunit^1-243^E:7.6e-80	-	-	COG1527^ATP synthase, subunit	KEGG:dme:Dmel_CG2934`KO:K02146	GO:0005769^cellular_component^early endosome`GO:0005765^cellular_component^lysosomal membrane`GO:0005886^cellular_component^plasma membrane`GO:0033181^cellular_component^plasma membrane proton-transporting V-type ATPase complex`GO:0016471^cellular_component^vacuolar proton-transporting V-type ATPase complex`GO:0000220^cellular_component^vacuolar proton-transporting V-type ATPase, V0 domain`GO:000…	-
	G	TRINITY_DN28416_c0_g1	TRINITY_DN28416_c0_g1_i1	-	-	TRINITY_DN28416_c0_g1::TRINITY_DN28416_c0_g1_i1::g.170709::m.170709	2-499[+]	-	U1NAY8_ASCSU^U1NAY8_ASCSU^Q:32-496,H:2-158^78.344%ID^E:1.59e-92^RecName: Full=Db module family protein^.	U1NAY8_ASCSU^U1NAY8_ASCSU^Q:11-165,H:2-158^78.344%ID^E:1.04e-92^RecName: Full=Db module family protein^.	PF01682.18^DB^DB module^53-158^E:5.4e-16	-	-	-	-	-	-
	G	TRINITY_DN26068_c2_g2	TRINITY_DN26068_c2_g2_i11	UTP4_SCHPO^UTP4_SCHPO^Q:768-1292,H:241-414^26.943%ID^E:4.13e-06^RecName: Full=U3 small nucleolar RNA-associated protein 4;^Eukaryota; Fungi; Dikarya; Ascomycota; Taphrinomycotina; Schizosaccharomycetes; Schizosaccharomycetales; Schizosaccharomycetaceae; Schizosaccharomyces	-	TRINITY_DN26068_c2_g2::TRINITY_DN26068_c2_g2_i11::g.165056::m.165056	852-2069[+]	UTP4_MOUSE^UTP4_MOUSE^Q:22-220,H:286-493^24.651%ID^E:8.78e-06^RecName: Full=U3 small nucleolar RNA-associated protein 4 homolog;^Eukaryota; Metazoa; Chordata; Craniata; Vertebrata; Euteleostomi; Mammalia; Eutheria; Euarchontoglires; Glires; Rodentia; Myomorpha; Muroidea; Muridae; Murinae; Mus; Mus	U1NPR7_ASCSU^U1NPR7_ASCSU^Q:738-2066,H:224-644^33.853%ID^E:5.64e-56^RecName: Full=Cirhin^.	U1NPR7_ASCSU^U1NPR7_ASCSU^Q:2-405,H:263-644^32.683%ID^E:2.89e-52^RecName: Full=Cirhin^.	-	-	-	ENOG410XQNR^cirrhosis, autosomal recessive 1A (cirhin)	KEGG:mmu:21771`KO:K14548	GO:0005694^cellular_component^chromosome`GO:0001650^cellular_component^fibrillar center`GO:0005730^cellular_component^nucleolus`GO:0034455^cellular_component^t-UTP complex`GO:0003723^molecular_function^RNA binding`GO:0030490^biological_process^maturation of SSU-rRNA`GO:0006355^biological_process^regulation of transcription, DNA-templated`GO:0006351^biological_process^transcription, DNA-templated	-
	G	TRINITY_DN23249_c0_g2	TRINITY_DN23249_c0_g2_i1	UNC22_CAEEL^UNC22_CAEEL^Q:506-396,H:63-99^86.486%ID^E:7.86e-14^RecName: Full=Twitchin {ECO:0000303|PubMed:7190524};^Eukaryota; Metazoa; Ecdysozoa; Nematoda; Chromadorea; Rhabditida; Rhabditoidea; Rhabditidae; Peloderinae; Caenorhabditis	-	TRINITY_DN23249_c0_g2::TRINITY_DN23249_c0_g2_i1::g.72643::m.72643	201-506[+]	-	F1KPE9_ASCSU^F1KPE9_ASCSU^Q:506-396,H:63-99^94.595%ID^E:8.93e-15^RecName: Full=Titin^.	-	-	-	-	-	-	-	-
	G	TRINITY_DN19425_c0_g1	TRINITY_DN19425_c0_g1_i5	CQ10A_XENLA^CQ10A_XENLA^Q:262-714,H:82-231^49.669%ID^E:6.71e-44^RecName: Full=Coenzyme Q-binding protein COQ10 homolog A, mitochondrial;^Eukaryota; Metazoa; Chordata; Craniata; Vertebrata; Euteleostomi; Amphibia; Batrachia; Anura; Pipoidea; Pipidae; Xenopodinae; Xenopus; Xenopus	-	TRINITY_DN19425_c0_g1::TRINITY_DN19425_c0_g1_i5::g.8760::m.8760	181-765[+]	CQ10A_XENLA^CQ10A_XENLA^Q:11-178,H:67-231^49.112%ID^E:3.56e-49^RecName: Full=Coenzyme Q-binding protein COQ10 homolog A, mitochondrial;^Eukaryota; Metazoa; Chordata; Craniata; Vertebrata; Euteleostomi; Amphibia; Batrachia; Anura; Pipoidea; Pipidae; Xenopodinae; Xenopus; Xenopus	F1KZ74_ASCSU^F1KZ74_ASCSU^Q:265-762,H:26-190^69.277%ID^E:1.26e-76^RecName: Full=Coenzyme Q-binding protein COQ10 A^.	F1KZ74_ASCSU^F1KZ74_ASCSU^Q:3-194,H:1-190^64.583%ID^E:1.62e-86^RecName: Full=Coenzyme Q-binding protein COQ10 A^.	PF03364.19^Polyketide_cyc^Polyketide cyclase / dehydrase and lipid transport^41-168^E:2.6e-23	-	-	-	KEGG:xla:446416`KO:K18588	GO:0005743^cellular_component^mitochondrial inner membrane	-
	G	TRINITY_DN24927_c0_g2	TRINITY_DN24927_c0_g2_i12	CBL_MLVCN^CBL_MLVCN^Q:4573-3719,H:82-369^63.889%ID^E:3.63e-123^RecName: Full=Transforming protein cbl;^Viruses; Retro-transcribing viruses; Retroviridae; Orthoretrovirinae; Gammaretrovirus; Murine leukemia virus	-	TRINITY_DN24927_c0_g2::TRINITY_DN24927_c0_g2_i12::g.125822::m.125822	3707-4753[-]	CBL_MLVCN^CBL_MLVCN^Q:61-345,H:82-369^63.889%ID^E:1.02e-135^RecName: Full=Transforming protein cbl;^Viruses; Retro-transcribing viruses; Retroviridae; Orthoretrovirinae; Gammaretrovirus; Murine leukemia virus	U1NJL7_ASCSU^U1NJL7_ASCSU^Q:4714-3728,H:1-328^88.45%ID^E:0^RecName: Full=E3 ubiquitin-protein ligase cbl-b^.`U1NJL7_ASCSU	U1NJL7_ASCSU^U1NJL7_ASCSU^Q:14-342,H:1-328^88.45%ID^E:0^RecName: Full=E3 ubiquitin-protein ligase cbl-b^.	PF02262.15^Cbl_N^CBL proto-oncogene N-terminal domain 1^61-180^E:6.3e-50`PF02761.13^Cbl_N2^CBL proto-oncogene N-terminus, EF hand-like domain^185-268^E:4.4e-37`PF02762.13^Cbl_N3^CBL proto-oncogene N-terminus, SH2-like domain^270-343^E:4.7e-39	-	-	-	-	GO:0042025^cellular_component^host cell nucleus`GO:0005509^molecular_function^calcium ion binding`GO:0001784^molecular_function^phosphotyrosine residue binding`GO:0004871^molecular_function^signal transducer activity`GO:0004842^molecular_function^ubiquitin-protein transferase activity`GO:0007166^biological_process^cell surface receptor signaling pathway`GO:0023051^biological_process^regulation of…	GO:0004871^molecular_function^signal transducer activity`GO:0007166^biological_process^cell surface receptor signaling pathway`GO:0005634^cellular_component^nucleus`GO:0005509^molecular_function^calcium ion binding
	G	TRINITY_DN21236_c0_g1	TRINITY_DN21236_c0_g1_i7	TOLL7_DROME^TOLL7_DROME^Q:4363-1856,H:130-993^32.262%ID^E:1.12e-91^RecName: Full=Toll-like receptor 7 {ECO:0000305};^Eukaryota; Metazoa; Ecdysozoa; Arthropoda; Hexapoda; Insecta; Pterygota; Neoptera; Holometabola; Diptera; Brachycera; Muscomorpha; Ephydroidea; Drosophilidae; Drosophila; Sophophora`TOLL7_DROME^TOLL7_DROME^Q:1498-1085,H:1098-1235^28.671%ID^E:2.78e-06^RecName: Full=Toll-like recepto…	-	TRINITY_DN21236_c0_g1::TRINITY_DN21236_c0_g1_i7::g.23292::m.23292	998-4627[-]	TOLL7_DROME^TOLL7_DROME^Q:89-1181,H:130-1235^30.149%ID^E:8.98e-115^RecName: Full=Toll-like receptor 7 {ECO:0000305};^Eukaryota; Metazoa; Ecdysozoa; Arthropoda; Hexapoda; Insecta; Pterygota; Neoptera; Holometabola; Diptera; Brachycera; Muscomorpha; Ephydroidea; Drosophilidae; Drosophila; Sophophora	F1KQZ3_ASCSU^F1KQZ3_ASCSU^Q:4561-1001,H:36-1224^70.395%ID^E:0^RecName: Full=Insulin-like growth factor-binding protein complex acid labile subunit^.	F1KQZ3_ASCSU^F1KQZ3_ASCSU^Q:23-1209,H:36-1224^70.395%ID^E:0^RecName: Full=Insulin-like growth factor-binding protein complex acid labile subunit^.	PF13306.5^LRR_5^Leucine rich repeats (6 copies)^84-177^E:0.015`PF13855.5^LRR_8^Leucine rich repeat^197-254^E:2.9e-07`PF13855.5^LRR_8^Leucine rich repeat^310-370^E:1.7e-08`PF13306.5^LRR_5^Leucine rich repeats (6 copies)^329-416^E:7.6e-07`PF13855.5^LRR_8^Leucine rich repeat^335-394^E:1.1e-12`PF00560.32^LRR_1^Leucine Rich Repeat^359-381^E:1.1`PF13855.5^LRR_8^Leucine rich repeat^383-441^E:2.4e-09`PF1…	-	ExpAA=24.54^PredHel=1^Topology=o987-1009i	COG4886^leucine Rich Repeat	KEGG:dme:Dmel_CG8595	GO:0009897^cellular_component^external side of plasma membrane`GO:0016021^cellular_component^integral component of membrane`GO:0005030^molecular_function^neurotrophin receptor activity`GO:0008329^molecular_function^signaling pattern recognition receptor activity`GO:0046790^molecular_function^virion binding`GO:0007411^biological_process^axon guidance`GO:0002752^biological_process^cell surface patt…	GO:0005515^molecular_function^protein binding`GO:0007165^biological_process^signal transduction
	G	TRINITY_DN22402_c0_g2	TRINITY_DN22402_c0_g2_i3	INX3_CAEEL^INX3_CAEEL^Q:2531-1491,H:21-368^38.764%ID^E:5.51e-77^RecName: Full=Innexin-3;^Eukaryota; Metazoa; Ecdysozoa; Nematoda; Chromadorea; Rhabditida; Rhabditoidea; Rhabditidae; Peloderinae; Caenorhabditis	-	TRINITY_DN22402_c0_g2::TRINITY_DN22402_c0_g2_i3::g.48647::m.48647	1245-2591[-]	INX3_CAEEL^INX3_CAEEL^Q:21-367,H:21-368^38.764%ID^E:1.33e-81^RecName: Full=Innexin-3;^Eukaryota; Metazoa; Ecdysozoa; Nematoda; Chromadorea; Rhabditida; Rhabditoidea; Rhabditidae; Peloderinae; Caenorhabditis	F1KVJ4_ASCSU^F1KVJ4_ASCSU^Q:2591-1368,H:1-410^46.973%ID^E:1.78e-128^RecName: Full=Innexin^.	F1KVJ4_ASCSU^F1KVJ4_ASCSU^Q:1-414,H:1-416^46.301%ID^E:6.81e-135^RecName: Full=Innexin^.	PF00876.17^Innexin^Innexin^21-367^E:5.5e-102	-	ExpAA=91.34^PredHel=4^Topology=o27-44i108-130o190-212i279-301o	ENOG410XT2D^to innexin 1 Hydra magnipapillata	KEGG:cel:CELE_F22F4.2	GO:0005737^cellular_component^cytoplasm`GO:0005921^cellular_component^gap junction`GO:0016021^cellular_component^integral component of membrane`GO:0005886^cellular_component^plasma membrane`GO:0005243^molecular_function^gap junction channel activity`GO:0055077^molecular_function^gap junction hemi-channel activity`GO:0048598^biological_process^embryonic morphogenesis`GO:0006811^biological_process^…	GO:0005921^cellular_component^gap junction
	G	TRINITY_DN22456_c5_g1	TRINITY_DN22456_c5_g1_i3	ACH3_CAEEL^ACH3_CAEEL^Q:367-1395,H:70-412^71.137%ID^E:6.27e-162^RecName: Full=Acetylcholine receptor subunit alpha-type deg-3;^Eukaryota; Metazoa; Ecdysozoa; Nematoda; Chromadorea; Rhabditida; Rhabditoidea; Rhabditidae; Peloderinae; Caenorhabditis`ACH3_CAEEL^ACH3_CAEEL^Q:1720-1965,H:475-556^46.988%ID^E:5.7e-14^RecName: Full=Acetylcholine receptor subunit alpha-type deg-3;^Eukaryota; Metazoa; Ecdy…	-	TRINITY_DN22456_c5_g1::TRINITY_DN22456_c5_g1_i3::g.50222::m.50222	103-1977[+]	ACH3_CAEEL^ACH3_CAEEL^Q:70-621,H:49-556^56.684%ID^E:0^RecName: Full=Acetylcholine receptor subunit alpha-type deg-3;^Eukaryota; Metazoa; Ecdysozoa; Nematoda; Chromadorea; Rhabditida; Rhabditoidea; Rhabditidae; Peloderinae; Caenorhabditis	U1M3Q9_ASCSU^U1M3Q9_ASCSU^Q:367-1968,H:657-1176^62.687%ID^E:0^RecName: Full=Acetylcholine receptor subunit alpha-type deg-3^.`U1M3Q9_ASCSU	U1M3Q9_ASCSU^U1M3Q9_ASCSU^Q:69-622,H:635-1176^65.108%ID^E:0^RecName: Full=Acetylcholine receptor subunit alpha-type deg-3^.`U1M3Q9_ASCSU	PF02931.22^Neur_chan_LBD^Neurotransmitter-gated ion-channel ligand binding domain^74-285^E:1.8e-59`PF02932.15^Neur_chan_memb^Neurotransmitter-gated ion-channel transmembrane region^292-608^E:8.3e-21	-	ExpAA=91.91^PredHel=4^Topology=o286-308i321-338o353-375i592-614o	ENOG410XQGR^cholinergic receptor, nicotinic	KEGG:cel:CELE_K03B8.9	GO:0030054^cellular_component^cell junction`GO:0016021^cellular_component^integral component of membrane`GO:0045211^cellular_component^postsynaptic membrane`GO:0005230^molecular_function^extracellular ligand-gated ion channel activity`GO:0043067^biological_process^regulation of programmed cell death	GO:0005230^molecular_function^extracellular ligand-gated ion channel activity`GO:0006811^biological_process^ion transport`GO:0016021^cellular_component^integral component of membrane
	G	TRINITY_DN58050_c0_g1	TRINITY_DN58050_c0_g1_i2	-	-	TRINITY_DN58050_c0_g1::TRINITY_DN58050_c0_g1_i2::g.171892::m.171892	3-359[+]	-	A8PS74_BRUMA^A8PS74_BRUMA^Q:6-329,H:260-367^51.852%ID^E:1.87e-32^RecName: Full=Protein Bm9557, isoform a^.	A8PS74_BRUMA^A8PS74_BRUMA^Q:2-98,H:260-356^56.701%ID^E:6.91e-34^RecName: Full=Protein Bm9557, isoform a^.	-	-	-	-	-	-	-
	G	TRINITY_DN24804_c0_g3	TRINITY_DN24804_c0_g3_i2	-	-	TRINITY_DN24804_c0_g3::TRINITY_DN24804_c0_g3_i2::g.121890::m.121890	667-3333[-]	UBAP2_MOUSE^UBAP2_MOUSE^Q:18-149,H:29-144^27.273%ID^E:2.11e-07^RecName: Full=Ubiquitin-associated protein 2;^Eukaryota; Metazoa; Chordata; Craniata; Vertebrata; Euteleostomi; Mammalia; Eutheria; Euarchontoglires; Glires; Rodentia; Myomorpha; Muroidea; Muridae; Murinae; Mus; Mus	A8Q347_BRUMA^A8Q347_BRUMA^Q:2391-670,H:272-828^49.574%ID^E:3.46e-105^RecName: Full=Protein BM-PQN-59, isoform b^.`A8Q347_BRUMA	A8Q347_BRUMA^A8Q347_BRUMA^Q:10-888,H:1-828^52.849%ID^E:0^RecName: Full=Protein BM-PQN-59, isoform b^.	-	-	-	ENOG4110RI8^ubiquitin associated protein	KEGG:mmu:68926	GO:0005737^cellular_component^cytoplasm`GO:0005634^cellular_component^nucleus`GO:0045296^molecular_function^cadherin binding`GO:0003723^molecular_function^RNA binding`GO:0010628^biological_process^positive regulation of gene expression	-
	G	TRINITY_DN28792_c0_g1	TRINITY_DN28792_c0_g1_i1	IRG7_CAEEL^IRG7_CAEEL^Q:351-118,H:801-875^44.872%ID^E:3.15e-15^RecName: Full=Protein irg-7 {ECO:0000305};^Eukaryota; Metazoa; Ecdysozoa; Nematoda; Chromadorea; Rhabditida; Rhabditoidea; Rhabditidae; Peloderinae; Caenorhabditis	-	TRINITY_DN28792_c0_g1::TRINITY_DN28792_c0_g1_i1::g.170735::m.170735	7-354[-]	IRG7_CAEEL^IRG7_CAEEL^Q:1-104,H:800-896^47.115%ID^E:1.33e-23^RecName: Full=Protein irg-7 {ECO:0000305};^Eukaryota; Metazoa; Ecdysozoa; Nematoda; Chromadorea; Rhabditida; Rhabditoidea; Rhabditidae; Peloderinae; Caenorhabditis`IRG7_CAEEL^IRG7_CAEEL^Q:4-104,H:1455-1533^34.653%ID^E:4.04e-06^RecName: Full=Protein irg-7 {ECO:0000305};^Eukaryota; Metazoa; Ecdysozoa; Nematoda; Chromadorea; Rhabditida; Rh…	A0A090KTW8_STRRB^A0A090KTW8_STRRB^Q:351-118,H:786-858^50%ID^E:1.5e-16^RecName: Full=Epidermal growth factor-like domain and C-type lectin domain and von Willebrand factor, type A domain and MD domain and C-type lectin-like domain and C-type lectin fold domain-containing protein^.	A0A090KTW8_STRRB^A0A090KTW8_STRRB^Q:2-104,H:786-879^50.485%ID^E:7.14e-25^RecName: Full=Epidermal growth factor-like domain and C-type lectin domain and von Willebrand factor, type A domain and MD domain and C-type lectin-like domain and C-type lectin fold domain-containing protein^.`A0A090KTW8_STRRB	PF12661.6^hEGF^Human growth factor-like EGF^77-97^E:0.011	-	-	ENOG410ZTVM^carbohydrate binding	KEGG:cel:CELE_F40F4.6	GO:0005576^cellular_component^extracellular region`GO:0030246^molecular_function^carbohydrate binding`GO:0045087^biological_process^innate immune response	-
	G	TRINITY_DN60944_c0_g1	TRINITY_DN60944_c0_g1_i1	CUT1_CAEEL^CUT1_CAEEL^Q:299-18,H:176-269^29.167%ID^E:3.31e-11^RecName: Full=Cuticlin-1;^Eukaryota; Metazoa; Ecdysozoa; Nematoda; Chromadorea; Rhabditida; Rhabditoidea; Rhabditidae; Peloderinae; Caenorhabditis	-	TRINITY_DN60944_c0_g1::TRINITY_DN60944_c0_g1_i1::g.172102::m.172102	3-305[-]	CUT1_CAEEL^CUT1_CAEEL^Q:3-96,H:176-269^29.167%ID^E:2.98e-11^RecName: Full=Cuticlin-1;^Eukaryota; Metazoa; Ecdysozoa; Nematoda; Chromadorea; Rhabditida; Rhabditoidea; Rhabditidae; Peloderinae; Caenorhabditis	U1LVE1_ASCSU^U1LVE1_ASCSU^Q:305-60,H:184-265^65.854%ID^E:1.64e-33^RecName: Full=Cuticlin-1^.	U1LVE1_ASCSU^U1LVE1_ASCSU^Q:1-82,H:184-265^65.854%ID^E:1.47e-33^RecName: Full=Cuticlin-1^.	PF00100.22^Zona_pellucida^Zona pellucida-like domain^4-92^E:2.9e-08	-	-	ENOG4111EBZ^ZP	KEGG:cel:CELE_C47G2.1	GO:0060102^cellular_component^collagen and cuticulin-based cuticle extracellular matrix`GO:0042302^molecular_function^structural constituent of cuticle	-
	G	TRINITY_DN20804_c0_g1	TRINITY_DN20804_c0_g1_i4	WASC5_XENTR^WASC5_XENTR^Q:4896-2926,H:18-712^28.959%ID^E:4.25e-77^RecName: Full=WASH complex subunit 5 {ECO:0000250|UniProtKB:Q12768};^Eukaryota; Metazoa; Chordata; Craniata; Vertebrata; Euteleostomi; Amphibia; Batrachia; Anura; Pipoidea; Pipidae; Xenopodinae; Xenopus; Silurana`WASC5_XENTR^WASC5_XENTR^Q:2468-1323,H:712-1116^27.119%ID^E:2.24e-37^RecName: Full=WASH complex subunit 5 {ECO:0000250|Un…	-	TRINITY_DN20804_c0_g1::TRINITY_DN20804_c0_g1_i4::g.17462::m.17462	2923-4944[-]	WASC5_XENTR^WASC5_XENTR^Q:3-673,H:4-712^28.671%ID^E:1.75e-86^RecName: Full=WASH complex subunit 5 {ECO:0000250|UniProtKB:Q12768};^Eukaryota; Metazoa; Chordata; Craniata; Vertebrata; Euteleostomi; Amphibia; Batrachia; Anura; Pipoidea; Pipidae; Xenopodinae; Xenopus; Silurana	U1NI24_ASCSU^U1NI24_ASCSU^Q:4905-2926,H:14-675^65.71%ID^E:0^RecName: Full=Wash complex subunit strumpellin^.`U1NI24_ASCSU	U1NI24_ASCSU^U1NI24_ASCSU^Q:1-673,H:1-675^65.185%ID^E:0^RecName: Full=Wash complex subunit strumpellin^.	PF10266.8^Strumpellin^Hereditary spastic paraplegia protein strumpellin^23-673^E:5.2e-173	-	-	ENOG410XNSS^kiaa0196	KEGG:xtr:448397`KO:K18464	GO:0005769^cellular_component^early endosome`GO:0071203^cellular_component^WASH complex`GO:0015031^biological_process^protein transport	GO:0071203^cellular_component^WASH complex
	G	TRINITY_DN25981_c1_g2	TRINITY_DN25981_c1_g2_i20	UNC52_CAEEL^UNC52_CAEEL^Q:14754-10072,H:22-1593^56.494%ID^E:0^RecName: Full=Basement membrane proteoglycan;^Eukaryota; Metazoa; Ecdysozoa; Nematoda; Chromadorea; Rhabditida; Rhabditoidea; Rhabditidae; Peloderinae; Caenorhabditis`UNC52_CAEEL^UNC52_CAEEL^Q:8147-4863,H:1164-2251^43.035%ID^E:0^RecName: Full=Basement membrane proteoglycan;^Eukaryota; Metazoa; Ecdysozoa; Nematoda; Chromadorea; Rhabditi…	-	TRINITY_DN25981_c1_g2::TRINITY_DN25981_c1_g2_i20::g.159704::m.159704	10006-14811[-]	UNC52_CAEEL^UNC52_CAEEL^Q:20-1580,H:22-1593^56.557%ID^E:0^RecName: Full=Basement membrane proteoglycan;^Eukaryota; Metazoa; Ecdysozoa; Nematoda; Chromadorea; Rhabditida; Rhabditoidea; Rhabditidae; Peloderinae; Caenorhabditis`UNC52_CAEEL^UNC52_CAEEL^Q:1128-1580,H:1316-1786^32.573%ID^E:3.79e-57^RecName: Full=Basement membrane proteoglycan;^Eukaryota; Metazoa; Ecdysozoa; Nematoda; Chromadorea; Rhabd…	F1KPG3_ASCSU^F1KPG3_ASCSU^Q:14688-10030,H:807-2384^58.857%ID^E:0^RecName: Full=Basement membrane proteoglycan^.`F1KPG3_ASCSU	F1KPG3_ASCSU^F1KPG3_ASCSU^Q:42-1594,H:807-2384^58.857%ID^E:0^RecName: Full=Basement membrane proteoglycan^.`F1KPG3_ASCSU	PF13927.5^Ig_3^Immunoglobulin domain^48-117^E:2.3e-09`PF07679.15^I-set^Immunoglobulin I-set domain^48-132^E:4.7e-06`PF00047.24^ig^Immunoglobulin domain^53-125^E:3.6e-07`PF00057.17^Ldl_recept_a^Low-density lipoprotein receptor domain class A^150-184^E:3.2e-09`PF00057.17^Ldl_recept_a^Low-density lipoprotein receptor domain class A^189-224^E:7.7e-12`PF00057.17^Ldl_recept_a^Low-density lipoprotein re…	-	-	ENOG410XTD2^heparan sulfate proteoglycan	KEGG:cel:CELE_ZC101.2	GO:0005604^cellular_component^basement membrane`GO:0005578^cellular_component^proteinaceous extracellular matrix`GO:0055120^cellular_component^striated muscle dense body`GO:0005509^molecular_function^calcium ion binding`GO:0005198^molecular_function^structural molecule activity`GO:0016477^biological_process^cell migration`GO:0009792^biological_process^embryo development ending in birth or egg hat…	GO:0005515^molecular_function^protein binding
	G	TRINITY_DN23987_c0_g2	TRINITY_DN23987_c0_g2_i3	TBCC_MOUSE^TBCC_MOUSE^Q:1621-2022,H:192-334^32.867%ID^E:2.47e-22^RecName: Full=Tubulin-specific chaperone C;^Eukaryota; Metazoa; Chordata; Craniata; Vertebrata; Euteleostomi; Mammalia; Eutheria; Euarchontoglires; Glires; Rodentia; Myomorpha; Muroidea; Muridae; Murinae; Mus; Mus	-	TRINITY_DN23987_c0_g2::TRINITY_DN23987_c0_g2_i3::g.92279::m.92279	1063-2046[+]	TBCC_MOUSE^TBCC_MOUSE^Q:95-320,H:102-334^27.234%ID^E:2.33e-27^RecName: Full=Tubulin-specific chaperone C;^Eukaryota; Metazoa; Chordata; Craniata; Vertebrata; Euteleostomi; Mammalia; Eutheria; Euarchontoglires; Glires; Rodentia; Myomorpha; Muroidea; Muridae; Murinae; Mus; Mus	F1L457_ASCSU^F1L457_ASCSU^Q:1243-2043,H:58-321^46.296%ID^E:1.5e-73^RecName: Full=Tubulin-specific chaperone C^.	F1L457_ASCSU^F1L457_ASCSU^Q:61-327,H:58-321^48.519%ID^E:1.76e-85^RecName: Full=Tubulin-specific chaperone C^.	PF07986.11^TBCC^Tubulin binding cofactor C^194-302^E:1.2e-23	-	-	ENOG410Y28B^Tubulin folding cofactor C	KEGG:mmu:72726	GO:0005737^cellular_component^cytoplasm`GO:0005829^cellular_component^cytosol`GO:0032391^cellular_component^photoreceptor connecting cilium`GO:0003924^molecular_function^GTPase activity`GO:0015631^molecular_function^tubulin binding`GO:0007023^biological_process^post-chaperonin tubulin folding pathway`GO:0006457^biological_process^protein folding`GO:0007021^biological_process^tubulin complex assem…	-
	G	TRINITY_DN23280_c0_g1	TRINITY_DN23280_c0_g1_i2	OST3_CAEEL^OST3_CAEEL^Q:778-1725,H:5-339^57.313%ID^E:1.44e-105^RecName: Full=Probable dolichyl-diphosphooligosaccharide--protein glycosyltransferase subunit 3;^Eukaryota; Metazoa; Ecdysozoa; Nematoda; Chromadorea; Rhabditida; Rhabditoidea; Rhabditidae; Peloderinae; Caenorhabditis	-	TRINITY_DN23280_c0_g1::TRINITY_DN23280_c0_g1_i2::g.73492::m.73492	763-1731[+]	OST3_CAEEL^OST3_CAEEL^Q:6-321,H:5-339^57.313%ID^E:3.93e-145^RecName: Full=Probable dolichyl-diphosphooligosaccharide--protein glycosyltransferase subunit 3;^Eukaryota; Metazoa; Ecdysozoa; Nematoda; Chromadorea; Rhabditida; Rhabditoidea; Rhabditidae; Peloderinae; Caenorhabditis	F1L6C9_ASCSU^F1L6C9_ASCSU^Q:817-1728,H:63-366^90.789%ID^E:1.81e-154^RecName: Full=Putative uncharacterized protein^.	F1L6C9_ASCSU^F1L6C9_ASCSU^Q:19-322,H:63-366^90.789%ID^E:0^RecName: Full=Putative uncharacterized protein^.	PF04756.12^OST3_OST6^OST3 / OST6 family, transporter family^31-317^E:5.2e-104	-	ExpAA=85.53^PredHel=4^Topology=o173-192i199-221o252-274i287-309o	ENOG410XR1F^tumor suppressor candidate 3	KEGG:cel:CELE_ZK686.3`KO:K12669	GO:0016021^cellular_component^integral component of membrane`GO:0008250^cellular_component^oligosaccharyltransferase complex`GO:0018279^biological_process^protein N-linked glycosylation via asparagine	-
	G	TRINITY_DN21450_c0_g1	TRINITY_DN21450_c0_g1_i9	-	-	TRINITY_DN21450_c0_g1::TRINITY_DN21450_c0_g1_i9::g.27247::m.27247	184-1245[-]	FXL13_HUMAN^FXL13_HUMAN^Q:27-300,H:394-678^22.924%ID^E:0.00034^RecName: Full=F-box/LRR-repeat protein 13;^Eukaryota; Metazoa; Chordata; Craniata; Vertebrata; Euteleostomi; Mammalia; Eutheria; Euarchontoglires; Primates; Haplorrhini; Catarrhini; Hominidae; Homo	U1M4N7_ASCSU^U1M4N7_ASCSU^Q:1332-193,H:148-528^36.896%ID^E:1.89e-59^RecName: Full=Btb poz domain-containing protein 2^.	U1M4N7_ASCSU^U1M4N7_ASCSU^Q:1-351,H:177-528^37.293%ID^E:1.63e-63^RecName: Full=Btb poz domain-containing protein 2^.	-	-	-	ENOG410XPA4^F-box and leucine-rich repeat protein 13	KEGG:hsa:222235`KO:K10279	GO:0005829^cellular_component^cytosol`GO:0004842^molecular_function^ubiquitin-protein transferase activity`GO:0043687^biological_process^post-translational protein modification`GO:0000209^biological_process^protein polyubiquitination	-
	G	TRINITY_DN24819_c7_g1	TRINITY_DN24819_c7_g1_i12	G6PT1_HUMAN^G6PT1_HUMAN^Q:266-1231,H:52-393^26.571%ID^E:2.71e-13^RecName: Full=Glucose-6-phosphate exchanger SLC37A4 {ECO:0000305|PubMed:10026167, ECO:0000305|PubMed:21949678};^Eukaryota; Metazoa; Chordata; Craniata; Vertebrata; Euteleostomi; Mammalia; Eutheria; Euarchontoglires; Primates; Haplorrhini; Catarrhini; Hominidae; Homo	-	TRINITY_DN24819_c7_g1::TRINITY_DN24819_c7_g1_i12::g.122653::m.122653	521-1327[+]	G6PT1_HUMAN^G6PT1_HUMAN^Q:2-237,H:138-393^24.621%ID^E:4.5e-12^RecName: Full=Glucose-6-phosphate exchanger SLC37A4 {ECO:0000305|PubMed:10026167, ECO:0000305|PubMed:21949678};^Eukaryota; Metazoa; Chordata; Craniata; Vertebrata; Euteleostomi; Mammalia; Eutheria; Euarchontoglires; Primates; Haplorrhini; Catarrhini; Hominidae; Homo	U1M8A0_ASCSU^U1M8A0_ASCSU^Q:263-1318,H:94-448^40.282%ID^E:2.94e-68^RecName: Full=Glucose-6-phosphate translocase^.	U1M8A0_ASCSU^U1M8A0_ASCSU^Q:2-266,H:181-448^39.179%ID^E:2.35e-52^RecName: Full=Glucose-6-phosphate translocase^.	PF07690.15^MFS_1^Major Facilitator Superfamily^4-224^E:1.4e-09	-	ExpAA=149.75^PredHel=7^Topology=o20-42i83-105o125-147i154-171o175-197i209-231o235-257i	-	KEGG:hsa:2542`KO:K08171	GO:0005783^cellular_component^endoplasmic reticulum`GO:0005789^cellular_component^endoplasmic reticulum membrane`GO:0030176^cellular_component^integral component of endoplasmic reticulum membrane`GO:0016021^cellular_component^integral component of membrane`GO:0016020^cellular_component^membrane`GO:0061513^molecular_function^glucose 6-phosphate:inorganic phosphate antiporter activity`GO:0015152^mo…	GO:0055085^biological_process^transmembrane transport`GO:0016021^cellular_component^integral component of membrane
	G	TRINITY_DN24958_c1_g1	TRINITY_DN24958_c1_g1_i2	LCMT1_CAEBR^LCMT1_CAEBR^Q:3167-2673,H:165-329^53.939%ID^E:4.29e-41^RecName: Full=Probable leucine carboxyl methyltransferase 1;^Eukaryota; Metazoa; Ecdysozoa; Nematoda; Chromadorea; Rhabditida; Rhabditoidea; Rhabditidae; Peloderinae; Caenorhabditis`LCMT1_CAEBR^LCMT1_CAEBR^Q:4793-4461,H:47-159^47.788%ID^E:2.25e-25^RecName: Full=Probable leucine carboxyl methyltransferase 1;^Eukaryota; Metazoa; Ecd…	-	TRINITY_DN24958_c1_g1::TRINITY_DN24958_c1_g1_i2::g.126949::m.126949	4455-4802[-]	LCMT1_CAEEL^LCMT1_CAEEL^Q:4-110,H:47-154^48.148%ID^E:3.55e-30^RecName: Full=Probable leucine carboxyl methyltransferase 1;^Eukaryota; Metazoa; Ecdysozoa; Nematoda; Chromadorea; Rhabditida; Rhabditoidea; Rhabditidae; Peloderinae; Caenorhabditis	U1MCN9_ASCSU^U1MCN9_ASCSU^Q:3179-2640,H:159-338^67.222%ID^E:3.6e-63^RecName: Full=Putative leucine carboxyl methyltransferase 1^.`U1MCN9_ASCSU	U1MCN9_ASCSU^U1MCN9_ASCSU^Q:5-113,H:48-156^73.394%ID^E:2.89e-55^RecName: Full=Putative leucine carboxyl methyltransferase 1^.	PF04072.13^LCM^Leucine carboxyl methyltransferase^22-103^E:7.6e-16	-	-	ENOG410YB9K^leucine carboxyl methyltransferase	KEGG:cel:CELE_B0285.4`KO:K18203	GO:0005829^cellular_component^cytosol`GO:0018423^molecular_function^protein C-terminal leucine carboxyl O-methyltransferase activity`GO:0006481^biological_process^C-terminal protein methylation	GO:0008168^molecular_function^methyltransferase activity`GO:0032259^biological_process^methylation
	G	TRINITY_DN19760_c0_g1	TRINITY_DN19760_c0_g1_i5	TRPC4_MOUSE^TRPC4_MOUSE^Q:160-846,H:442-662^25.541%ID^E:7.58e-18^RecName: Full=Short transient receptor potential channel 4;^Eukaryota; Metazoa; Chordata; Craniata; Vertebrata; Euteleostomi; Mammalia; Eutheria; Euarchontoglires; Glires; Rodentia; Myomorpha; Muroidea; Muridae; Murinae; Mus; Mus	-	TRINITY_DN19760_c0_g1::TRINITY_DN19760_c0_g1_i5::g.9987::m.9987	58-1077[+]	TRPC4_BOVIN^TRPC4_BOVIN^Q:13-263,H:425-662^25.296%ID^E:8.35e-21^RecName: Full=Short transient receptor potential channel 4;^Eukaryota; Metazoa; Chordata; Craniata; Vertebrata; Euteleostomi; Mammalia; Eutheria; Laurasiatheria; Cetartiodactyla; Ruminantia; Pecora; Bovidae; Bovinae; Bos	F1KWS3_ASCSU^F1KWS3_ASCSU^Q:25-1065,H:396-741^52.991%ID^E:2.41e-116^RecName: Full=Transient-receptor-potential-like protein^.	F1KWS3_ASCSU^F1KWS3_ASCSU^Q:1-336,H:407-741^52.647%ID^E:5.33e-126^RecName: Full=Transient-receptor-potential-like protein^.	-	-	ExpAA=91.69^PredHel=4^Topology=i21-43o65-87i108-130o191-213i	ENOG410XQ0Y^Transient receptor potential cation channel subfamily C member	KEGG:bta:282102`KO:K04967	GO:0005887^cellular_component^integral component of plasma membrane`GO:0015279^molecular_function^store-operated calcium channel activity`GO:0006828^biological_process^manganese ion transport`GO:0051480^biological_process^regulation of cytosolic calcium ion concentration	-
	G	TRINITY_DN23666_c2_g1	TRINITY_DN23666_c2_g1_i3	UBP28_RAT^UBP28_RAT^Q:3590-1683,H:63-653^27.745%ID^E:7.28e-56^RecName: Full=Ubiquitin carboxyl-terminal hydrolase 28;^Eukaryota; Metazoa; Chordata; Craniata; Vertebrata; Euteleostomi; Mammalia; Eutheria; Euarchontoglires; Glires; Rodentia; Myomorpha; Muroidea; Muridae; Murinae; Rattus	-	TRINITY_DN23666_c2_g1::TRINITY_DN23666_c2_g1_i3::g.84951::m.84951	333-3968[-]	UBP25_MOUSE^UBP25_MOUSE^Q:77-813,H:2-705^27.136%ID^E:1.75e-67^RecName: Full=Ubiquitin carboxyl-terminal hydrolase 25;^Eukaryota; Metazoa; Chordata; Craniata; Vertebrata; Euteleostomi; Mammalia; Eutheria; Euarchontoglires; Glires; Rodentia; Myomorpha; Muroidea; Muridae; Murinae; Mus; Mus	E1FJZ9_LOALO^E1FJZ9_LOALO^Q:3914-396,H:1-1169^44.057%ID^E:0^RecName: Full=Ubiquitin carboxyl-terminal hydrolase^.	E1FJZ9_LOALO^E1FJZ9_LOALO^Q:19-1191,H:1-1169^44.601%ID^E:0^RecName: Full=Ubiquitin carboxyl-terminal hydrolase^.	PF02809.19^UIM^Ubiquitin interaction motif^181-197^E:0.27`PF00443.28^UCH^Ubiquitin carboxyl-terminal hydrolase^225-762^E:2.9e-45	-	-	COG5077^ubiquitin carboxyl-terminal hydrolase	KEGG:mmu:30940`KO:K11849	GO:0005829^cellular_component^cytosol`GO:0005783^cellular_component^endoplasmic reticulum`GO:0005634^cellular_component^nucleus`GO:0000502^cellular_component^proteasome complex`GO:0051117^molecular_function^ATPase binding`GO:0032183^molecular_function^SUMO binding`GO:0004843^molecular_function^thiol-dependent ubiquitin-specific protease activity`GO:0031625^molecular_function^ubiquitin protein lig…	GO:0036459^molecular_function^thiol-dependent ubiquitinyl hydrolase activity`GO:0016579^biological_process^protein deubiquitination
	G	TRINITY_DN26133_c0_g2	TRINITY_DN26133_c0_g2_i3	STAL1_CAEEL^STAL1_CAEEL^Q:5311-4670,H:42-255^34.419%ID^E:2.44e-35^RecName: Full=Steroidogenic acute regulatory-like protein 1;^Eukaryota; Metazoa; Ecdysozoa; Nematoda; Chromadorea; Rhabditida; Rhabditoidea; Rhabditidae; Peloderinae; Caenorhabditis	-	TRINITY_DN26133_c0_g2::TRINITY_DN26133_c0_g2_i3::g.166822::m.166822	4631-5059[-]	STAL1_CAEEL^STAL1_CAEEL^Q:3-130,H:128-255^37.209%ID^E:4.06e-24^RecName: Full=Steroidogenic acute regulatory-like protein 1;^Eukaryota; Metazoa; Ecdysozoa; Nematoda; Chromadorea; Rhabditida; Rhabditoidea; Rhabditidae; Peloderinae; Caenorhabditis	U1NWC0_ASCSU^U1NWC0_ASCSU^Q:5314-4670,H:18-231^47.442%ID^E:8.25e-59^RecName: Full=Steroidogenic acute regulatory protein^.	U1NWC0_ASCSU^U1NWC0_ASCSU^Q:3-130,H:105-231^48.438%ID^E:4.12e-39^RecName: Full=Steroidogenic acute regulatory protein^.	PF01852.18^START^START domain^2-123^E:5.4e-16	-	-	ENOG410YPY0^Steroidogenic acute regulatory protein	KEGG:cel:CELE_F52F12.7	GO:0015485^molecular_function^cholesterol binding	GO:0008289^molecular_function^lipid binding
	G	TRINITY_DN22827_c3_g2	TRINITY_DN22827_c3_g2_i3	SPF27_DANRE^SPF27_DANRE^Q:2516-1962,H:12-196^41.935%ID^E:6.49e-32^RecName: Full=Pre-mRNA-splicing factor SPF27;^Eukaryota; Metazoa; Chordata; Craniata; Vertebrata; Euteleostomi; Actinopterygii; Neopterygii; Teleostei; Ostariophysi; Cypriniformes; Cyprinidae; Danio	-	TRINITY_DN22827_c3_g2::TRINITY_DN22827_c3_g2_i3::g.59961::m.59961	1899-2597[-]	SPF27_DANRE^SPF27_DANRE^Q:15-215,H:2-199^41.089%ID^E:2.74e-41^RecName: Full=Pre-mRNA-splicing factor SPF27;^Eukaryota; Metazoa; Chordata; Craniata; Vertebrata; Euteleostomi; Actinopterygii; Neopterygii; Teleostei; Ostariophysi; Cypriniformes; Cyprinidae; Danio	F1L156_ASCSU^F1L156_ASCSU^Q:2540-1959,H:23-218^84.184%ID^E:1.6e-93^RecName: Full=Pre-mRNA-splicing factor SPF27^.	F1L156_ASCSU^F1L156_ASCSU^Q:1-232,H:1-237^79.325%ID^E:6.23e-127^RecName: Full=Pre-mRNA-splicing factor SPF27^.	PF05700.10^BCAS2^Breast carcinoma amplified sequence 2 (BCAS2)^28-228^E:1.7e-56	-	-	ENOG41101IB^Breast carcinoma amplified sequence 2	KEGG:dre:493614`KO:K12861	GO:0071013^cellular_component^catalytic step 2 spliceosome`GO:0005730^cellular_component^nucleolus`GO:0071011^cellular_component^precatalytic spliceosome`GO:0000974^cellular_component^Prp19 complex`GO:0006397^biological_process^mRNA processing`GO:0008380^biological_process^RNA splicing	GO:0006397^biological_process^mRNA processing
	G	TRINITY_DN26145_c3_g2	TRINITY_DN26145_c3_g2_i4	DIA_DROME^DIA_DROME^Q:5003-6133,H:607-979^39.267%ID^E:1.12e-64^RecName: Full=Protein diaphanous;^Eukaryota; Metazoa; Ecdysozoa; Arthropoda; Hexapoda; Insecta; Pterygota; Neoptera; Holometabola; Diptera; Brachycera; Muscomorpha; Ephydroidea; Drosophilidae; Drosophila; Sophophora`DIA_DROME^DIA_DROME^Q:3014-4483,H:15-471^27.451%ID^E:1.45e-31^RecName: Full=Protein diaphanous;^Eukaryota; Metazoa; Ecdy…	-	TRINITY_DN26145_c3_g2::TRINITY_DN26145_c3_g2_i4::g.167152::m.167152	1286-6628[+]	DIAP3_MOUSE^DIAP3_MOUSE^Q:1228-1770,H:609-1125^31.204%ID^E:1.8e-62^RecName: Full=Protein diaphanous homolog 3;^Eukaryota; Metazoa; Chordata; Craniata; Vertebrata; Euteleostomi; Mammalia; Eutheria; Euarchontoglires; Glires; Rodentia; Myomorpha; Muroidea; Muridae; Murinae; Mus; Mus	F1KPW0_ASCSU^F1KPW0_ASCSU^Q:2693-4597,H:285-952^59.641%ID^E:0^RecName: Full=Protein diaphanous^.`F1KPW0_ASCSU	F1KPW0_ASCSU^F1KPW0_ASCSU^Q:470-1120,H:285-968^60.146%ID^E:0^RecName: Full=Protein diaphanous^.	PF06371.12^Drf_GBD^Diaphanous GTPase-binding Domain^637-811^E:2.3e-17`PF06367.15^Drf_FH3^Diaphanous FH3 Domain^847-1043^E:2e-35`PF02181.22^FH2^Formin Homology 2 Domain^1235-1612^E:3.1e-65	-	-	ENOG410Y29H^Diaphanous homolog	KEGG:mmu:56419`KO:K05745	GO:0005829^cellular_component^cytosol`GO:0005634^cellular_component^nucleus`GO:0003779^molecular_function^actin binding`GO:0045296^molecular_function^cadherin binding`GO:0017048^molecular_function^Rho GTPase binding`GO:0030036^biological_process^actin cytoskeleton organization`GO:0007283^biological_process^spermatogenesis	GO:0003779^molecular_function^actin binding`GO:0017048^molecular_function^Rho GTPase binding`GO:0030036^biological_process^actin cytoskeleton organization`GO:0016043^biological_process^cellular component organization
	G	TRINITY_DN18670_c0_g1	TRINITY_DN18670_c0_g1_i4	COL12_RAT^COL12_RAT^Q:168-575,H:601-732^34.752%ID^E:1.49e-12^RecName: Full=Collectin-12;^Eukaryota; Metazoa; Chordata; Craniata; Vertebrata; Euteleostomi; Mammalia; Eutheria; Euarchontoglires; Glires; Rodentia; Myomorpha; Muroidea; Muridae; Murinae; Rattus	-	TRINITY_DN18670_c0_g1::TRINITY_DN18670_c0_g1_i4::g.6365::m.6365	84-770[+]	COL12_RAT^COL12_RAT^Q:29-164,H:601-732^34.752%ID^E:5.82e-17^RecName: Full=Collectin-12;^Eukaryota; Metazoa; Chordata; Craniata; Vertebrata; Euteleostomi; Mammalia; Eutheria; Euarchontoglires; Glires; Rodentia; Myomorpha; Muroidea; Muridae; Murinae; Rattus	E3M7L4_CAERE^E3M7L4_CAERE^Q:186-578,H:24-166^33.566%ID^E:1.58e-14^RecName: Full=Putative uncharacterized protein^.	E3M7L4_CAERE^E3M7L4_CAERE^Q:35-165,H:24-166^33.566%ID^E:1.37e-15^RecName: Full=Putative uncharacterized protein^.	PF00059.20^Lectin_C^Lectin C-type domain^55-150^E:2.8e-15	-	ExpAA=20.43^PredHel=1^Topology=i179-201o	ENOG41101BT^Collectin sub-family member 12	KEGG:rno:361289`KO:K10062	GO:0005581^cellular_component^collagen trimer`GO:0070062^cellular_component^extracellular exosome`GO:0016021^cellular_component^integral component of membrane`GO:0030246^molecular_function^carbohydrate binding`GO:0030169^molecular_function^low-density lipoprotein particle binding`GO:0046872^molecular_function^metal ion binding`GO:0008329^molecular_function^signaling pattern recognition receptor a…	-
	G	TRINITY_DN12236_c0_g1	TRINITY_DN12236_c0_g1_i1	-	-	TRINITY_DN12236_c0_g1::TRINITY_DN12236_c0_g1_i1::g.1703::m.1703	2-331[+]	-	A8PFW1_BRUMA^A8PFW1_BRUMA^Q:8-328,H:423-531^33.333%ID^E:8.34e-05^RecName: Full=Putative uncharacterized protein^.	A8PFW1_BRUMA^A8PFW1_BRUMA^Q:3-109,H:423-531^33.333%ID^E:6.01e-05^RecName: Full=Putative uncharacterized protein^.	-	-	-	-	-	-	-
	G	TRINITY_DN18164_c0_g1	TRINITY_DN18164_c0_g1_i1	-	-	TRINITY_DN18164_c0_g1::TRINITY_DN18164_c0_g1_i1::g.5309::m.5309	471-827[-]	-	F1LA56_ASCSU^F1LA56_ASCSU^Q:809-684,H:64-105^50%ID^E:3.73e-05^RecName: Full=Beta-1,4-galactosyltransferase 3^.	F1LA56_ASCSU^F1LA56_ASCSU^Q:7-48,H:64-105^50%ID^E:2.36e-06^RecName: Full=Beta-1,4-galactosyltransferase 3^.	-	-	-	-	-	-	-
	G	TRINITY_DN78810_c0_g1	TRINITY_DN78810_c0_g1_i1	NOTO_XENLA^NOTO_XENLA^Q:145-369,H:124-198^50.667%ID^E:5.1e-18^RecName: Full=Homeobox protein notochord;^Eukaryota; Metazoa; Chordata; Craniata; Vertebrata; Euteleostomi; Amphibia; Batrachia; Anura; Pipoidea; Pipidae; Xenopodinae; Xenopus; Xenopus	-	TRINITY_DN78810_c0_g1::TRINITY_DN78810_c0_g1_i1::g.172888::m.172888	100-516[+]	NOTO_XENLA^NOTO_XENLA^Q:16-90,H:124-198^50.667%ID^E:6.22e-19^RecName: Full=Homeobox protein notochord;^Eukaryota; Metazoa; Chordata; Craniata; Vertebrata; Euteleostomi; Amphibia; Batrachia; Anura; Pipoidea; Pipidae; Xenopodinae; Xenopus; Xenopus	Q17FL0_AEDAE^Q17FL0_AEDAE^Q:148-459,H:8-123^39.655%ID^E:1.04e-18^RecName: Full=AAEL003372-PA^.	Q17FL0_AEDAE^Q17FL0_AEDAE^Q:17-120,H:8-123^39.655%ID^E:1.96e-19^RecName: Full=AAEL003372-PA^.	PF00046.28^Homeobox^Homeobox domain^31-87^E:1e-20	-	-	-	KEGG:xla:397961	GO:0005634^cellular_component^nucleus`GO:0043565^molecular_function^sequence-specific DNA binding`GO:0045892^biological_process^negative regulation of transcription, DNA-templated`GO:0014028^biological_process^notochord formation`GO:0006351^biological_process^transcription, DNA-templated	GO:0003677^molecular_function^DNA binding
	G	TRINITY_DN22667_c1_g1	TRINITY_DN22667_c1_g1_i8	SRBP2_HUMAN^SRBP2_HUMAN^Q:1779-79,H:325-909^31.23%ID^E:2.24e-45^RecName: Full=Sterol regulatory element-binding protein 2;^Eukaryota; Metazoa; Chordata; Craniata; Vertebrata; Euteleostomi; Mammalia; Eutheria; Euarchontoglires; Primates; Haplorrhini; Catarrhini; Hominidae; Homo	-	TRINITY_DN22667_c1_g1::TRINITY_DN22667_c1_g1_i8::g.55526::m.55526	1-2454[-]	SRBP1_MOUSE^SRBP1_MOUSE^Q:231-816,H:314-921^31.925%ID^E:3.89e-63^RecName: Full=Sterol regulatory element-binding protein 1;^Eukaryota; Metazoa; Chordata; Craniata; Vertebrata; Euteleostomi; Mammalia; Eutheria; Euarchontoglires; Glires; Rodentia; Myomorpha; Muroidea; Muridae; Murinae; Mus; Mus	F1KT57_ASCSU^F1KT57_ASCSU^Q:2376-1,H:93-880^52.463%ID^E:0^RecName: Full=Sterol regulatory element-binding protein 1^.	F1KT57_ASCSU^F1KT57_ASCSU^Q:18-818,H:84-880^53.204%ID^E:0^RecName: Full=Sterol regulatory element-binding protein 1^.	PF00010.25^HLH^Helix-loop-helix DNA-binding domain^235-284^E:1.3e-13	-	-	ENOG410XSVP^sterol regulatory element binding transcription factor	KEGG:mmu:20787`KO:K07197	GO:0005737^cellular_component^cytoplasm`GO:0005783^cellular_component^endoplasmic reticulum`GO:0005789^cellular_component^endoplasmic reticulum membrane`GO:0012507^cellular_component^ER to Golgi transport vesicle membrane`GO:0000139^cellular_component^Golgi membrane`GO:0016021^cellular_component^integral component of membrane`GO:0016020^cellular_component^membrane`GO:0005654^cellular_component^nu…	GO:0046983^molecular_function^protein dimerization activity
	G	TRINITY_DN24338_c1_g1	TRINITY_DN24338_c1_g1_i4	HS110_CAEEL^HS110_CAEEL^Q:3669-1351,H:1-742^58.892%ID^E:0^RecName: Full=Heat shock protein 110 {ECO:0000312|WormBase:C30C11.4};^Eukaryota; Metazoa; Ecdysozoa; Nematoda; Chromadorea; Rhabditida; Rhabditoidea; Rhabditidae; Peloderinae; Caenorhabditis	-	TRINITY_DN24338_c1_g1::TRINITY_DN24338_c1_g1_i4::g.106751::m.106751	1183-3669[-]	HS110_CAEEL^HS110_CAEEL^Q:1-774,H:1-743^58.816%ID^E:0^RecName: Full=Heat shock protein 110 {ECO:0000312|WormBase:C30C11.4};^Eukaryota; Metazoa; Ecdysozoa; Nematoda; Chromadorea; Rhabditida; Rhabditoidea; Rhabditidae; Peloderinae; Caenorhabditis	U1M5C9_ASCSU^U1M5C9_ASCSU^Q:3669-1351,H:1-749^67.513%ID^E:0^RecName: Full=Heat shock 70 kDa protein 4^.	U1M5C9_ASCSU^U1M5C9_ASCSU^Q:1-828,H:1-802^65.957%ID^E:0^RecName: Full=Heat shock 70 kDa protein 4^.	PF00012.19^HSP70^Hsp70 protein^3-680^E:5.5e-175`PF06723.12^MreB_Mbl^MreB/Mbl protein^134-380^E:2.7e-07	-	-	COG0443^Heat shock protein	KEGG:cel:CELE_C30C11.4`KO:K09485	GO:0005524^molecular_function^ATP binding`GO:0008340^biological_process^determination of adult lifespan`GO:0035966^biological_process^response to topologically incorrect protein	GO:0000902^biological_process^cell morphogenesis
	G	TRINITY_DN21168_c0_g2	TRINITY_DN21168_c0_g2_i5	S17A9_HUMAN^S17A9_HUMAN^Q:641-1969,H:11-426^33.333%ID^E:1.85e-75^RecName: Full=Solute carrier family 17 member 9;^Eukaryota; Metazoa; Chordata; Craniata; Vertebrata; Euteleostomi; Mammalia; Eutheria; Euarchontoglires; Primates; Haplorrhini; Catarrhini; Hominidae; Homo	-	TRINITY_DN21168_c0_g2::TRINITY_DN21168_c0_g2_i5::g.22426::m.22426	602-1978[+]	S17A9_HUMAN^S17A9_HUMAN^Q:14-457,H:11-427^33.258%ID^E:6.76e-84^RecName: Full=Solute carrier family 17 member 9;^Eukaryota; Metazoa; Chordata; Craniata; Vertebrata; Euteleostomi; Mammalia; Eutheria; Euarchontoglires; Primates; Haplorrhini; Catarrhini; Hominidae; Homo	U1M736_ASCSU^U1M736_ASCSU^Q:521-1969,H:41-527^73.415%ID^E:0^RecName: Full=Solute carrier family 17 member 9^.	U1M736_ASCSU^U1M736_ASCSU^Q:6-458,H:76-529^76.096%ID^E:0^RecName: Full=Solute carrier family 17 member 9^.	PF07690.15^MFS_1^Major Facilitator Superfamily^33-415^E:2.8e-49	-	ExpAA=236.29^PredHel=11^Topology=i33-55o65-87i94-111o126-148i161-183o188-207i305-327o337-359i364-381o401-423i430-452o	ENOG411038V^solute carrier family 17 member	KEGG:hsa:63910`KO:K12303	GO:0016021^cellular_component^integral component of membrane`GO:0022857^molecular_function^transmembrane transporter activity`GO:0006820^biological_process^anion transport`GO:0006887^biological_process^exocytosis`GO:1903955^biological_process^positive regulation of protein targeting to mitochondrion`GO:1903146^biological_process^regulation of mitophagy`GO:0055085^biological_process^transmembrane …	GO:0055085^biological_process^transmembrane transport`GO:0016021^cellular_component^integral component of membrane
	G	TRINITY_DN25460_c1_g5	TRINITY_DN25460_c1_g5_i1	UFD1_DROME^UFD1_DROME^Q:115-837,H:9-245^50.207%ID^E:4.14e-74^RecName: Full=Ubiquitin fusion degradation protein 1 homolog;^Eukaryota; Metazoa; Ecdysozoa; Arthropoda; Hexapoda; Insecta; Pterygota; Neoptera; Holometabola; Diptera; Brachycera; Muscomorpha; Ephydroidea; Drosophilidae; Drosophila; Sophophora	-	TRINITY_DN25460_c1_g5::TRINITY_DN25460_c1_g5_i1::g.145114::m.145114	94-1056[+]	UFD1_CAEEL^UFD1_CAEEL^Q:4-320,H:8-342^46.429%ID^E:3.08e-96^RecName: Full=Ubiquitin fusion degradation protein 1 homolog;^Eukaryota; Metazoa; Ecdysozoa; Nematoda; Chromadorea; Rhabditida; Rhabditoidea; Rhabditidae; Peloderinae; Caenorhabditis	F1LAY4_ASCSU^F1LAY4_ASCSU^Q:94-1053,H:1-320^71.34%ID^E:2.37e-145^RecName: Full=Ubiquitin fusion degradation protein 1^.	F1LAY4_ASCSU^F1LAY4_ASCSU^Q:1-320,H:1-320^72.755%ID^E:1.42e-170^RecName: Full=Ubiquitin fusion degradation protein 1^.	PF03152.13^UFD1^Ubiquitin fusion degradation protein UFD1^16-194^E:3.8e-71	-	-	COG5140^Ubiquitin fusion degradation protein	KEGG:cel:CELE_F19B6.2`KO:K14016	GO:0005634^cellular_component^nucleus`GO:0034098^cellular_component^VCP-NPL4-UFD1 AAA ATPase complex`GO:0009792^biological_process^embryo development ending in birth or egg hatching`GO:0071712^biological_process^ER-associated misfolded protein catabolic process`GO:0006511^biological_process^ubiquitin-dependent protein catabolic process	GO:0006511^biological_process^ubiquitin-dependent protein catabolic process
	G	TRINITY_DN7082_c0_g1	TRINITY_DN7082_c0_g1_i1	-	-	TRINITY_DN7082_c0_g1::TRINITY_DN7082_c0_g1_i1::g.810::m.810	2-352[+]	-	U1MFI8_ASCSU^U1MFI8_ASCSU^Q:5-349,H:689-803^49.565%ID^E:6.68e-31^RecName: Full=Dynein heavy chain axonemal^.	U1MFI8_ASCSU^U1MFI8_ASCSU^Q:2-116,H:689-803^49.565%ID^E:6.02e-31^RecName: Full=Dynein heavy chain axonemal^.	-	-	-	-	-	-	-
	G	TRINITY_DN22559_c0_g1	TRINITY_DN22559_c0_g1_i3	-	-	TRINITY_DN22559_c0_g1::TRINITY_DN22559_c0_g1_i3::g.52838::m.52838	1149-2012[-]	-	F1KYS5_ASCSU^F1KYS5_ASCSU^Q:2219-1173,H:327-703^30.263%ID^E:5.31e-47^RecName: Full=O-acetyltransferase oatA^.	F1KYS5_ASCSU^F1KYS5_ASCSU^Q:3-280,H:422-703^35.336%ID^E:3.74e-48^RecName: Full=O-acetyltransferase oatA^.	-	-	-	-	-	-	-
	G	TRINITY_DN92293_c0_g1	TRINITY_DN92293_c0_g1_i1	DAF38_CAEEL^DAF38_CAEEL^Q:346-122,H:339-414^38.158%ID^E:2.81e-10^RecName: Full=G-protein coupled receptor daf-38 {ECO:0000305};^Eukaryota; Metazoa; Ecdysozoa; Nematoda; Chromadorea; Rhabditida; Rhabditoidea; Rhabditidae; Peloderinae; Caenorhabditis	-	TRINITY_DN92293_c0_g1::TRINITY_DN92293_c0_g1_i1::g.173453::m.173453	89-472[-]	DAF38_CAEEL^DAF38_CAEEL^Q:46-117,H:342-414^38.356%ID^E:7.1e-11^RecName: Full=G-protein coupled receptor daf-38 {ECO:0000305};^Eukaryota; Metazoa; Ecdysozoa; Nematoda; Chromadorea; Rhabditida; Rhabditoidea; Rhabditidae; Peloderinae; Caenorhabditis	U1M113_ASCSU^U1M113_ASCSU^Q:370-140,H:205-281^80.519%ID^E:2.87e-36^RecName: Full=Vasopressin v1b receptor^.	U1M113_ASCSU^U1M113_ASCSU^Q:1-111,H:168-281^64.035%ID^E:3.9e-41^RecName: Full=Vasopressin v1b receptor^.	PF00001.20^7tm_1^7 transmembrane receptor (rhodopsin family)^29-103^E:8.6e-10	-	ExpAA=44.82^PredHel=2^Topology=i48-70o85-107i	ENOG410XRW9^Receptor	KEGG:cel:CELE_Y105C5A.23	GO:0005887^cellular_component^integral component of plasma membrane`GO:0008528^molecular_function^G-protein coupled peptide receptor activity`GO:0046982^molecular_function^protein heterodimerization activity`GO:1904066^biological_process^G-protein coupled receptor signaling pathway involved in dauer larval development`GO:0007218^biological_process^neuropeptide signaling pathway`GO:0007200^biologi…	GO:0004930^molecular_function^G-protein coupled receptor activity`GO:0007186^biological_process^G-protein coupled receptor signaling pathway`GO:0016021^cellular_component^integral component of membrane
	G	TRINITY_DN22466_c5_g1	TRINITY_DN22466_c5_g1_i14	STNB_CAEEL^STNB_CAEEL^Q:1897-4644,H:775-1693^63.646%ID^E:0^RecName: Full=Putative stoned B-like protein;^Eukaryota; Metazoa; Ecdysozoa; Nematoda; Chromadorea; Rhabditida; Rhabditoidea; Rhabditidae; Peloderinae; Caenorhabditis	-	TRINITY_DN22466_c5_g1::TRINITY_DN22466_c5_g1_i14::g.50950::m.50950	778-4647[+]	STNB_CAEEL^STNB_CAEEL^Q:374-1289,H:775-1693^63.646%ID^E:0^RecName: Full=Putative stoned B-like protein;^Eukaryota; Metazoa; Ecdysozoa; Nematoda; Chromadorea; Rhabditida; Rhabditoidea; Rhabditidae; Peloderinae; Caenorhabditis	F1KQR3_ASCSU^F1KQR3_ASCSU^Q:1897-4644,H:639-1549^80.74%ID^E:0^RecName: Full=Stoned B-like protein^.`F1KQR3_ASCSU	F1KQR3_ASCSU^F1KQR3_ASCSU^Q:89-1289,H:342-1549^68.714%ID^E:0^RecName: Full=Stoned B-like protein^.	PF00928.20^Adap_comp_sub^Adaptor complexes medium subunit family^868-1195^E:1.3e-59	-	-	ENOG410XQHF^stonin 2	KEGG:cel:CELE_C27H6.1`KO:K20067	GO:0005737^cellular_component^cytoplasm`GO:0045202^cellular_component^synapse`GO:0006897^biological_process^endocytosis`GO:0040017^biological_process^positive regulation of locomotion	-
	G	TRINITY_DN23267_c2_g2	TRINITY_DN23267_c2_g2_i6	OV17_ONCVO^OV17_ONCVO^Q:1228-953,H:72-163^36.957%ID^E:0.000207^RecName: Full=OV-17 antigen;^Eukaryota; Metazoa; Ecdysozoa; Nematoda; Chromadorea; Spirurida; Filarioidea; Onchocercidae; Onchocerca	-	TRINITY_DN23267_c2_g2::TRINITY_DN23267_c2_g2_i6::g.73171::m.73171	4244-4567[+]	-	Q17698_CAEEL^Q17698_CAEEL^Q:1189-959,H:77-150^54.545%ID^E:1.08e-05^RecName: Full=Protein C06A8.3^.	-	-	-	-	-	-	-	-
	G	TRINITY_DN22711_c0_g2	TRINITY_DN22711_c0_g2_i16	-	-	TRINITY_DN22711_c0_g2::TRINITY_DN22711_c0_g2_i16::g.56276::m.56276	2-328[+]	PLI_BOTER^PLI_BOTER^Q:17-52,H:120-156^48.649%ID^E:0.000272^RecName: Full=Phospholipase A2 inhibitor;^Eukaryota; Metazoa; Chordata; Craniata; Vertebrata; Euteleostomi; Lepidosauria; Squamata; Bifurcata; Unidentata; Episquamata; Toxicofera; Serpentes; Colubroidea; Viperidae; Crotalinae; Bothrops	U1N9J0_ASCSU^U1N9J0_ASCSU^Q:5-196,H:104-171^42.647%ID^E:2.27e-08^RecName: Full=C-type lectin protein^.	U1N9J0_ASCSU^U1N9J0_ASCSU^Q:2-65,H:104-171^42.647%ID^E:1.07e-10^RecName: Full=C-type lectin protein^.	-	-	-	-	-	GO:0005576^cellular_component^extracellular region`GO:0030246^molecular_function^carbohydrate binding`GO:0019834^molecular_function^phospholipase A2 inhibitor activity	-
	G	TRINITY_DN17969_c0_g1	TRINITY_DN17969_c0_g1_i1	PAOX_MOUSE^PAOX_MOUSE^Q:142-1491,H:8-489^27.926%ID^E:5.26e-43^RecName: Full=Peroxisomal N(1)-acetyl-spermine/spermidine oxidase;^Eukaryota; Metazoa; Chordata; Craniata; Vertebrata; Euteleostomi; Mammalia; Eutheria; Euarchontoglires; Glires; Rodentia; Myomorpha; Muroidea; Muridae; Murinae; Mus; Mus	-	TRINITY_DN17969_c0_g1::TRINITY_DN17969_c0_g1_i1::g.5092::m.5092	49-1515[+]	PAOX_MOUSE^PAOX_MOUSE^Q:32-481,H:8-489^28.542%ID^E:4.07e-43^RecName: Full=Peroxisomal N(1)-acetyl-spermine/spermidine oxidase;^Eukaryota; Metazoa; Chordata; Craniata; Vertebrata; Euteleostomi; Mammalia; Eutheria; Euarchontoglires; Glires; Rodentia; Myomorpha; Muroidea; Muridae; Murinae; Mus; Mus	A0A090KVM3_STRRB^A0A090KVM3_STRRB^Q:142-1500,H:36-494^44.252%ID^E:1.12e-134^RecName: Full=Amine oxidase domain-containing protein^.	A0A090KVM3_STRRB^A0A090KVM3_STRRB^Q:32-485,H:36-495^44.156%ID^E:3.19e-135^RecName: Full=Amine oxidase domain-containing protein^.	PF13450.5^NAD_binding_8^NAD(P)-binding Rossmann-like domain^34-98^E:1.7e-11`PF01593.23^Amino_oxidase^Flavin containing amine oxidoreductase^39-481^E:1.2e-69	-	-	ENOG410XQW0^Polyamine oxidase	KEGG:mmu:212503`KO:K00308	GO:0005782^cellular_component^peroxisomal matrix`GO:0052899^molecular_function^N(1),N(12)-diacetylspermine:oxygen oxidoreductase (3-acetamidopropanal-forming) activity`GO:0052904^molecular_function^N1-acetylspermidine:oxygen oxidoreductase (3-acetamidopropanal-forming) activity`GO:0052903^molecular_function^N1-acetylspermine:oxygen oxidoreductase (3-acetamidopropanal-forming) activity`GO:0046592^…	GO:0016491^molecular_function^oxidoreductase activity`GO:0055114^biological_process^oxidation-reduction process
	G	TRINITY_DN23667_c1_g1	TRINITY_DN23667_c1_g1_i16	TKPR1_ARATH^TKPR1_ARATH^Q:2511-1936,H:2-197^45.226%ID^E:1.17e-36^RecName: Full=Tetraketide alpha-pyrone reductase 1;^Eukaryota; Viridiplantae; Streptophyta; Embryophyta; Tracheophyta; Spermatophyta; Magnoliophyta; eudicotyledons; Gunneridae; Pentapetalae; rosids; malvids; Brassicales; Brassicaceae; Camelineae; Arabidopsis	-	TRINITY_DN23667_c1_g1::TRINITY_DN23667_c1_g1_i16::g.85091::m.85091	1744-2526[-]	TKPR1_ARATH^TKPR1_ARATH^Q:6-197,H:2-197^45.226%ID^E:2.17e-40^RecName: Full=Tetraketide alpha-pyrone reductase 1;^Eukaryota; Viridiplantae; Streptophyta; Embryophyta; Tracheophyta; Spermatophyta; Magnoliophyta; eudicotyledons; Gunneridae; Pentapetalae; rosids; malvids; Brassicales; Brassicaceae; Camelineae; Arabidopsis	U1NSH6_ASCSU^U1NSH6_ASCSU^Q:2508-1909,H:5-204^68%ID^E:5.09e-91^RecName: Full=Nadph-dependent methylglyoxal reductase grp2^.`U1NSH6_ASCSU	U1NSH6_ASCSU^U1NSH6_ASCSU^Q:7-206,H:5-204^68%ID^E:7.72e-99^RecName: Full=Nadph-dependent methylglyoxal reductase grp2^.	PF01370.20^Epimerase^NAD dependent epimerase/dehydratase family^12-199^E:2e-19`PF05368.12^NmrA^NmrA-like family^12-125^E:4.6e-07`PF01073.18^3Beta_HSD^3-beta hydroxysteroid dehydrogenase/isomerase family^13-195^E:9.4e-18`PF16363.4^GDP_Man_Dehyd^GDP-mannose 4,6 dehydratase^13-128^E:4.7e-11`PF07993.11^NAD_binding_4^Male sterility protein^14-203^E:1.8e-10`PF13460.5^NAD_binding_10^NAD(P)H-binding^16-1…	-	-	COG0451^Nad-dependent epimerase dehydratase	KEGG:ath:AT4G35420	GO:0005783^cellular_component^endoplasmic reticulum`GO:0005634^cellular_component^nucleus`GO:0050662^molecular_function^coenzyme binding`GO:0016491^molecular_function^oxidoreductase activity`GO:0009555^biological_process^pollen development`GO:0010584^biological_process^pollen exine formation`GO:0048316^biological_process^seed development`GO:0080110^biological_process^sporopollenin biosynthetic pr…	GO:0003824^molecular_function^catalytic activity`GO:0050662^molecular_function^coenzyme binding`GO:0003854^molecular_function^3-beta-hydroxy-delta5-steroid dehydrogenase activity`GO:0016616^molecular_function^oxidoreductase activity, acting on the CH-OH group of donors, NAD or NADP as acceptor`GO:0006694^biological_process^steroid biosynthetic process`GO:0055114^biological_process^oxidation-reduc…
	G	TRINITY_DN23546_c0_g2	TRINITY_DN23546_c0_g2_i4	LGAT1_MOUSE^LGAT1_MOUSE^Q:159-1172,H:3-323^37.427%ID^E:6.2e-64^RecName: Full=Acyl-CoA:lysophosphatidylglycerol acyltransferase 1;^Eukaryota; Metazoa; Chordata; Craniata; Vertebrata; Euteleostomi; Mammalia; Eutheria; Euarchontoglires; Glires; Rodentia; Myomorpha; Muroidea; Muridae; Murinae; Mus; Mus	-	TRINITY_DN23546_c0_g2::TRINITY_DN23546_c0_g2_i4::g.81424::m.81424	69-1322[+]	LGAT1_MOUSE^LGAT1_MOUSE^Q:31-368,H:3-323^37.427%ID^E:1.31e-74^RecName: Full=Acyl-CoA:lysophosphatidylglycerol acyltransferase 1;^Eukaryota; Metazoa; Chordata; Craniata; Vertebrata; Euteleostomi; Mammalia; Eutheria; Euarchontoglires; Glires; Rodentia; Myomorpha; Muroidea; Muridae; Murinae; Mus; Mus	F1L395_ASCSU^F1L395_ASCSU^Q:69-1316,H:1-418^81.34%ID^E:0^RecName: Full=Acyl-CoA:lysophosphatidylglycerol acyltransferase 1^.	F1L395_ASCSU^F1L395_ASCSU^Q:1-416,H:1-418^81.34%ID^E:0^RecName: Full=Acyl-CoA:lysophosphatidylglycerol acyltransferase 1^.	PF01553.20^Acyltransferase^Acyltransferase^117-219^E:2.6e-09`PF16076.4^Acyltransf_C^Acyltransferase C-terminus^320-369^E:3.1e-09	-	ExpAA=37.93^PredHel=1^Topology=i48-70o	COG0204^Acyltransferase	KEGG:mmu:226856`KO:K13514	GO:0005737^cellular_component^cytoplasm`GO:0005789^cellular_component^endoplasmic reticulum membrane`GO:0016021^cellular_component^integral component of membrane`GO:0016020^cellular_component^membrane`GO:0016746^molecular_function^transferase activity, transferring acyl groups`GO:0008654^biological_process^phospholipid biosynthetic process	GO:0016746^molecular_function^transferase activity, transferring acyl groups`GO:0008152^biological_process^metabolic process
	G	TRINITY_DN21983_c1_g1	TRINITY_DN21983_c1_g1_i2	MGA_HUMAN^MGA_HUMAN^Q:1306-38,H:124-536^40.909%ID^E:6.97e-84^RecName: Full=Maltase-glucoamylase, intestinal;^Eukaryota; Metazoa; Chordata; Craniata; Vertebrata; Euteleostomi; Mammalia; Eutheria; Euarchontoglires; Primates; Haplorrhini; Catarrhini; Hominidae; Homo`MGA_HUMAN^MGA_HUMAN^Q:1099-38,H:1068-1427^39.164%ID^E:1.04e-72^RecName: Full=Maltase-glucoamylase, intestinal;^Eukaryota; Metazoa; Chor…	-	TRINITY_DN21983_c1_g1::TRINITY_DN21983_c1_g1_i2::g.38556::m.38556	2-1078[-]	MGA_HUMAN^MGA_HUMAN^Q:19-347,H:224-536^46.988%ID^E:2.4e-83^RecName: Full=Maltase-glucoamylase, intestinal;^Eukaryota; Metazoa; Chordata; Craniata; Vertebrata; Euteleostomi; Mammalia; Eutheria; Euarchontoglires; Primates; Haplorrhini; Catarrhini; Hominidae; Homo`MGA_HUMAN^MGA_HUMAN^Q:7-354,H:1083-1434^39.2%ID^E:1.95e-75^RecName: Full=Maltase-glucoamylase, intestinal;^Eukaryota; Metazoa; Chordata; …	U6PA79_HAECO^U6PA79_HAECO^Q:1300-11,H:52-479^55.349%ID^E:9.5e-166^RecName: Full=Glycoside hydrolase domain containing protein^.	W6NI36_HAECO^W6NI36_HAECO^Q:2-356,H:54-407^58.592%ID^E:1.93e-157^RecName: Full=Glycoside hydrolase domain containing protein^.	PF16863.4^NtCtMGAM_N^N-terminal barrel of NtMGAM and CtMGAM, maltase-glucoamylase^8-54^E:1.3e-09`PF13802.5^Gal_mutarotas_2^Galactose mutarotase-like^57-123^E:7.9e-07`PF01055.25^Glyco_hydro_31^Glycosyl hydrolases family 31^147-352^E:9.7e-43	-	-	COG1501^hydrolase, family 31	KEGG:hsa:8972`KO:K12047	GO:0016324^cellular_component^apical plasma membrane`GO:0070062^cellular_component^extracellular exosome`GO:0101003^cellular_component^ficolin-1-rich granule membrane`GO:0016021^cellular_component^integral component of membrane`GO:0005886^cellular_component^plasma membrane`GO:0070821^cellular_component^tertiary granule membrane`GO:0004558^molecular_function^alpha-1,4-glucosidase activity`GO:00161…	GO:0004553^molecular_function^hydrolase activity, hydrolyzing O-glycosyl compounds`GO:0005975^biological_process^carbohydrate metabolic process
	G	TRINITY_DN24862_c0_g1	TRINITY_DN24862_c0_g1_i3	SCAPE_HUMAN^SCAPE_HUMAN^Q:1606-2061,H:506-655^42.105%ID^E:9.96e-21^RecName: Full=S phase cyclin A-associated protein in the endoplasmic reticulum;^Eukaryota; Metazoa; Chordata; Craniata; Vertebrata; Euteleostomi; Mammalia; Eutheria; Euarchontoglires; Primates; Haplorrhini; Catarrhini; Hominidae; Homo`SCAPE_HUMAN^SCAPE_HUMAN^Q:103-447,H:71-187^32.773%ID^E:2.25e-12^RecName: Full=S phase cyclin A-as…	-	TRINITY_DN24862_c0_g1::TRINITY_DN24862_c0_g1_i3::g.123820::m.123820	58-3678[+]	SCAPE_HUMAN^SCAPE_HUMAN^Q:517-1100,H:506-1063^28.666%ID^E:1.65e-43^RecName: Full=S phase cyclin A-associated protein in the endoplasmic reticulum;^Eukaryota; Metazoa; Chordata; Craniata; Vertebrata; Euteleostomi; Mammalia; Eutheria; Euarchontoglires; Primates; Haplorrhini; Catarrhini; Hominidae; Homo`SCAPE_HUMAN^SCAPE_HUMAN^Q:16-130,H:71-187^32.773%ID^E:5.81e-13^RecName: Full=S phase cyclin A-ass…	F1KR74_ASCSU^F1KR74_ASCSU^Q:76-1362,H:3-431^56.682%ID^E:1.12e-117^RecName: Full=S phase cyclin A-associated protein in the endoplasmic reticulum^.`F1KR74_ASCSU	F1KR74_ASCSU^F1KR74_ASCSU^Q:7-1206,H:3-1229^53.666%ID^E:0^RecName: Full=S phase cyclin A-associated protein in the endoplasmic reticulum^.	PF16501.4^SCAPER_N^S phase cyclin A-associated protein in the endoplasmic reticulum^43-119^E:8.3e-20	-	-	ENOG410XPXB^S-phase cyclin A-associated protein in the ER	KEGG:hsa:49855	GO:0005829^cellular_component^cytosol`GO:0005783^cellular_component^endoplasmic reticulum`GO:0005634^cellular_component^nucleus`GO:0003676^molecular_function^nucleic acid binding`GO:0008270^molecular_function^zinc ion binding	-
	G	TRINITY_DN23943_c2_g1	TRINITY_DN23943_c2_g1_i2	ADRM1_CAEEL^ADRM1_CAEEL^Q:41-1333,H:1-374^39.492%ID^E:8.39e-79^RecName: Full=Proteasomal ubiquitin receptor ADRM1 homolog;^Eukaryota; Metazoa; Ecdysozoa; Nematoda; Chromadorea; Rhabditida; Rhabditoidea; Rhabditidae; Peloderinae; Caenorhabditis	-	TRINITY_DN23943_c2_g1::TRINITY_DN23943_c2_g1_i2::g.93402::m.93402	2-1336[+]	ADRM1_CAEEL^ADRM1_CAEEL^Q:14-444,H:1-374^42.334%ID^E:5.41e-92^RecName: Full=Proteasomal ubiquitin receptor ADRM1 homolog;^Eukaryota; Metazoa; Ecdysozoa; Nematoda; Chromadorea; Rhabditida; Rhabditoidea; Rhabditidae; Peloderinae; Caenorhabditis	F1KYJ7_ASCSU^F1KYJ7_ASCSU^Q:41-1333,H:1-420^69.816%ID^E:5.74e-167^RecName: Full=Proteasomal ubiquitin receptor ADRM1^.	F1KYJ7_ASCSU^F1KYJ7_ASCSU^Q:14-444,H:1-420^73.502%ID^E:0^RecName: Full=Proteasomal ubiquitin receptor ADRM1^.	PF04683.12^Proteasom_Rpn13^Proteasome complex subunit Rpn13 ubiquitin receptor^47-125^E:5.5e-29`PF16550.4^RPN13_C^UCH-binding domain^266-375^E:2.5e-26	-	-	ENOG410XSJJ^Adhesion regulating molecule	KEGG:cel:CELE_C56G2.7`KO:K06691	GO:0005737^cellular_component^cytoplasm`GO:0005634^cellular_component^nucleus`GO:0000502^cellular_component^proteasome complex`GO:0008541^cellular_component^proteasome regulatory particle, lid subcomplex`GO:0061133^molecular_function^endopeptidase activator activity`GO:0070628^molecular_function^proteasome binding`GO:0043130^molecular_function^ubiquitin binding`GO:0043248^biological_process^prote…	GO:0005634^cellular_component^nucleus`GO:0005737^cellular_component^cytoplasm
	G	TRINITY_DN19516_c0_g1	TRINITY_DN19516_c0_g1_i1	FRIZ2_CAEEL^FRIZ2_CAEEL^Q:268-1914,H:1-567^56.217%ID^E:0^RecName: Full=Frizzled-2 {ECO:0000312|WormBase:F27E11.3};^Eukaryota; Metazoa; Ecdysozoa; Nematoda; Chromadorea; Rhabditida; Rhabditoidea; Rhabditidae; Peloderinae; Caenorhabditis	-	TRINITY_DN19516_c0_g1::TRINITY_DN19516_c0_g1_i1::g.9051::m.9051	268-1956[+]	FRIZ2_CAEEL^FRIZ2_CAEEL^Q:1-562,H:1-578^55.479%ID^E:0^RecName: Full=Frizzled-2 {ECO:0000312|WormBase:F27E11.3};^Eukaryota; Metazoa; Ecdysozoa; Nematoda; Chromadorea; Rhabditida; Rhabditoidea; Rhabditidae; Peloderinae; Caenorhabditis	A8QB61_BRUMA^A8QB61_BRUMA^Q:322-1950,H:14-563^77.273%ID^E:0^RecName: Full=Protein BM-CFZ-2, isoform c^.	U1MUL7_ASCSU^U1MUL7_ASCSU^Q:7-562,H:9-573^75%ID^E:0^RecName: Full=Frizzled-5^.	PF01392.21^Fz^Fz domain^22-129^E:6.3e-32`PF01534.16^Frizzled^Frizzled/Smoothened family membrane region^209-513^E:2.3e-110	-	ExpAA=155.12^PredHel=7^Topology=o216-238i250-272o294-316i337-359o383-405i431-450o479-501i	ENOG410XRC8^frizzled family receptor	KEGG:cel:CELE_F27E11.3`KO:K02375	GO:0016021^cellular_component^integral component of membrane`GO:0005886^cellular_component^plasma membrane`GO:0004930^molecular_function^G-protein coupled receptor activity`GO:0042813^molecular_function^Wnt-activated receptor activity`GO:0017147^molecular_function^Wnt-protein binding`GO:0060070^biological_process^canonical Wnt signaling pathway`GO:0097475^biological_process^motor neuron migration…	GO:0005515^molecular_function^protein binding`GO:0007166^biological_process^cell surface receptor signaling pathway`GO:0016020^cellular_component^membrane
	G	TRINITY_DN23937_c0_g1	TRINITY_DN23937_c0_g1_i8	RGS7_CAEEL^RGS7_CAEEL^Q:286-2436,H:53-787^35.346%ID^E:3.16e-101^RecName: Full=Regulator of G-protein signaling rgs-7;^Eukaryota; Metazoa; Ecdysozoa; Nematoda; Chromadorea; Rhabditida; Rhabditoidea; Rhabditidae; Peloderinae; Caenorhabditis	-	TRINITY_DN23937_c0_g1::TRINITY_DN23937_c0_g1_i8::g.92789::m.92789	1-2535[+]	RGS7_CAEEL^RGS7_CAEEL^Q:96-812,H:53-787^35.589%ID^E:5.15e-107^RecName: Full=Regulator of G-protein signaling rgs-7;^Eukaryota; Metazoa; Ecdysozoa; Nematoda; Chromadorea; Rhabditida; Rhabditoidea; Rhabditidae; Peloderinae; Caenorhabditis	U1M511_ASCSU^U1M511_ASCSU^Q:46-2520,H:9-837^65.755%ID^E:0^RecName: Full=Regulator of g-protein signaling rgs-7^.	U1M511_ASCSU^U1M511_ASCSU^Q:16-840,H:9-837^65.874%ID^E:0^RecName: Full=Regulator of g-protein signaling rgs-7^.	PF00168.29^C2^C2 domain^301-418^E:0.00069`PF00615.18^RGS^Regulator of G protein signaling domain^707-823^E:9.7e-34	-	-	ENOG410YMJD^Regulator of G-protein signaling	KEGG:cel:CELE_F56B6.2`KO:K16449	GO:0005938^cellular_component^cell cortex`GO:0005886^cellular_component^plasma membrane`GO:0005096^molecular_function^GTPase activator activity`GO:0009968^biological_process^negative regulation of signal transduction	-
	G	TRINITY_DN20590_c0_g1	TRINITY_DN20590_c0_g1_i4	CUL3B_XENLA^CUL3B_XENLA^Q:2662-380,H:15-768^63.958%ID^E:0^RecName: Full=Cullin-3-B;^Eukaryota; Metazoa; Chordata; Craniata; Vertebrata; Euteleostomi; Amphibia; Batrachia; Anura; Pipoidea; Pipidae; Xenopodinae; Xenopus; Xenopus	-	TRINITY_DN20590_c0_g1::TRINITY_DN20590_c0_g1_i4::g.15722::m.15722	377-2734[-]	CUL3B_XENLA^CUL3B_XENLA^Q:15-785,H:5-768^63.648%ID^E:0^RecName: Full=Cullin-3-B;^Eukaryota; Metazoa; Chordata; Craniata; Vertebrata; Euteleostomi; Amphibia; Batrachia; Anura; Pipoidea; Pipidae; Xenopodinae; Xenopus; Xenopus	U1MGW0_ASCSU^U1MGW0_ASCSU^Q:2662-380,H:24-777^86.614%ID^E:0^RecName: Full=Cullin-3^.	U1MGW0_ASCSU^U1MGW0_ASCSU^Q:7-785,H:2-777^85.332%ID^E:0^RecName: Full=Cullin-3^.	PF00888.21^Cullin^Cullin family^44-683^E:1.9e-211`PF10557.8^Cullin_Nedd8^Cullin protein neddylation domain^715-777^E:7.9e-27	-	-	-	KEGG:xla:444103`KO:K03869	GO:0031463^cellular_component^Cul3-RING ubiquitin ligase complex`GO:0000139^cellular_component^Golgi membrane`GO:0005634^cellular_component^nucleus`GO:0005827^cellular_component^polar microtubule`GO:0031625^molecular_function^ubiquitin protein ligase binding`GO:0016477^biological_process^cell migration`GO:0048208^biological_process^COPII vesicle coating`GO:0040016^biological_process^embryonic cle…	GO:0031625^molecular_function^ubiquitin protein ligase binding`GO:0006511^biological_process^ubiquitin-dependent protein catabolic process
	G	TRINITY_DN6514_c0_g1	TRINITY_DN6514_c0_g1_i1	KCNKI_RAT^KCNKI_RAT^Q:776-510,H:302-390^32.584%ID^E:9.34e-11^RecName: Full=Potassium channel subfamily K member 18;^Eukaryota; Metazoa; Chordata; Craniata; Vertebrata; Euteleostomi; Mammalia; Eutheria; Euarchontoglires; Glires; Rodentia; Myomorpha; Muroidea; Muridae; Murinae; Rattus	-	TRINITY_DN6514_c0_g1::TRINITY_DN6514_c0_g1_i1::g.729::m.729	105-812[-]	KCNKI_RAT^KCNKI_RAT^Q:13-101,H:302-390^32.584%ID^E:3.33e-11^RecName: Full=Potassium channel subfamily K member 18;^Eukaryota; Metazoa; Chordata; Craniata; Vertebrata; Euteleostomi; Mammalia; Eutheria; Euarchontoglires; Glires; Rodentia; Myomorpha; Muroidea; Muridae; Murinae; Rattus	A8X056_CAEBR^A8X056_CAEBR^Q:809-135,H:324-539^43.363%ID^E:3.49e-51^RecName: Full=Protein CBR-TWK-35^.	A8X056_CAEBR^A8X056_CAEBR^Q:2-226,H:324-539^43.363%ID^E:8.95e-52^RecName: Full=Protein CBR-TWK-35^.	PF07885.15^Ion_trans_2^Ion channel^24-97^E:2.4e-17	-	ExpAA=66.09^PredHel=3^Topology=o15-37i44-66o70-92i	COG1226^PotAssium voltage-gated channel	KEGG:rno:445371`KO:K20007	GO:0005887^cellular_component^integral component of plasma membrane`GO:0005886^cellular_component^plasma membrane`GO:0015269^molecular_function^calcium-activated potassium channel activity`GO:0015271^molecular_function^outward rectifier potassium channel activity`GO:0022841^molecular_function^potassium ion leak channel activity`GO:0071467^biological_process^cellular response to pH`GO:0071435^biol…	-
	G	TRINITY_DN24693_c1_g1	TRINITY_DN24693_c1_g1_i1	ETFD_CAEEL^ETFD_CAEEL^Q:26-1810,H:1-597^69.616%ID^E:0^RecName: Full=Electron transfer flavoprotein-ubiquinone oxidoreductase, mitochondrial;^Eukaryota; Metazoa; Ecdysozoa; Nematoda; Chromadorea; Rhabditida; Rhabditoidea; Rhabditidae; Peloderinae; Caenorhabditis	-	TRINITY_DN24693_c1_g1::TRINITY_DN24693_c1_g1_i1::g.116574::m.116574	26-1813[+]	ETFD_CAEEL^ETFD_CAEEL^Q:1-595,H:1-597^69.616%ID^E:0^RecName: Full=Electron transfer flavoprotein-ubiquinone oxidoreductase, mitochondrial;^Eukaryota; Metazoa; Ecdysozoa; Nematoda; Chromadorea; Rhabditida; Rhabditoidea; Rhabditidae; Peloderinae; Caenorhabditis	U1P131_ASCSU^U1P131_ASCSU^Q:26-1810,H:1-621^76.49%ID^E:0^RecName: Full=Electron transfer flavoprotein-ubiquinone^.	U1P131_ASCSU^U1P131_ASCSU^Q:1-595,H:1-621^76.812%ID^E:0^RecName: Full=Electron transfer flavoprotein-ubiquinone^.	PF13450.5^NAD_binding_8^NAD(P)-binding Rossmann-like domain^55-98^E:6.5e-05`PF05187.12^ETF_QO^Electron transfer flavoprotein-ubiquinone oxidoreductase, 4Fe-4S^489-592^E:2.3e-47	-	-	COG0644^geranylgeranyl reductase	KEGG:cel:CELE_C05D11.12`KO:K00311	GO:0031305^cellular_component^integral component of mitochondrial inner membrane`GO:0017133^cellular_component^mitochondrial electron transfer flavoprotein complex`GO:0005739^cellular_component^mitochondrion`GO:0051539^molecular_function^4 iron, 4 sulfur cluster binding`GO:0009055^molecular_function^electron carrier activity`GO:0004174^molecular_function^electron-transferring-flavoprotein dehydro…	-
	G	TRINITY_DN16193_c0_g1	TRINITY_DN16193_c0_g1_i2	COL40_CAEEL^COL40_CAEEL^Q:181-411,H:3-82^45%ID^E:2.11e-11^RecName: Full=Cuticle collagen 40;^Eukaryota; Metazoa; Ecdysozoa; Nematoda; Chromadorea; Rhabditida; Rhabditoidea; Rhabditidae; Peloderinae; Caenorhabditis	-	TRINITY_DN16193_c0_g1::TRINITY_DN16193_c0_g1_i2::g.3330::m.3330	157-1263[+]	COL13_CAEEL^COL13_CAEEL^Q:6-368,H:5-316^36.364%ID^E:4.62e-27^RecName: Full=Cuticle collagen 13;^Eukaryota; Metazoa; Ecdysozoa; Nematoda; Chromadorea; Rhabditida; Rhabditoidea; Rhabditidae; Peloderinae; Caenorhabditis	F1L8G6_ASCSU^F1L8G6_ASCSU^Q:169-906,H:1-229^34.661%ID^E:2.81e-19^RecName: Full=Cuticle collagen 12^.	F1L8G6_ASCSU^F1L8G6_ASCSU^Q:5-368,H:1-341^40.701%ID^E:5.02e-41^RecName: Full=Cuticle collagen 12^.	PF01484.16^Col_cuticle_N^Nematode cuticle collagen N-terminal domain^24-67^E:1.7e-13`PF01391.17^Collagen^Collagen triple helix repeat (20 copies)^291-348^E:1e-08	-	ExpAA=22.55^PredHel=1^Topology=i20-42o	ENOG410YW6Y^collagen	KEGG:cel:CELE_F15H10.2	GO:0005581^cellular_component^collagen trimer`GO:0042302^molecular_function^structural constituent of cuticle	GO:0042302^molecular_function^structural constituent of cuticle
	G	TRINITY_DN20351_c0_g1	TRINITY_DN20351_c0_g1_i1	-	-	TRINITY_DN20351_c0_g1::TRINITY_DN20351_c0_g1_i1::g.13850::m.13850	2-1720[+]	-	U6NT32_HAECO^U6NT32_HAECO^Q:59-1621,H:26-526^49.14%ID^E:1.07e-159^RecName: Full=Na+ channel domain containing protein^.	U6NT32_HAECO^U6NT32_HAECO^Q:20-540,H:26-526^48.566%ID^E:3.37e-167^RecName: Full=Na+ channel domain containing protein^.	PF00858.23^ASC^Amiloride-sensitive sodium channel^25-472^E:1.3e-17	-	-	-	-	-	GO:0005272^molecular_function^sodium channel activity`GO:0006814^biological_process^sodium ion transport`GO:0016020^cellular_component^membrane
	G	TRINITY_DN24938_c0_g3	TRINITY_DN24938_c0_g3_i2	MF14A_HUMAN^MF14A_HUMAN^Q:2927-1752,H:6-401^61.616%ID^E:7.88e-145^RecName: Full=Hippocampus abundant transcript 1 protein {ECO:0000312|HGNC:HGNC:23363};^Eukaryota; Metazoa; Chordata; Craniata; Vertebrata; Euteleostomi; Mammalia; Eutheria; Euarchontoglires; Primates; Haplorrhini; Catarrhini; Hominidae; Homo	-	TRINITY_DN24938_c0_g3::TRINITY_DN24938_c0_g3_i2::g.125853::m.125853	1443-3056[-]	MF14A_HUMAN^MF14A_HUMAN^Q:44-490,H:6-435^57.428%ID^E:1.14e-175^RecName: Full=Hippocampus abundant transcript 1 protein {ECO:0000312|HGNC:HGNC:23363};^Eukaryota; Metazoa; Chordata; Craniata; Vertebrata; Euteleostomi; Mammalia; Eutheria; Euarchontoglires; Primates; Haplorrhini; Catarrhini; Hominidae; Homo	A8NDW4_BRUMA^A8NDW4_BRUMA^Q:2930-1452,H:22-511^77.733%ID^E:0^RecName: Full=Protein Bm6004, isoform a^.	A8NDW4_BRUMA^A8NDW4_BRUMA^Q:43-535,H:22-511^77.733%ID^E:0^RecName: Full=Protein Bm6004, isoform a^.	PF07690.15^MFS_1^Major Facilitator Superfamily^77-420^E:4e-29`PF12832.6^MFS_1_like^MFS_1 like family^111-430^E:6.2e-06	-	ExpAA=235.87^PredHel=10^Topology=o76-98i110-132o160-182i194-216o226-245i283-305o315-337i350-372o406-428i476-498o	ENOG410ZVCA^solute carrier family 46	KEGG:hsa:64645	GO:0016021^cellular_component^integral component of membrane`GO:0005215^molecular_function^transporter activity`GO:0055085^biological_process^transmembrane transport	GO:0055085^biological_process^transmembrane transport`GO:0016021^cellular_component^integral component of membrane
	G	TRINITY_DN23474_c0_g1	TRINITY_DN23474_c0_g1_i2	VPS41_CAEEL^VPS41_CAEEL^Q:2849-468,H:96-894^36.597%ID^E:4.89e-176^RecName: Full=Vacuolar protein sorting-associated protein 41 homolog;^Eukaryota; Metazoa; Ecdysozoa; Nematoda; Chromadorea; Rhabditida; Rhabditoidea; Rhabditidae; Peloderinae; Caenorhabditis	-	TRINITY_DN23474_c0_g1::TRINITY_DN23474_c0_g1_i2::g.78989::m.78989	423-2654[-]	VPS41_CAEEL^VPS41_CAEEL^Q:2-729,H:162-894^36.884%ID^E:4.32e-160^RecName: Full=Vacuolar protein sorting-associated protein 41 homolog;^Eukaryota; Metazoa; Ecdysozoa; Nematoda; Chromadorea; Rhabditida; Rhabditoidea; Rhabditidae; Peloderinae; Caenorhabditis	F1KSV0_ASCSU^F1KSV0_ASCSU^Q:2846-474,H:88-894^61.557%ID^E:0^RecName: Full=Vacuolar protein sorting-associated protein 41^.	F1KSV0_ASCSU^F1KSV0_ASCSU^Q:1-727,H:152-894^61.208%ID^E:0^RecName: Full=Vacuolar protein sorting-associated protein 41^.	PF00637.19^Clathrin^Region in Clathrin and VPS^448-580^E:4e-21`PF10367.8^Vps39_2^Vacuolar sorting protein 39 domain 2^587-675^E:0.0001	-	-	ENOG410XQBC^vacuolar protein sorting 41 homolog (S. cerevisiae)	KEGG:cel:CELE_F32A6.3`KO:K20184	GO:0030136^cellular_component^clathrin-coated vesicle`GO:0033263^cellular_component^CORVET complex`GO:0005769^cellular_component^early endosome`GO:0010008^cellular_component^endosome membrane`GO:0005794^cellular_component^Golgi apparatus`GO:0030897^cellular_component^HOPS complex`GO:0005770^cellular_component^late endosome`GO:0005764^cellular_component^lysosome`GO:0005773^cellular_component^vacuo…	GO:0006886^biological_process^intracellular protein transport`GO:0016192^biological_process^vesicle-mediated transport
	G	TRINITY_DN25296_c0_g1	TRINITY_DN25296_c0_g1_i5	AMPN_HAECO^AMPN_HAECO^Q:3243-760,H:143-971^41.847%ID^E:0^RecName: Full=Aminopeptidase N;^Eukaryota; Metazoa; Ecdysozoa; Nematoda; Chromadorea; Rhabditida; Strongylida; Trichostrongyloidea; Haemonchidae; Haemonchinae; Haemonchus`AMPN_HAECO^AMPN_HAECO^Q:3768-3484,H:32-126^42.105%ID^E:1.94e-13^RecName: Full=Aminopeptidase N;^Eukaryota; Metazoa; Ecdysozoa; Nematoda; Chromadorea; Rhabditida; Strongyli…	-	TRINITY_DN25296_c0_g1::TRINITY_DN25296_c0_g1_i5::g.139120::m.139120	730-3966[-]	AMPN_HAECO^AMPN_HAECO^Q:242-1069,H:143-971^41.847%ID^E:0^RecName: Full=Aminopeptidase N;^Eukaryota; Metazoa; Ecdysozoa; Nematoda; Chromadorea; Rhabditida; Strongylida; Trichostrongyloidea; Haemonchidae; Haemonchinae; Haemonchus`AMPN_HAECO^AMPN_HAECO^Q:45-161,H:10-126^36.752%ID^E:2.34e-14^RecName: Full=Aminopeptidase N;^Eukaryota; Metazoa; Ecdysozoa; Nematoda; Chromadorea; Rhabditida; Strongylida;…	U1NV22_ASCSU^U1NV22_ASCSU^Q:3963-745,H:5-1087^66.758%ID^E:0^RecName: Full=Aminopeptidase n^.	U1NV22_ASCSU^U1NV22_ASCSU^Q:2-1074,H:5-1087^66.758%ID^E:0^RecName: Full=Aminopeptidase n^.	PF01433.19^Peptidase_M1^Peptidase family M1 domain^390-635^E:9.4e-85`PF11838.7^ERAP1_C^ERAP1-like C-terminal domain^713-1031^E:3.7e-60	-	ExpAA=22.75^PredHel=1^Topology=i38-60o	-	-	GO:0016021^cellular_component^integral component of membrane`GO:0004177^molecular_function^aminopeptidase activity`GO:0008237^molecular_function^metallopeptidase activity`GO:0008270^molecular_function^zinc ion binding	GO:0008237^molecular_function^metallopeptidase activity`GO:0008270^molecular_function^zinc ion binding
	G	TRINITY_DN16880_c0_g1	TRINITY_DN16880_c0_g1_i1	BRX1_CAEEL^BRX1_CAEEL^Q:105-905,H:47-315^62.593%ID^E:1.37e-120^RecName: Full=Ribosome biogenesis protein BRX1 homolog;^Eukaryota; Metazoa; Ecdysozoa; Nematoda; Chromadorea; Rhabditida; Rhabditoidea; Rhabditidae; Peloderinae; Caenorhabditis	-	TRINITY_DN16880_c0_g1::TRINITY_DN16880_c0_g1_i1::g.3834::m.3834	3-1016[+]	BRX1_CAEEL^BRX1_CAEEL^Q:35-325,H:47-341^59.122%ID^E:1.66e-126^RecName: Full=Ribosome biogenesis protein BRX1 homolog;^Eukaryota; Metazoa; Ecdysozoa; Nematoda; Chromadorea; Rhabditida; Rhabditoidea; Rhabditidae; Peloderinae; Caenorhabditis	U1M6J7_ASCSU^U1M6J7_ASCSU^Q:132-932,H:55-321^78.652%ID^E:3.62e-155^RecName: Full=Ribosome biogenesis protein brx1-like protein^.	U1M6J7_ASCSU^U1M6J7_ASCSU^Q:4-318,H:1-329^69.697%ID^E:1.38e-163^RecName: Full=Ribosome biogenesis protein brx1-like protein^.	PF04427.17^Brix^Brix domain^58-234^E:3.3e-37	-	-	COG5154^ribosome biogenesis protein brx1	KEGG:cel:CELE_K12H4.3`KO:K14820	GO:0005730^cellular_component^nucleolus`GO:0003723^molecular_function^RNA binding`GO:0000027^biological_process^ribosomal large subunit assembly	-
	G	TRINITY_DN7701_c0_g1	TRINITY_DN7701_c0_g1_i1	ASP6_CAEEL^ASP6_CAEEL^Q:898-95,H:115-384^43.636%ID^E:7.12e-65^RecName: Full=Aspartic protease 6;^Eukaryota; Metazoa; Ecdysozoa; Nematoda; Chromadorea; Rhabditida; Rhabditoidea; Rhabditidae; Peloderinae; Caenorhabditis	-	TRINITY_DN7701_c0_g1::TRINITY_DN7701_c0_g1_i1::g.927::m.927	71-895[-]	ASP6_CAEEL^ASP6_CAEEL^Q:2-267,H:117-384^43.956%ID^E:1.56e-65^RecName: Full=Aspartic protease 6;^Eukaryota; Metazoa; Ecdysozoa; Nematoda; Chromadorea; Rhabditida; Rhabditoidea; Rhabditidae; Peloderinae; Caenorhabditis	W2T840_NECAM^W2T840_NECAM^Q:892-80,H:124-394^57.565%ID^E:4.57e-106^RecName: Full=Eukaryotic aspartyl protease^.	W2T840_NECAM^W2T840_NECAM^Q:2-272,H:124-394^57.565%ID^E:6.05e-107^RecName: Full=Eukaryotic aspartyl protease^.	PF00026.22^Asp^Eukaryotic aspartyl protease^2-268^E:2.9e-57	-	-	ENOG410XNV7^aspartic	KEGG:cel:CELE_F21F8.7	GO:0005615^cellular_component^extracellular space`GO:0004190^molecular_function^aspartic-type endopeptidase activity`GO:0030163^biological_process^protein catabolic process`GO:0006508^biological_process^proteolysis	-
	G	TRINITY_DN22127_c1_g1	TRINITY_DN22127_c1_g1_i8	UNC9_CAEEL^UNC9_CAEEL^Q:2017-2556,H:198-382^37.838%ID^E:3.57e-34^RecName: Full=Innexin unc-9;^Eukaryota; Metazoa; Ecdysozoa; Nematoda; Chromadorea; Rhabditida; Rhabditoidea; Rhabditidae; Peloderinae; Caenorhabditis`UNC9_CAEEL^UNC9_CAEEL^Q:231-485,H:20-103^40%ID^E:6.21e-16^RecName: Full=Innexin unc-9;^Eukaryota; Metazoa; Ecdysozoa; Nematoda; Chromadorea; Rhabditida; Rhabditoidea; Rhabditidae; Pelo…	-	TRINITY_DN22127_c1_g1::TRINITY_DN22127_c1_g1_i8::g.42554::m.42554	1840-2673[+]	UNC9_CAEEL^UNC9_CAEEL^Q:45-239,H:184-382^36.893%ID^E:2.63e-37^RecName: Full=Innexin unc-9;^Eukaryota; Metazoa; Ecdysozoa; Nematoda; Chromadorea; Rhabditida; Rhabditoidea; Rhabditidae; Peloderinae; Caenorhabditis	F1L3V5_ASCSU^F1L3V5_ASCSU^Q:1813-2559,H:130-378^54.618%ID^E:1.42e-82^RecName: Full=Innexin^.`F1L3V5_ASCSU	F1L3V5_ASCSU^F1L3V5_ASCSU^Q:1-240,H:139-378^53.333%ID^E:6.39e-90^RecName: Full=Innexin^.	PF00876.17^Innexin^Innexin^7-230^E:2.3e-53	-	ExpAA=46.57^PredHel=2^Topology=i59-81o144-166i	ENOG410XT2D^to innexin 1 Hydra magnipapillata	KEGG:cel:CELE_R12H7.1	GO:0005911^cellular_component^cell-cell junction`GO:0005921^cellular_component^gap junction`GO:0016021^cellular_component^integral component of membrane`GO:0005886^cellular_component^plasma membrane`GO:0005243^molecular_function^gap junction channel activity`GO:0055077^molecular_function^gap junction hemi-channel activity`GO:0034220^biological_process^ion transmembrane transport	GO:0005921^cellular_component^gap junction
	G	TRINITY_DN25756_c5_g2	TRINITY_DN25756_c5_g2_i12	MUTA_CAEEL^MUTA_CAEEL^Q:90-1511,H:14-487^83.544%ID^E:0^RecName: Full=Probable methylmalonyl-CoA mutase, mitochondrial;^Eukaryota; Metazoa; Ecdysozoa; Nematoda; Chromadorea; Rhabditida; Rhabditoidea; Rhabditidae; Peloderinae; Caenorhabditis`MUTA_CAEEL^MUTA_CAEEL^Q:4573-4719,H:509-553^55.102%ID^E:6.97e-05^RecName: Full=Probable methylmalonyl-CoA mutase, mitochondrial;^Eukaryota; Metazoa; Ecdysozoa;…	-	TRINITY_DN25756_c5_g2::TRINITY_DN25756_c5_g2_i12::g.154916::m.154916	51-1604[+]	MUTA_CAEEL^MUTA_CAEEL^Q:1-487,H:1-487^82.341%ID^E:0^RecName: Full=Probable methylmalonyl-CoA mutase, mitochondrial;^Eukaryota; Metazoa; Ecdysozoa; Nematoda; Chromadorea; Rhabditida; Rhabditoidea; Rhabditidae; Peloderinae; Caenorhabditis	U1M6D4_ASCSU^U1M6D4_ASCSU^Q:75-1514,H:49-534^88.889%ID^E:0^RecName: Full=Putative methylmalonyl^.`U1M6D4_ASCSU	U1M6D4_ASCSU^U1M6D4_ASCSU^Q:1-488,H:40-534^88.485%ID^E:0^RecName: Full=Putative methylmalonyl^.	PF01642.21^MM_CoA_mutase^Methylmalonyl-CoA mutase^52-487^E:1.8e-219	-	-	COG1884^methylmalonyl-coA mutase`COG2185^Methylmalonyl-coA mutase	KEGG:cel:CELE_ZK1058.1`KO:K01847	GO:0005759^cellular_component^mitochondrial matrix`GO:0005739^cellular_component^mitochondrion`GO:0031419^molecular_function^cobalamin binding`GO:0046872^molecular_function^metal ion binding`GO:0004494^molecular_function^methylmalonyl-CoA mutase activity`GO:0008152^biological_process^metabolic process	GO:0016866^molecular_function^intramolecular transferase activity`GO:0031419^molecular_function^cobalamin binding`GO:0008152^biological_process^metabolic process
	G	TRINITY_DN25468_c3_g2	TRINITY_DN25468_c3_g2_i2	LS14A_HUMAN^LS14A_HUMAN^Q:76-369,H:1-94^68.367%ID^E:1.14e-34^RecName: Full=Protein LSM14 homolog A;^Eukaryota; Metazoa; Chordata; Craniata; Vertebrata; Euteleostomi; Mammalia; Eutheria; Euarchontoglires; Primates; Haplorrhini; Catarrhini; Hominidae; Homo`LS14A_HUMAN^LS14A_HUMAN^Q:868-1197,H:292-397^35.088%ID^E:2.99e-06^RecName: Full=Protein LSM14 homolog A;^Eukaryota; Metazoa; Chordata; Craniata;…	-	TRINITY_DN25468_c3_g2::TRINITY_DN25468_c3_g2_i2::g.145347::m.145347	1-1392[+]	LS14B_XENTR^LS14B_XENTR^Q:26-399,H:1-344^36.272%ID^E:1e-49^RecName: Full=Protein LSM14 homolog B;^Eukaryota; Metazoa; Chordata; Craniata; Vertebrata; Euteleostomi; Amphibia; Batrachia; Anura; Pipoidea; Pipidae; Xenopodinae; Xenopus; Silurana	U1NUT1_ASCSU^U1NUT1_ASCSU^Q:76-1386,H:1-439^55.391%ID^E:1.12e-118^RecName: Full=Protein lsm14-like protein a^.	U1NUT1_ASCSU^U1NUT1_ASCSU^Q:26-462,H:1-439^58.316%ID^E:6.57e-155^RecName: Full=Protein lsm14-like protein a^.	PF12701.6^LSM14^Scd6-like Sm domain^31-104^E:5.7e-29`PF14438.5^SM-ATX^Ataxin 2 SM domain^31-102^E:2.7e-08`PF09532.9^FDF^FDF domain^288-400^E:2.4e-13	-	-	-	KEGG:xtr:595068`KO:K18749	GO:0030529^cellular_component^intracellular ribonucleoprotein complex`GO:0007275^biological_process^multicellular organism development`GO:0006417^biological_process^regulation of translation	-
	G	TRINITY_DN16346_c0_g1	TRINITY_DN16346_c0_g1_i1	CDC42_DROPS^CDC42_DROPS^Q:744-211,H:2-179^61.798%ID^E:4.29e-77^RecName: Full=Cdc42 homolog;^Eukaryota; Metazoa; Ecdysozoa; Arthropoda; Hexapoda; Insecta; Pterygota; Neoptera; Holometabola; Diptera; Brachycera; Muscomorpha; Ephydroidea; Drosophilidae; Drosophila; Sophophora	-	TRINITY_DN16346_c0_g1::TRINITY_DN16346_c0_g1_i1::g.3467::m.3467	169-753[-]	CDC42_DROPS^CDC42_DROPS^Q:4-181,H:2-179^61.798%ID^E:2.96e-78^RecName: Full=Cdc42 homolog;^Eukaryota; Metazoa; Ecdysozoa; Arthropoda; Hexapoda; Insecta; Pterygota; Neoptera; Holometabola; Diptera; Brachycera; Muscomorpha; Ephydroidea; Drosophilidae; Drosophila; Sophophora	A9V585_MONBE^A9V585_MONBE^Q:744-211,H:2-179^63.483%ID^E:1.45e-77^RecName: Full=Predicted protein^.	F8MKX2_NEUT8^F8MKX2_NEUT8^Q:1-193,H:1-195^58.974%ID^E:4.53e-79^RecName: Full=Cell division control protein 42^.	PF00025.20^Arf^ADP-ribosylation factor family^3-173^E:1.4e-07`PF00071.21^Ras^Ras family^7-175^E:1.9e-49`PF08477.12^Roc^Ras of Complex, Roc, domain of DAPkinase^7-120^E:1.6e-20	-	-	-	KEGG:dpo:Dpse_GA11680`KO:K04393	GO:0005912^cellular_component^adherens junction`GO:0045177^cellular_component^apical part of cell`GO:0030424^cellular_component^axon`GO:0005938^cellular_component^cell cortex`GO:0030426^cellular_component^growth cone`GO:0005634^cellular_component^nucleus`GO:0005886^cellular_component^plasma membrane`GO:0016028^cellular_component^rhabdomere`GO:0005525^molecular_function^GTP binding`GO:0032794^mole…	GO:0005525^molecular_function^GTP binding`GO:0003924^molecular_function^GTPase activity
	G	TRINITY_DN21867_c4_g1	TRINITY_DN21867_c4_g1_i7	HDGR2_DANRE^HDGR2_DANRE^Q:4298-4059,H:4-85^46.341%ID^E:2.5e-14^RecName: Full=Hepatoma-derived growth factor-related protein 2;^Eukaryota; Metazoa; Chordata; Craniata; Vertebrata; Euteleostomi; Actinopterygii; Neopterygii; Teleostei; Ostariophysi; Cypriniformes; Cyprinidae; Danio	-	TRINITY_DN21867_c4_g1::TRINITY_DN21867_c4_g1_i7::g.36145::m.36145	1941-4304[-]	HDGR2_DANRE^HDGR2_DANRE^Q:3-82,H:4-85^46.341%ID^E:5.59e-16^RecName: Full=Hepatoma-derived growth factor-related protein 2;^Eukaryota; Metazoa; Chordata; Craniata; Vertebrata; Euteleostomi; Actinopterygii; Neopterygii; Teleostei; Ostariophysi; Cypriniformes; Cyprinidae; Danio	U1NPR2_ASCSU^U1NPR2_ASCSU^Q:4316-1944,H:9-786^55.528%ID^E:0^RecName: Full=Hepatoma-derived growth factor^.	U1NPR2_ASCSU^U1NPR2_ASCSU^Q:1-787,H:13-786^55.911%ID^E:0^RecName: Full=Hepatoma-derived growth factor^.	PF00855.16^PWWP^PWWP domain^4-82^E:2.9e-16`PF02178.18^AT_hook^AT hook motif^491-498^E:450`PF02178.18^AT_hook^AT hook motif^610-621^E:16	-	-	ENOG4111PJT^hepatoma-derived growth factor-related protein	KEGG:dre:80965	-	GO:0003677^molecular_function^DNA binding
	G	TRINITY_DN22967_c1_g3	TRINITY_DN22967_c1_g3_i3	UH1BL_HUMAN^UH1BL_HUMAN^Q:4764-3034,H:1-628^30.854%ID^E:7.07e-83^RecName: Full=UHRF1-binding protein 1-like;^Eukaryota; Metazoa; Chordata; Craniata; Vertebrata; Euteleostomi; Mammalia; Eutheria; Euarchontoglires; Primates; Haplorrhini; Catarrhini; Hominidae; Homo	-	TRINITY_DN22967_c1_g3::TRINITY_DN22967_c1_g3_i3::g.64129::m.64129	2488-4764[-]	UH1BL_HUMAN^UH1BL_HUMAN^Q:1-577,H:1-628^31.487%ID^E:2.76e-95^RecName: Full=UHRF1-binding protein 1-like;^Eukaryota; Metazoa; Chordata; Craniata; Vertebrata; Euteleostomi; Mammalia; Eutheria; Euarchontoglires; Primates; Haplorrhini; Catarrhini; Hominidae; Homo	F1KS96_ASCSU^F1KS96_ASCSU^Q:4764-2500,H:1-758^74.802%ID^E:0^RecName: Full=UHRF1-binding protein 1-like protein^.	F1KS96_ASCSU^F1KS96_ASCSU^Q:1-755,H:1-758^74.605%ID^E:0^RecName: Full=UHRF1-binding protein 1-like protein^.	PF12624.6^Chorein_N^N-terminal region of Chorein or VPS13^3-94^E:8.3e-17	-	-	ENOG410XQGP^uhrf1 binding protein	KEGG:hsa:23074	-	-
	G	TRINITY_DN104620_c0_g1	TRINITY_DN104620_c0_g1_i1	YKR5_CAEEL^YKR5_CAEEL^Q:176-313,H:121-166^45.652%ID^E:3.56e-06^RecName: Full=Probable G-protein coupled receptor C06G4.5;^Eukaryota; Metazoa; Ecdysozoa; Nematoda; Chromadorea; Rhabditida; Rhabditoidea; Rhabditidae; Peloderinae; Caenorhabditis	-	TRINITY_DN104620_c0_g1::TRINITY_DN104620_c0_g1_i1::g.173903::m.173903	2-370[+]	YKR5_CAEEL^YKR5_CAEEL^Q:2-121,H:68-182^36.667%ID^E:4.91e-13^RecName: Full=Probable G-protein coupled receptor C06G4.5;^Eukaryota; Metazoa; Ecdysozoa; Nematoda; Chromadorea; Rhabditida; Rhabditoidea; Rhabditidae; Peloderinae; Caenorhabditis	A0A090L0G0_STRRB^A0A090L0G0_STRRB^Q:2-319,H:18-123^52.83%ID^E:5.11e-21^RecName: Full=G protein-coupled receptor, rhodopsin-like family and GPCR, rhodopsin-like, 7TM domain-containing protein^.	A0A090L0G0_STRRB^A0A090L0G0_STRRB^Q:1-109,H:18-126^52.294%ID^E:2.96e-34^RecName: Full=G protein-coupled receptor, rhodopsin-like family and GPCR, rhodopsin-like, 7TM domain-containing protein^.	PF00001.20^7tm_1^7 transmembrane receptor (rhodopsin family)^28-118^E:5.9e-16	-	ExpAA=45.05^PredHel=2^Topology=i31-53o80-97i	ENOG410XRW9^Receptor	KEGG:cel:CELE_C06G4.5	GO:0016021^cellular_component^integral component of membrane`GO:0005886^cellular_component^plasma membrane`GO:0004930^molecular_function^G-protein coupled receptor activity	GO:0004930^molecular_function^G-protein coupled receptor activity`GO:0007186^biological_process^G-protein coupled receptor signaling pathway`GO:0016021^cellular_component^integral component of membrane
	G	TRINITY_DN24745_c9_g3	TRINITY_DN24745_c9_g3_i1	-	-	TRINITY_DN24745_c9_g3::TRINITY_DN24745_c9_g3_i1::g.119528::m.119528	1-1020[+]	-	U1NBQ1_ASCSU^U1NBQ1_ASCSU^Q:19-1011,H:154-487^64.371%ID^E:1.98e-151^RecName: Full=Dynactin subunit 5^.	U1NBQ1_ASCSU^U1NBQ1_ASCSU^Q:7-337,H:154-487^64.371%ID^E:1.08e-157^RecName: Full=Dynactin subunit 5^.	-	-	-	-	-	-	-
	G	TRINITY_DN114742_c0_g1	TRINITY_DN114742_c0_g1_i1	UD2A2_MOUSE^UD2A2_MOUSE^Q:333-1,H:381-491^33.333%ID^E:6.29e-15^RecName: Full=UDP-glucuronosyltransferase 2A2;^Eukaryota; Metazoa; Chordata; Craniata; Vertebrata; Euteleostomi; Mammalia; Eutheria; Euarchontoglires; Glires; Rodentia; Myomorpha; Muroidea; Muridae; Murinae; Mus; Mus	-	TRINITY_DN114742_c0_g1::TRINITY_DN114742_c0_g1_i1::g.174379::m.174379	1-336[-]	UD2A2_MOUSE^UD2A2_MOUSE^Q:2-112,H:381-491^33.333%ID^E:5.66e-15^RecName: Full=UDP-glucuronosyltransferase 2A2;^Eukaryota; Metazoa; Chordata; Craniata; Vertebrata; Euteleostomi; Mammalia; Eutheria; Euarchontoglires; Glires; Rodentia; Myomorpha; Muroidea; Muridae; Murinae; Mus; Mus	F1L2P5_ASCSU^F1L2P5_ASCSU^Q:333-1,H:383-493^47.748%ID^E:3.17e-32^RecName: Full=UDP-glucuronosyltransferase ugt-47^.	F1L2P5_ASCSU^F1L2P5_ASCSU^Q:2-112,H:383-493^47.748%ID^E:2.85e-32^RecName: Full=UDP-glucuronosyltransferase ugt-47^.	PF00201.17^UDPGT^UDP-glucoronosyl and UDP-glucosyl transferase^2-111^E:1.7e-16`PF04101.15^Glyco_tran_28_C^Glycosyltransferase family 28 C-terminal domain^2-69^E:8.8e-07	-	-	COG1819^Transferase	KEGG:mmu:552899`KO:K00699	GO:0016021^cellular_component^integral component of membrane`GO:0043231^cellular_component^intracellular membrane-bounded organelle`GO:0015020^molecular_function^glucuronosyltransferase activity`GO:0052695^biological_process^cellular glucuronidation	GO:0016758^molecular_function^transferase activity, transferring hexosyl groups`GO:0008152^biological_process^metabolic process
	G	TRINITY_DN91023_c0_g1	TRINITY_DN91023_c0_g1_i1	MYO3_CAEEL^MYO3_CAEEL^Q:6-479,H:286-445^53.75%ID^E:6.41e-52^RecName: Full=Myosin-3;^Eukaryota; Metazoa; Ecdysozoa; Nematoda; Chromadorea; Rhabditida; Rhabditoidea; Rhabditidae; Peloderinae; Caenorhabditis	-	TRINITY_DN91023_c0_g1::TRINITY_DN91023_c0_g1_i1::g.173360::m.173360	3-512[+]	MYO3_CAEEL^MYO3_CAEEL^Q:2-159,H:286-445^53.75%ID^E:3.7e-52^RecName: Full=Myosin-3;^Eukaryota; Metazoa; Ecdysozoa; Nematoda; Chromadorea; Rhabditida; Rhabditoidea; Rhabditidae; Peloderinae; Caenorhabditis	A0A090MWL3_STRRB^A0A090MWL3_STRRB^Q:3-479,H:291-449^61.006%ID^E:4.47e-61^RecName: Full=Myosin heavy chain^.	A0A090MWL3_STRRB^A0A090MWL3_STRRB^Q:1-159,H:291-449^61.006%ID^E:3.25e-61^RecName: Full=Myosin heavy chain^.	PF00063.20^Myosin_head^Myosin head (motor domain)^1-159^E:1.1e-44	-	-	COG5022^myosin heavy chain	KEGG:cel:CELE_K12F2.1`KO:K10352	GO:0031672^cellular_component^A band`GO:0005863^cellular_component^striated muscle myosin thick filament`GO:0003779^molecular_function^actin binding`GO:0005524^molecular_function^ATP binding`GO:0003774^molecular_function^motor activity`GO:0007626^biological_process^locomotory behavior`GO:0060279^biological_process^positive regulation of ovulation	GO:0003774^molecular_function^motor activity`GO:0005524^molecular_function^ATP binding`GO:0016459^cellular_component^myosin complex
	G	TRINITY_DN25711_c0_g3	TRINITY_DN25711_c0_g3_i1	RCC1L_HUMAN^RCC1L_HUMAN^Q:987-2036,H:100-464^33.244%ID^E:3.02e-48^RecName: Full=RCC1-like G exchanging factor-like protein;^Eukaryota; Metazoa; Chordata; Craniata; Vertebrata; Euteleostomi; Mammalia; Eutheria; Euarchontoglires; Primates; Haplorrhini; Catarrhini; Hominidae; Homo	-	TRINITY_DN25711_c0_g3::TRINITY_DN25711_c0_g3_i1::g.153820::m.153820	825-2030[+]	RCC1L_HUMAN^RCC1L_HUMAN^Q:55-401,H:100-461^33.243%ID^E:5.35e-51^RecName: Full=RCC1-like G exchanging factor-like protein;^Eukaryota; Metazoa; Chordata; Craniata; Vertebrata; Euteleostomi; Mammalia; Eutheria; Euarchontoglires; Primates; Haplorrhini; Catarrhini; Hominidae; Homo	F1L832_ASCSU^F1L832_ASCSU^Q:966-1997,H:56-402^64.841%ID^E:1.74e-164^RecName: Full=Williams-Beuren syndrome chromosomal region 16 protein^.	F1L832_ASCSU^F1L832_ASCSU^Q:9-391,H:14-402^62.725%ID^E:1.01e-175^RecName: Full=Williams-Beuren syndrome chromosomal region 16 protein^.	PF00415.17^RCC1^Regulator of chromosome condensation (RCC1) repeat^353-396^E:9.4e-05	-	-	COG5184^regulator of chromosome condensation	KEGG:hsa:81554	GO:0005739^cellular_component^mitochondrion`GO:0003723^molecular_function^RNA binding	-
	G	TRINITY_DN17487_c0_g1	TRINITY_DN17487_c0_g1_i1	SET1_CAEEL^SET1_CAEEL^Q:75-566,H:44-206^53.049%ID^E:3.92e-46^RecName: Full=Histone-lysine N-methyltransferase set-1;^Eukaryota; Metazoa; Ecdysozoa; Nematoda; Chromadorea; Rhabditida; Rhabditoidea; Rhabditidae; Peloderinae; Caenorhabditis`SET1_CAEEL^SET1_CAEEL^Q:1068-1205,H:197-242^60.87%ID^E:7.11e-12^RecName: Full=Histone-lysine N-methyltransferase set-1;^Eukaryota; Metazoa; Ecdysozoa; Nematoda; …	-	TRINITY_DN17487_c0_g1::TRINITY_DN17487_c0_g1_i1::g.4391::m.4391	3-557[+]	SET1_CAEEL^SET1_CAEEL^Q:25-180,H:44-198^54.487%ID^E:1.6e-51^RecName: Full=Histone-lysine N-methyltransferase set-1;^Eukaryota; Metazoa; Ecdysozoa; Nematoda; Chromadorea; Rhabditida; Rhabditoidea; Rhabditidae; Peloderinae; Caenorhabditis	F1LDN2_ASCSU^F1LDN2_ASCSU^Q:45-566,H:1-174^65.517%ID^E:2.1e-72^RecName: Full=Histone-lysine N-methyltransferase set-1^.`F1LDN2_ASCSU	F1LDN2_ASCSU^F1LDN2_ASCSU^Q:15-180,H:1-166^67.47%ID^E:8.83e-81^RecName: Full=Histone-lysine N-methyltransferase set-1^.	PF00856.27^SET^SET domain^97-182^E:2.5e-06	-	-	COG2940^Histone-lysine N-methyltransferase	KEGG:cel:CELE_T26A5.7`KO:K11428	GO:0005694^cellular_component^chromosome`GO:0005634^cellular_component^nucleus`GO:0018024^molecular_function^histone-lysine N-methyltransferase activity`GO:0009792^biological_process^embryo development ending in birth or egg hatching`GO:0006355^biological_process^regulation of transcription, DNA-templated`GO:0006351^biological_process^transcription, DNA-templated	GO:0005515^molecular_function^protein binding
	G	TRINITY_DN18460_c0_g1	TRINITY_DN18460_c0_g1_i2	SSP34_CAEEL^SSP34_CAEEL^Q:238-555,H:2-106^37.963%ID^E:1.12e-12^RecName: Full=Sperm-specific class P protein 34;^Eukaryota; Metazoa; Ecdysozoa; Nematoda; Chromadorea; Rhabditida; Rhabditoidea; Rhabditidae; Peloderinae; Caenorhabditis	-	TRINITY_DN18460_c0_g1::TRINITY_DN18460_c0_g1_i2::g.5946::m.5946	133-666[+]	SSP34_CAEEL^SSP34_CAEEL^Q:36-141,H:2-106^37.963%ID^E:2.57e-14^RecName: Full=Sperm-specific class P protein 34;^Eukaryota; Metazoa; Ecdysozoa; Nematoda; Chromadorea; Rhabditida; Rhabditoidea; Rhabditidae; Peloderinae; Caenorhabditis	U1NAR5_ASCSU^U1NAR5_ASCSU^Q:235-588,H:10-130^65.289%ID^E:4.28e-46^RecName: Full=Major sperm protein^.	U1NAR5_ASCSU^U1NAR5_ASCSU^Q:35-152,H:10-130^65.289%ID^E:1.51e-49^RecName: Full=Major sperm protein^.	PF00635.25^Motile_Sperm^MSP (Major sperm protein) domain^38-125^E:5.1e-16	-	-	ENOG4111CFS^positive regulation of locomotion	KEGG:cel:CELE_ZC168.6	-	-
	G	TRINITY_DN22400_c15_g2	TRINITY_DN22400_c15_g2_i9	SSP31_CAEEL^SSP31_CAEEL^Q:1267-953,H:2-106^44.762%ID^E:5.93e-22^RecName: Full=Sperm-specific class P protein 31;^Eukaryota; Metazoa; Ecdysozoa; Nematoda; Chromadorea; Rhabditida; Rhabditoidea; Rhabditidae; Peloderinae; Caenorhabditis`SSP31_CAEEL^SSP31_CAEEL^Q:922-620,H:6-106^45.545%ID^E:6.66e-22^RecName: Full=Sperm-specific class P protein 31;^Eukaryota; Metazoa; Ecdysozoa; Nematoda; Chromadorea;…	-	TRINITY_DN22400_c15_g2::TRINITY_DN22400_c15_g2_i9::g.49416::m.49416	95-2926[-]	RBP2A_PLAF7^RBP2A_PLAF7^Q:266-513,H:2678-2912^30.645%ID^E:7.25e-14^RecName: Full=Reticulocyte-binding protein 2 homolog a {ECO:0000312|EMBL:CAD52492.1};^Eukaryota; Alveolata; Apicomplexa; Aconoidasida; Haemosporida; Plasmodiidae; Plasmodium; Plasmodium (Laverania)`RBP2A_PLAF7^RBP2A_PLAF7^Q:197-433,H:2678-2913^30.579%ID^E:2.66e-12^RecName: Full=Reticulocyte-binding protein 2 homolog a {ECO:0000312…	F1LDA9_ASCSU^F1LDA9_ASCSU^Q:1267-953,H:27-131^58.095%ID^E:9.2e-31^RecName: Full=Major sperm protein^.`F1LDA9_ASCSU	-	PF00635.25^Motile_Sperm^MSP (Major sperm protein) domain^5-97^E:3.5e-08`PF00635.25^Motile_Sperm^MSP (Major sperm protein) domain^554-645^E:6.7e-15`PF00635.25^Motile_Sperm^MSP (Major sperm protein) domain^669-757^E:1.1e-13	-	-	-	KEGG:pfa:PF13_0198`KO:K13849	GO:0016021^cellular_component^integral component of membrane`GO:0016020^cellular_component^membrane`GO:0005886^cellular_component^plasma membrane`GO:0008201^molecular_function^heparin binding`GO:0016337^biological_process^single organismal cell-cell adhesion	-
	G	TRINITY_DN17213_c0_g1	TRINITY_DN17213_c0_g1_i1	ABL2_MOUSE^ABL2_MOUSE^Q:1184-846,H:422-533^43.22%ID^E:3.32e-21^RecName: Full=Abelson tyrosine-protein kinase 2;^Eukaryota; Metazoa; Chordata; Craniata; Vertebrata; Euteleostomi; Mammalia; Eutheria; Euarchontoglires; Glires; Rodentia; Myomorpha; Muroidea; Muridae; Murinae; Mus; Mus	-	TRINITY_DN17213_c0_g1::TRINITY_DN17213_c0_g1_i1::g.4083::m.4083	216-1208[-]	ABL2_HUMAN^ABL2_HUMAN^Q:9-121,H:422-533^43.22%ID^E:1.67e-22^RecName: Full=Abelson tyrosine-protein kinase 2;^Eukaryota; Metazoa; Chordata; Craniata; Vertebrata; Euteleostomi; Mammalia; Eutheria; Euarchontoglires; Primates; Haplorrhini; Catarrhini; Hominidae; Homo	A8NM59_BRUMA^A8NM59_BRUMA^Q:1199-693,H:159-326^49.704%ID^E:2e-49^RecName: Full=Protein Bm9214^.	A8NM59_BRUMA^A8NM59_BRUMA^Q:4-172,H:159-326^49.704%ID^E:1.35e-50^RecName: Full=Protein Bm9214^.	PF07714.16^Pkinase_Tyr^Protein tyrosine kinase^6-126^E:9e-33`PF00069.24^Pkinase^Protein kinase domain^7-124^E:1.9e-16	-	-	COG0515^Serine Threonine protein kinase	KEGG:hsa:27`KO:K08887	GO:0015629^cellular_component^actin cytoskeleton`GO:0005829^cellular_component^cytosol`GO:0031234^cellular_component^extrinsic component of cytoplasmic side of plasma membrane`GO:0051015^molecular_function^actin filament binding`GO:0003785^molecular_function^actin monomer binding`GO:0005524^molecular_function^ATP binding`GO:0000287^molecular_function^magnesium ion binding`GO:0030145^molecular_fun…	GO:0004672^molecular_function^protein kinase activity`GO:0006468^biological_process^protein phosphorylation`GO:0005524^molecular_function^ATP binding
	G	TRINITY_DN23258_c7_g4	TRINITY_DN23258_c7_g4_i2	RAD21_HUMAN^RAD21_HUMAN^Q:79-1281,H:1-407^41.995%ID^E:6.11e-83^RecName: Full=Double-strand-break repair protein rad21 homolog;^Eukaryota; Metazoa; Chordata; Craniata; Vertebrata; Euteleostomi; Mammalia; Eutheria; Euarchontoglires; Primates; Haplorrhini; Catarrhini; Hominidae; Homo`RAD21_HUMAN^RAD21_HUMAN^Q:1612-1830,H:555-626^46.575%ID^E:4.27e-11^RecName: Full=Double-strand-break repair protein r…	-	TRINITY_DN23258_c7_g4::TRINITY_DN23258_c7_g4_i2::g.72779::m.72779	79-1860[+]	RAD21_HUMAN^RAD21_HUMAN^Q:1-401,H:1-407^43.023%ID^E:1.03e-91^RecName: Full=Double-strand-break repair protein rad21 homolog;^Eukaryota; Metazoa; Chordata; Craniata; Vertebrata; Euteleostomi; Mammalia; Eutheria; Euarchontoglires; Primates; Haplorrhini; Catarrhini; Hominidae; Homo	F1KXI4_ASCSU^F1KXI4_ASCSU^Q:79-1836,H:1-594^73.579%ID^E:0^RecName: Full=Double-strand-break repair protein rad21^.	F1KXI4_ASCSU^F1KXI4_ASCSU^Q:1-593,H:1-601^72.607%ID^E:0^RecName: Full=Double-strand-break repair protein rad21^.	PF04825.12^Rad21_Rec8_N^N terminus of Rad21 / Rec8 like protein^1-102^E:1.3e-39`PF04824.15^Rad21_Rec8^Conserved region of Rad21 / Rec8 like protein^533-585^E:6.8e-19	-	-	ENOG410XRB4^Doublestrandbreak repair protein rad21	KEGG:hsa:5885`KO:K06670	GO:0000785^cellular_component^chromatin`GO:0005694^cellular_component^chromosome`GO:0000775^cellular_component^chromosome, centromeric region`GO:0008278^cellular_component^cohesin complex`GO:0005829^cellular_component^cytosol`GO:0016020^cellular_component^membrane`GO:0000798^cellular_component^nuclear cohesin complex`GO:0005654^cellular_component^nucleoplasm`GO:0003682^molecular_function^chromati…	GO:0005515^molecular_function^protein binding`GO:0000228^cellular_component^nuclear chromosome
	G	TRINITY_DN26128_c2_g4	TRINITY_DN26128_c2_g4_i1	-	-	TRINITY_DN26128_c2_g4::TRINITY_DN26128_c2_g4_i1::g.166637::m.166637	643-1074[+]	-	V9GZW5_ASCLU^V9GZW5_ASCLU^Q:1193-1696,H:340-508^43.787%ID^E:6.09e-22^RecName: Full=Reverse transcriptase^.	-	PF13921.5^Myb_DNA-bind_6^Myb-like DNA-binding domain^13-67^E:1.6e-06	-	-	-	-	-	-
	G	TRINITY_DN25037_c0_g1	TRINITY_DN25037_c0_g1_i9	KCTD3_HUMAN^KCTD3_HUMAN^Q:2936-1497,H:182-619^56.936%ID^E:4.13e-176^RecName: Full=BTB/POZ domain-containing protein KCTD3;^Eukaryota; Metazoa; Chordata; Craniata; Vertebrata; Euteleostomi; Mammalia; Eutheria; Euarchontoglires; Primates; Haplorrhini; Catarrhini; Hominidae; Homo`KCTD3_HUMAN^KCTD3_HUMAN^Q:3788-3567,H:62-135^62.162%ID^E:1.22e-23^RecName: Full=BTB/POZ domain-containing protein KCTD3;^…	-	TRINITY_DN25037_c0_g1::TRINITY_DN25037_c0_g1_i9::g.128411::m.128411	1467-3701[-]	KCTD3_HUMAN^KCTD3_HUMAN^Q:256-735,H:182-619^57.143%ID^E:0^RecName: Full=BTB/POZ domain-containing protein KCTD3;^Eukaryota; Metazoa; Chordata; Craniata; Vertebrata; Euteleostomi; Mammalia; Eutheria; Euarchontoglires; Primates; Haplorrhini; Catarrhini; Hominidae; Homo`KCTD3_HUMAN^KCTD3_HUMAN^Q:3-45,H:93-135^65.116%ID^E:7.65e-13^RecName: Full=BTB/POZ domain-containing protein KCTD3;^Eukaryota; Meta…	F1KWR6_ASCSU^F1KWR6_ASCSU^Q:3788-1473,H:53-826^73.874%ID^E:0^RecName: Full=BTB/POZ domain-containing protein KCTD3^.	F1KWR6_ASCSU^F1KWR6_ASCSU^Q:2-743,H:83-826^73.907%ID^E:0^RecName: Full=BTB/POZ domain-containing protein KCTD3^.	-	-	-	ENOG410XSWI^Potassium channel tetramerisation domain containing 3	KEGG:hsa:51133	GO:0051260^biological_process^protein homooligomerization	-
	G	TRINITY_DN25916_c3_g1	TRINITY_DN25916_c3_g1_i7	TM246_RAT^TM246_RAT^Q:520-1014,H:186-366^28.649%ID^E:3.19e-05^RecName: Full=Transmembrane protein 246;^Eukaryota; Metazoa; Chordata; Craniata; Vertebrata; Euteleostomi; Mammalia; Eutheria; Euarchontoglires; Glires; Rodentia; Myomorpha; Muroidea; Muridae; Murinae; Rattus	-	TRINITY_DN25916_c3_g1::TRINITY_DN25916_c3_g1_i7::g.160375::m.160375	553-1092[+]	TM246_RAT^TM246_RAT^Q:7-154,H:206-366^30.909%ID^E:6.93e-08^RecName: Full=Transmembrane protein 246;^Eukaryota; Metazoa; Chordata; Craniata; Vertebrata; Euteleostomi; Mammalia; Eutheria; Euarchontoglires; Glires; Rodentia; Myomorpha; Muroidea; Muridae; Murinae; Rattus	U1MAH8_ASCSU^U1MAH8_ASCSU^Q:454-1029,H:137-329^52.85%ID^E:2.22e-70^RecName: Full=Transmembrane protein^.`U1MAH8_ASCSU	U1MAH8_ASCSU^U1MAH8_ASCSU^Q:3-159,H:172-329^55.696%ID^E:7.99e-51^RecName: Full=Transmembrane protein^.	-	-	ExpAA=56.21^PredHel=3^Topology=o54-73i80-102o107-129i	ENOG4111M4Y^Transmembrane protein 246	KEGG:rno:362518	GO:0016021^cellular_component^integral component of membrane	-
	G	TRINITY_DN25667_c0_g6	TRINITY_DN25667_c0_g6_i1	-	-	TRINITY_DN25667_c0_g6::TRINITY_DN25667_c0_g6_i1::g.152757::m.152757	3-305[-]	-	U1MBZ4_ASCSU^U1MBZ4_ASCSU^Q:400-549,H:771-820^70%ID^E:2.35e-12^RecName: Full=Apc-related protein 1^.	-	-	-	-	-	-	-	-
	G	TRINITY_DN25248_c0_g4	TRINITY_DN25248_c0_g4_i4	TM17B_DANRE^TM17B_DANRE^Q:582-145,H:36-181^45.205%ID^E:1.93e-35^RecName: Full=Transmembrane protein 17B;^Eukaryota; Metazoa; Chordata; Craniata; Vertebrata; Euteleostomi; Actinopterygii; Neopterygii; Teleostei; Ostariophysi; Cypriniformes; Cyprinidae; Danio	-	TRINITY_DN25248_c0_g4::TRINITY_DN25248_c0_g4_i4::g.137836::m.137836	106-540[-]	TM17B_DANRE^TM17B_DANRE^Q:1-132,H:50-181^45.455%ID^E:7.66e-35^RecName: Full=Transmembrane protein 17B;^Eukaryota; Metazoa; Chordata; Craniata; Vertebrata; Euteleostomi; Actinopterygii; Neopterygii; Teleostei; Ostariophysi; Cypriniformes; Cyprinidae; Danio	U1MTK4_ASCSU^U1MTK4_ASCSU^Q:576-115,H:14-168^76.129%ID^E:5.73e-79^RecName: Full=Transmembrane protein 17^.	U1MTK4_ASCSU^U1MTK4_ASCSU^Q:1-142,H:26-168^76.224%ID^E:1.09e-75^RecName: Full=Transmembrane protein 17^.	PF09799.8^Transmemb_17^Predicted membrane protein^1-107^E:6.3e-25	-	ExpAA=81.89^PredHel=4^Topology=i7-29o34-56i63-85o100-122i	ENOG4111T47^transmembrane protein 17	KEGG:dre:568092`KO:K19384	GO:0060170^cellular_component^ciliary membrane`GO:0035869^cellular_component^ciliary transition zone`GO:0016021^cellular_component^integral component of membrane`GO:0036038^cellular_component^MKS complex`GO:0060271^biological_process^cilium assembly`GO:0007224^biological_process^smoothened signaling pathway	-
	G	TRINITY_DN24631_c1_g3	TRINITY_DN24631_c1_g3_i5	MLP2_DROME^MLP2_DROME^Q:3225-2959,H:1-90^71.111%ID^E:3.29e-31^RecName: Full=Muscle LIM protein Mlp84B;^Eukaryota; Metazoa; Ecdysozoa; Arthropoda; Hexapoda; Insecta; Pterygota; Neoptera; Holometabola; Diptera; Brachycera; Muscomorpha; Ephydroidea; Drosophilidae; Drosophila; Sophophora`MLP2_DROME^MLP2_DROME^Q:3216-2977,H:410-494^48.235%ID^E:9.34e-16^RecName: Full=Muscle LIM protein Mlp84B;^Eukaryot…	-	TRINITY_DN24631_c1_g3::TRINITY_DN24631_c1_g3_i5::g.115594::m.115594	2854-3225[-]	MLP2_DROME^MLP2_DROME^Q:1-89,H:1-90^71.111%ID^E:6.82e-37^RecName: Full=Muscle LIM protein Mlp84B;^Eukaryota; Metazoa; Ecdysozoa; Arthropoda; Hexapoda; Insecta; Pterygota; Neoptera; Holometabola; Diptera; Brachycera; Muscomorpha; Ephydroidea; Drosophilidae; Drosophila; Sophophora`MLP2_DROME^MLP2_DROME^Q:4-83,H:410-494^48.235%ID^E:2.04e-19^RecName: Full=Muscle LIM protein Mlp84B;^Eukaryota; Metazoa…	F1LFV0_ASCSU^F1LFV0_ASCSU^Q:3225-2860,H:1-121^86.885%ID^E:9.02e-64^RecName: Full=Muscle LIM protein Mlp84B^.	F1LFV0_ASCSU^F1LFV0_ASCSU^Q:1-122,H:1-121^86.885%ID^E:8.66e-73^RecName: Full=Muscle LIM protein Mlp84B^.	PF00412.21^LIM^LIM domain^11-66^E:1.1e-10	-	-	ENOG410Z840^Cysteine and glycine-rich protein 3 (Cardiac LIM protein)	KEGG:dme:Dmel_CG1019	GO:0005634^cellular_component^nucleus`GO:0030018^cellular_component^Z disc`GO:0046872^molecular_function^metal ion binding`GO:0008307^molecular_function^structural constituent of muscle`GO:0007517^biological_process^muscle organ development`GO:0060537^biological_process^muscle tissue development`GO:0090175^biological_process^regulation of establishment of planar polarity`GO:0045214^biological_pro…	-
	G	TRINITY_DN23892_c3_g1	TRINITY_DN23892_c3_g1_i22	EPHB3_CHICK^EPHB3_CHICK^Q:617-276,H:617-723^37.719%ID^E:9.36e-10^RecName: Full=Ephrin type-B receptor 3;^Eukaryota; Metazoa; Chordata; Craniata; Vertebrata; Euteleostomi; Archelosauria; Archosauria; Dinosauria; Saurischia; Theropoda; Coelurosauria; Aves; Neognathae; Galloanserae; Galliformes; Phasianidae; Phasianinae; Gallus	-	TRINITY_DN23892_c3_g1::TRINITY_DN23892_c3_g1_i22::g.88926::m.88926	1187-2401[-]	-	F1KUA3_ASCSU^F1KUA3_ASCSU^Q:2257-1367,H:27-341^48.276%ID^E:5.19e-92^RecName: Full=Ephrin type-A receptor 3^.`F1KUA3_ASCSU	F1KUA3_ASCSU^F1KUA3_ASCSU^Q:49-345,H:27-341^48.276%ID^E:3.3e-97^RecName: Full=Ephrin type-A receptor 3^.	-	-	-	-	-	-	-
	G	TRINITY_DN25014_c2_g2	TRINITY_DN25014_c2_g2_i6	LMN1_CAEEL^LMN1_CAEEL^Q:2461-815,H:41-566^36.347%ID^E:1.43e-82^RecName: Full=Lamin-1;^Eukaryota; Metazoa; Ecdysozoa; Nematoda; Chromadorea; Rhabditida; Rhabditoidea; Rhabditidae; Peloderinae; Caenorhabditis	-	TRINITY_DN25014_c2_g2::TRINITY_DN25014_c2_g2_i6::g.128609::m.128609	812-2479[-]	LMN1_CAEEL^LMN1_CAEEL^Q:7-555,H:41-566^37.906%ID^E:1.61e-105^RecName: Full=Lamin-1;^Eukaryota; Metazoa; Ecdysozoa; Nematoda; Chromadorea; Rhabditida; Rhabditoidea; Rhabditidae; Peloderinae; Caenorhabditis	A8QCK7_BRUMA^A8QCK7_BRUMA^Q:2482-815,H:45-598^78.237%ID^E:0^RecName: Full=Protein BM-LMN-1, isoform c^.	A8QCK7_BRUMA^A8QCK7_BRUMA^Q:1-555,H:46-598^79.279%ID^E:0^RecName: Full=Protein BM-LMN-1, isoform c^.	PF00038.20^Filament^Intermediate filament protein^11-362^E:1.5e-54`PF00932.18^LTD^Lamin Tail Domain^425-529^E:1.9e-15	-	-	ENOG410Y2H6^Lamin A C	KEGG:cel:CELE_DY3.2`KO:K07611	GO:0005638^cellular_component^lamin filament`GO:0005635^cellular_component^nuclear envelope`GO:0005637^cellular_component^nuclear inner membrane`GO:0034399^cellular_component^nuclear periphery`GO:0042393^molecular_function^histone binding`GO:0005198^molecular_function^structural molecule activity`GO:0008340^biological_process^determination of adult lifespan`GO:0009792^biological_process^embryo de…	GO:0005198^molecular_function^structural molecule activity`GO:0005882^cellular_component^intermediate filament
	G	TRINITY_DN63558_c0_g1	TRINITY_DN63558_c0_g1_i1	-	-	TRINITY_DN63558_c0_g1::TRINITY_DN63558_c0_g1_i1::g.172231::m.172231	2-325[+]	-	A0A078G5X0_BRANA^A0A078G5X0_BRANA^Q:2-265,H:316-394^39.773%ID^E:1.1e-07^RecName: Full=BnaC02g24590D protein^.	A0A078G5X0_BRANA^A0A078G5X0_BRANA^Q:1-88,H:316-394^39.773%ID^E:9.88e-08^RecName: Full=BnaC02g24590D protein^.	-	-	-	-	-	-	-
	G	TRINITY_DN22503_c1_g2	TRINITY_DN22503_c1_g2_i8	TM39A_RAT^TM39A_RAT^Q:1871-1152,H:258-475^35%ID^E:1.66e-36^RecName: Full=Transmembrane protein 39A;^Eukaryota; Metazoa; Chordata; Craniata; Vertebrata; Euteleostomi; Mammalia; Eutheria; Euarchontoglires; Glires; Rodentia; Myomorpha; Muroidea; Muridae; Murinae; Rattus	-	TRINITY_DN22503_c1_g2::TRINITY_DN22503_c1_g2_i8::g.51529::m.51529	1101-2177[-]	TM39A_RAT^TM39A_RAT^Q:103-342,H:258-475^35%ID^E:1.94e-39^RecName: Full=Transmembrane protein 39A;^Eukaryota; Metazoa; Chordata; Craniata; Vertebrata; Euteleostomi; Mammalia; Eutheria; Euarchontoglires; Glires; Rodentia; Myomorpha; Muroidea; Muridae; Murinae; Rattus	F1L1E2_ASCSU^F1L1E2_ASCSU^Q:2228-1104,H:127-503^76.72%ID^E:0^RecName: Full=Transmembrane protein 39A^.	F1L1E2_ASCSU^F1L1E2_ASCSU^Q:1-358,H:144-503^77.008%ID^E:0^RecName: Full=Transmembrane protein 39A^.	PF10271.8^Tmp39^Putative transmembrane protein^5-342^E:6e-74	-	ExpAA=128.16^PredHel=6^Topology=i5-27o42-61i130-152o167-189i283-305o310-327i	ENOG410XQMI^transmembrane protein 39A	KEGG:rno:288092	GO:0016021^cellular_component^integral component of membrane	-
	G	TRINITY_DN17644_c0_g1	TRINITY_DN17644_c0_g1_i1	-	-	TRINITY_DN17644_c0_g1::TRINITY_DN17644_c0_g1_i1::g.4640::m.4640	387-833[-]	-	F1LHL4_ASCSU^F1LHL4_ASCSU^Q:815-555,H:11-136^23.81%ID^E:5.34e-05^RecName: Full=Receptor expression-enhancing protein 5^.	F1LHL4_ASCSU^F1LHL4_ASCSU^Q:7-93,H:11-136^23.81%ID^E:8.64e-06^RecName: Full=Receptor expression-enhancing protein 5^.	-	-	-	-	-	-	-
	G	TRINITY_DN25100_c3_g1	TRINITY_DN25100_c3_g1_i10	MOB1A_RAT^MOB1A_RAT^Q:1188-589,H:9-212^64.216%ID^E:6.89e-92^RecName: Full=MOB kinase activator 1A;^Eukaryota; Metazoa; Chordata; Craniata; Vertebrata; Euteleostomi; Mammalia; Eutheria; Euarchontoglires; Glires; Rodentia; Myomorpha; Muroidea; Muridae; Murinae; Rattus	-	TRINITY_DN25100_c3_g1::TRINITY_DN25100_c3_g1_i10::g.132152::m.132152	559-1194[-]	MOB1A_RAT^MOB1A_RAT^Q:3-202,H:9-212^64.216%ID^E:4.93e-97^RecName: Full=MOB kinase activator 1A;^Eukaryota; Metazoa; Chordata; Craniata; Vertebrata; Euteleostomi; Mammalia; Eutheria; Euarchontoglires; Glires; Rodentia; Myomorpha; Muroidea; Muridae; Murinae; Rattus	F1LE17_ASCSU^F1LE17_ASCSU^Q:1218-562,H:3-219^84.018%ID^E:3.15e-132^RecName: Full=Mps one binder kinase activator-like protein1B^.	F1LE17_ASCSU^F1LE17_ASCSU^Q:1-211,H:9-219^85.308%ID^E:3.1e-136^RecName: Full=Mps one binder kinase activator-like protein1B^.	PF03637.16^Mob1_phocein^Mob1/phocein family^27-194^E:4.4e-75	-	-	ENOG410XSUJ^MOB kinase activator	KEGG:rno:297387`KO:K06685	GO:0005829^cellular_component^cytosol`GO:0070062^cellular_component^extracellular exosome`GO:0005730^cellular_component^nucleolus`GO:0046872^molecular_function^metal ion binding`GO:0035329^biological_process^hippo signaling	-
	G	TRINITY_DN24018_c1_g2	TRINITY_DN24018_c1_g2_i4	TOM1_MOUSE^TOM1_MOUSE^Q:294-1184,H:2-301^50.495%ID^E:2.49e-88^RecName: Full=Target of Myb protein 1;^Eukaryota; Metazoa; Chordata; Craniata; Vertebrata; Euteleostomi; Mammalia; Eutheria; Euarchontoglires; Glires; Rodentia; Myomorpha; Muroidea; Muridae; Murinae; Mus; Mus	-	TRINITY_DN24018_c1_g2::TRINITY_DN24018_c1_g2_i4::g.95736::m.95736	4379-6460[-]	TGFA1_HUMAN^TGFA1_HUMAN^Q:24-689,H:27-724^27.221%ID^E:2.89e-58^RecName: Full=Transforming growth factor-beta receptor-associated protein 1;^Eukaryota; Metazoa; Chordata; Craniata; Vertebrata; Euteleostomi; Mammalia; Eutheria; Euarchontoglires; Primates; Haplorrhini; Catarrhini; Hominidae; Homo	F1KY90_ASCSU^F1KY90_ASCSU^Q:345-1577,H:1-405^79.856%ID^E:0^RecName: Full=Target of Myb protein 1^.	F1KSH9_ASCSU^F1KSH9_ASCSU^Q:1-692,H:1-694^43.571%ID^E:0^RecName: Full=Transforming growth factor-beta receptor-associated protein 1^.	PF00780.21^CNH^CNH domain^64-259^E:1.2e-05`PF07721.13^TPR_4^Tetratricopeptide repeat^301-322^E:0.27	-	-	ENOG410XNSX^beta receptor associated protein 1	KEGG:hsa:9392`KO:K20177	GO:0033263^cellular_component^CORVET complex`GO:0005769^cellular_component^early endosome`GO:0043231^cellular_component^intracellular membrane-bounded organelle`GO:0016020^cellular_component^membrane`GO:0046332^molecular_function^SMAD binding`GO:0005160^molecular_function^transforming growth factor beta receptor binding`GO:0034058^biological_process^endosomal vesicle fusion`GO:0008333^biological_…	GO:0042802^molecular_function^identical protein binding
	G	TRINITY_DN22950_c5_g11	TRINITY_DN22950_c5_g11_i1	-	-	TRINITY_DN22950_c5_g11::TRINITY_DN22950_c5_g11_i1::g.63369::m.63369	2-301[-]	-	U1M5T8_ASCSU^U1M5T8_ASCSU^Q:241-2,H:289-367^48.148%ID^E:3.94e-20^RecName: Full=C-type lectin protein^.	U1M5T8_ASCSU^U1M5T8_ASCSU^Q:21-100,H:289-367^48.148%ID^E:3.55e-20^RecName: Full=C-type lectin protein^.	-	-	-	-	-	-	-
	G	TRINITY_DN15684_c0_g1	TRINITY_DN15684_c0_g1_i3	SPE6_CAEEL^SPE6_CAEEL^Q:40-960,H:34-312^27.184%ID^E:8.93e-38^RecName: Full=Serine/threonine-protein kinase spe-6 {ECO:0000305};^Eukaryota; Metazoa; Ecdysozoa; Nematoda; Chromadorea; Rhabditida; Rhabditoidea; Rhabditidae; Peloderinae; Caenorhabditis	-	TRINITY_DN15684_c0_g1::TRINITY_DN15684_c0_g1_i3::g.2942::m.2942	49-978[+]	SPE6_CAEEL^SPE6_CAEEL^Q:8-304,H:44-312^27.425%ID^E:8.15e-38^RecName: Full=Serine/threonine-protein kinase spe-6 {ECO:0000305};^Eukaryota; Metazoa; Ecdysozoa; Nematoda; Chromadorea; Rhabditida; Rhabditoidea; Rhabditidae; Peloderinae; Caenorhabditis	F1L9F3_ASCSU^F1L9F3_ASCSU^Q:91-957,H:40-309^38.435%ID^E:2.44e-57^RecName: Full=Serine/threonine-protein kinase^.	F1L9F3_ASCSU^F1L9F3_ASCSU^Q:15-303,H:40-309^38.435%ID^E:1.87e-58^RecName: Full=Serine/threonine-protein kinase^.	PF00069.24^Pkinase^Protein kinase domain^14-212^E:5.7e-18`PF07714.16^Pkinase_Tyr^Protein tyrosine kinase^35-155^E:1.5e-07	-	-	ENOG410XPGP^Casein Kinase	KEGG:cel:CELE_Y66D12A.20	GO:0005737^cellular_component^cytoplasm`GO:0005634^cellular_component^nucleus`GO:0005524^molecular_function^ATP binding`GO:0004674^molecular_function^protein serine/threonine kinase activity`GO:0030154^biological_process^cell differentiation`GO:0051308^biological_process^male meiosis chromosome separation`GO:0018105^biological_process^peptidyl-serine phosphorylation`GO:0008360^biological_process^…	GO:0004672^molecular_function^protein kinase activity`GO:0005524^molecular_function^ATP binding`GO:0006468^biological_process^protein phosphorylation
	G	TRINITY_DN24154_c1_g3	TRINITY_DN24154_c1_g3_i12	ELO6_CAEEL^ELO6_CAEEL^Q:2259-1729,H:97-271^49.718%ID^E:4.22e-42^RecName: Full=Elongation of very long chain fatty acids protein 6;^Eukaryota; Metazoa; Ecdysozoa; Nematoda; Chromadorea; Rhabditida; Rhabditoidea; Rhabditidae; Peloderinae; Caenorhabditis	-	TRINITY_DN24154_c1_g3::TRINITY_DN24154_c1_g3_i12::g.99729::m.99729	1711-2187[-]	ELO6_CAEEL^ELO6_CAEEL^Q:3-153,H:123-271^50.331%ID^E:7.74e-46^RecName: Full=Elongation of very long chain fatty acids protein 6;^Eukaryota; Metazoa; Ecdysozoa; Nematoda; Chromadorea; Rhabditida; Rhabditoidea; Rhabditidae; Peloderinae; Caenorhabditis	A0A044T9N5_ONCVO^A0A044T9N5_ONCVO^Q:2379-1732,H:69-283^63.889%ID^E:4.39e-77^RecName: Full=Elongation of very long chain fatty acids protein^.	A0A044T9N5_ONCVO^A0A044T9N5_ONCVO^Q:1-152,H:132-283^72.368%ID^E:4.78e-78^RecName: Full=Elongation of very long chain fatty acids protein^.	PF01151.17^ELO^GNS1/SUR4 family^2-138^E:4.3e-42	-	ExpAA=79.80^PredHel=3^Topology=o41-63i83-102o117-139i	ENOG410XRWT^elongation of very long chain fatty acids protein	KEGG:cel:CELE_F41H10.8	GO:0030176^cellular_component^integral component of endoplasmic reticulum membrane`GO:0102336^molecular_function^3-oxo-arachidoyl-CoA synthase activity`GO:0102337^molecular_function^3-oxo-cerotoyl-CoA synthase activity`GO:0102338^molecular_function^3-oxo-lignoceronyl-CoA synthase activity`GO:0009922^molecular_function^fatty acid elongase activity`GO:0034625^biological_process^fatty acid elongatio…	GO:0016021^cellular_component^integral component of membrane
	G	TRINITY_DN24674_c2_g3	TRINITY_DN24674_c2_g3_i1	-	-	TRINITY_DN24674_c2_g3::TRINITY_DN24674_c2_g3_i1::g.116950::m.116950	700-1230[+]	-	U6PSL7_HAECO^U6PSL7_HAECO^Q:1441-830,H:398-603^36.279%ID^E:7.66e-26^RecName: Full=Endonuclease exonuclease phosphatase domain containing protein^.	-	-	-	ExpAA=53.85^PredHel=2^Topology=i26-45o140-162i	-	-	-	-
[truncated: 65,234 more rows]
