# Supplementary material for: RNA-Seq de novo assembly and differential transcriptome analysis of the nematode Ascaridia galli in relation to in vivo exposure to flubendazole
Source: PLoS One. 2017 Nov 3;12(11):e0185182. doi: 10.1371/journal.pone.0185182 (PMC5669496; doi:10.1371/journal.pone.0185182)
Supplement: S2 Table — (XLSX) [file pone.0185182.s003.xlsx]

## Sheet: upregulated_DE_genes_treatment_withAnnotation
category	classification	gene_id	transcript_id	logFC	PValue	FDR	Swisprot_BLX	RNAMMER	protein_id	protein_coordinates	Swissprot_BLP	Uniref90 BLX	Uniref90 BLP	PFAM	SIGNALP	TMHMM	EggNog	KEGG	GO_BLAST	GO_PFAM
Up-regulated, high confidence	G	TRINITY_DN18729_c0_g1	TRINITY_DN18729_c0_g1_i1	-6.31764	2.51436e-07	3.29401e-05	HSP74_ANOAL^HSP74_ANOAL^Q:2048-156,H:4-640^73.312%ID^E:0^RecName: Full=Heat shock protein 70 B2;^Eukaryota; Metazoa; Ecdysozoa; Arthropoda; Hexapoda; Insecta; Pterygota; Neoptera; Holometabola; Diptera; Nematocera; Culicoidea; Culicidae; Anophelinae; Anopheles	-	TRINITY_DN18729_c0_g1::TRINITY_DN18729_c0_g1_i1::g.6475::m.6475	153-2066[-]	HSP74_ANOAL^HSP74_ANOAL^Q:7-637,H:4-640^73.312%ID^E:0^RecName: Full=Heat shock protein 70 B2;^Eukaryota; Metazoa; Ecdysozoa; Arthropoda; Hexapoda; Insecta; Pterygota; Neoptera; Holometabola; Diptera; Nematocera; Culicoidea; Culicidae; Anophelinae; Anopheles	U1NSH7_ASCSU^U1NSH7_ASCSU^Q:2066-156,H:1-641^82.059%ID^E:0^RecName: Full=Heat shock protein 70 b2^.	U1NSH7_ASCSU^U1NSH7_ASCSU^Q:1-637,H:1-641^82.059%ID^E:0^RecName: Full=Heat shock protein 70 b2^.	PF00012.19^HSP70^Hsp70 protein^7-610^E:4.4e-250`PF06723.12^MreB_Mbl^MreB/Mbl protein^136-377^E:7.1e-17	-	-	-	-	GO:0005524^molecular_function^ATP binding	GO:0000902^biological_process^cell morphogenesis
	G	TRINITY_DN19548_c0_g1	TRINITY_DN19548_c0_g1_i2	-2.90398	4.659e-07	5.33052e-05	-	-	TRINITY_DN19548_c0_g1::TRINITY_DN19548_c0_g1_i2::g.9167::m.9167	826-1326[-]	-	A8WXX2_CAEBR^A8WXX2_CAEBR^Q:1218-799,H:22-159^32.857%ID^E:1.48e-19^RecName: Full=Protein CBG04556^.	A8WXX2_CAEBR^A8WXX2_CAEBR^Q:37-165,H:22-148^33.333%ID^E:1.18e-20^RecName: Full=Protein CBG04556^.	-	-	-	-	-	-	-
	G	TRINITY_DN19797_c0_g1	TRINITY_DN19797_c0_g1_i3	-3.01322	1.05826e-14	1.00899e-11	ANX12_HYDVU^ANX12_HYDVU^Q:102-1043,H:1-314^48.089%ID^E:1.82e-95^RecName: Full=Annexin-B12;^Eukaryota; Metazoa; Cnidaria; Hydrozoa; Hydroidolina; Anthoathecata; Aplanulata; Hydridae; Hydra`ANX12_HYDVU^ANX12_HYDVU^Q:648-1049,H:27-157^35.075%ID^E:3.63e-16^RecName: Full=Annexin-B12;^Eukaryota; Metazoa; Cnidaria; Hydrozoa; Hydroidolina; Anthoathecata; Aplanulata; Hydridae; Hydra	-	TRINITY_DN19797_c0_g1::TRINITY_DN19797_c0_g1_i3::g.10360::m.10360	102-1061[+]	ANX12_HYDVU^ANX12_HYDVU^Q:1-314,H:1-314^48.089%ID^E:1.42e-98^RecName: Full=Annexin-B12;^Eukaryota; Metazoa; Cnidaria; Hydrozoa; Hydroidolina; Anthoathecata; Aplanulata; Hydridae; Hydra`ANX12_HYDVU^ANX12_HYDVU^Q:183-316,H:27-157^35.075%ID^E:5.57e-17^RecName: Full=Annexin-B12;^Eukaryota; Metazoa; Cnidaria; Hydrozoa; Hydroidolina; Anthoathecata; Aplanulata; Hydridae; Hydra	U1NXZ1_ASCSU^U1NXZ1_ASCSU^Q:108-1052,H:7-321^73.651%ID^E:6.32e-171^RecName: Full=Annexin^.	U1NXZ1_ASCSU^U1NXZ1_ASCSU^Q:3-317,H:7-321^73.651%ID^E:2.26e-174^RecName: Full=Annexin^.	PF00191.19^Annexin^Annexin^19-82^E:5.3e-22`PF00191.19^Annexin^Annexin^89-154^E:3.3e-25`PF00191.19^Annexin^Annexin^172-238^E:6.6e-21`PF00191.19^Annexin^Annexin^248-313^E:6.2e-22	-	-	-	KEGG:hmg:100203975`KO:K17095	GO:0005509^molecular_function^calcium ion binding`GO:0005544^molecular_function^calcium-dependent phospholipid binding	GO:0005509^molecular_function^calcium ion binding`GO:0005544^molecular_function^calcium-dependent phospholipid binding
	G	TRINITY_DN19909_c0_g1	TRINITY_DN19909_c0_g1_i2	-3.00937	1.61574e-13	1.32045e-10	-	-	-	-	-	A0A024MI88_BRUMA^A0A024MI88_BRUMA^Q:1533-1622,H:22-52^61.29%ID^E:0.000145^RecName: Full=Protein Bm14157^.	-	-	-	-	-	-	-	-
	G	TRINITY_DN19909_c0_g2	TRINITY_DN19909_c0_g2_i4	-2.51798	1.50359e-11	7.81958e-09	-	-	-	-	-	A0A024MI88_BRUMA^A0A024MI88_BRUMA^Q:2211-2300,H:22-52^61.29%ID^E:0.000178^RecName: Full=Protein Bm14157^.	-	-	-	-	-	-	-	-
	G	TRINITY_DN20359_c0_g2	TRINITY_DN20359_c0_g2_i10	-4.86335	4.28301e-30	3.67525e-26	TTR2_CAEEL^TTR2_CAEEL^Q:2102-2431,H:1-111^39.474%ID^E:1.02e-25^RecName: Full=Transthyretin-like protein 2;^Eukaryota; Metazoa; Ecdysozoa; Nematoda; Chromadorea; Rhabditida; Rhabditoidea; Rhabditidae; Peloderinae; Caenorhabditis`TTR2_CAEEL^TTR2_CAEEL^Q:2505-2636,H:105-148^47.727%ID^E:1.02e-25^RecName: Full=Transthyretin-like protein 2;^Eukaryota; Metazoa; Ecdysozoa; Nematoda; Chromadorea; Rhabditi…	-	TRINITY_DN20359_c0_g2::TRINITY_DN20359_c0_g2_i10::g.13670::m.13670	2102-2476[+]	TTR5_CAEEL^TTR5_CAEEL^Q:1-111,H:1-103^49.55%ID^E:5.62e-24^RecName: Full=Transthyretin-like protein 5;^Eukaryota; Metazoa; Ecdysozoa; Nematoda; Chromadorea; Rhabditida; Rhabditoidea; Rhabditidae; Peloderinae; Caenorhabditis	F1LGX1_ASCSU^F1LGX1_ASCSU^Q:2114-2431,H:4-108^54.206%ID^E:1.03e-37^RecName: Full=Transthyretin-like protein 5^.`F1LGX1_ASCSU	F1LGX1_ASCSU^F1LGX1_ASCSU^Q:5-110,H:4-108^54.206%ID^E:1.35e-33^RecName: Full=Transthyretin-like protein 5^.	PF01060.22^TTR-52^Transthyretin-like family^31-108^E:3.1e-23	-	-	ENOG4111D1J^Transthyretin-like family	KEGG:cel:CELE_C40H1.5	GO:0005615^cellular_component^extracellular space	GO:0005615^cellular_component^extracellular space
	G	TRINITY_DN21608_c0_g1	TRINITY_DN21608_c0_g1_i5	-2.18875	7.26101e-07	7.83733e-05	RN216_MOUSE^RN216_MOUSE^Q:3874-4059,H:658-717^43.548%ID^E:2.42e-06^RecName: Full=E3 ubiquitin-protein ligase RNF216;^Eukaryota; Metazoa; Chordata; Craniata; Vertebrata; Euteleostomi; Mammalia; Eutheria; Euarchontoglires; Glires; Rodentia; Myomorpha; Muroidea; Muridae; Murinae; Mus; Mus	-	TRINITY_DN21608_c0_g1::TRINITY_DN21608_c0_g1_i5::g.30386::m.30386	620-1291[+]	-	T2M501_HYDVU^T2M501_HYDVU^Q:3874-4077,H:112-176^48.529%ID^E:7.17e-09^RecName: Full=E3 ubiquitin-protein ligase RNF216^.	-	-	-	-	-	-	-	-
	G	TRINITY_DN21662_c0_g1	TRINITY_DN21662_c0_g1_i2	-5.95463	7.85824e-06	0.000522685	-	-	TRINITY_DN21662_c0_g1::TRINITY_DN21662_c0_g1_i2::g.31572::m.31572	2-322[+]	-	-	-	-	-	-	-	-	-	-
	G	TRINITY_DN22030_c0_g1	TRINITY_DN22030_c0_g1_i1	-5.22327	1.74016e-11	8.78372e-09	OV251_ONCVO^OV251_ONCVO^Q:665-216,H:12-164^50.98%ID^E:1.31e-48^RecName: Full=Small heat shock protein OV25-1;^Eukaryota; Metazoa; Ecdysozoa; Nematoda; Chromadorea; Spirurida; Filarioidea; Onchocercidae; Onchocerca	-	TRINITY_DN22030_c0_g1::TRINITY_DN22030_c0_g1_i1::g.40025::m.40025	195-698[-]	OV251_ONCVO^OV251_ONCVO^Q:12-161,H:12-164^50.98%ID^E:2.22e-50^RecName: Full=Small heat shock protein OV25-1;^Eukaryota; Metazoa; Ecdysozoa; Nematoda; Chromadorea; Spirurida; Filarioidea; Onchocercidae; Onchocerca	U1LZJ4_ASCSU^U1LZJ4_ASCSU^Q:653-201,H:15-164^58.278%ID^E:1.74e-53^RecName: Full=Small heat shock protein ov25-1^.	U1LZJ4_ASCSU^U1LZJ4_ASCSU^Q:16-166,H:15-164^58.278%ID^E:4.09e-55^RecName: Full=Small heat shock protein ov25-1^.	PF00011.20^HSP20^Hsp20/alpha crystallin family^61-156^E:3.6e-20	-	-	-	-	-	-
	G	TRINITY_DN22030_c0_g2	TRINITY_DN22030_c0_g2_i2	-4.51101	2.91695e-07	3.68094e-05	OV252_ONCVO^OV252_ONCVO^Q:519-196,H:49-158^60.909%ID^E:6.31e-38^RecName: Full=Small heat shock protein OV25-2;^Eukaryota; Metazoa; Ecdysozoa; Nematoda; Chromadorea; Spirurida; Filarioidea; Onchocercidae; Onchocerca`OV252_ONCVO^OV252_ONCVO^Q:1044-901,H:2-50^40.816%ID^E:0.0002^RecName: Full=Small heat shock protein OV25-2;^Eukaryota; Metazoa; Ecdysozoa; Nematoda; Chromadorea; Spirurida; Filarioidea…	-	TRINITY_DN22030_c0_g2::TRINITY_DN22030_c0_g2_i2::g.40028::m.40028	160-483[-]	OV252_ONCVO^OV252_ONCVO^Q:2-96,H:62-158^63.918%ID^E:5.85e-38^RecName: Full=Small heat shock protein OV25-2;^Eukaryota; Metazoa; Ecdysozoa; Nematoda; Chromadorea; Spirurida; Filarioidea; Onchocercidae; Onchocerca	U1LZJ4_ASCSU^U1LZJ4_ASCSU^Q:519-190,H:59-168^70%ID^E:4.33e-45^RecName: Full=Small heat shock protein ov25-1^.`U1LZJ4_ASCSU	U1LZJ4_ASCSU^U1LZJ4_ASCSU^Q:1-98,H:71-168^71.429%ID^E:2.96e-44^RecName: Full=Small heat shock protein ov25-1^.	PF00011.20^HSP20^Hsp20/alpha crystallin family^1-85^E:2.5e-18	-	-	-	-	-	-
	G	TRINITY_DN22413_c1_g1	TRINITY_DN22413_c1_g1_i8	-2.25845	7.03174e-08	1.06795e-05	S14L2_BOVIN^S14L2_BOVIN^Q:1319-2437,H:8-403^29.703%ID^E:1.27e-53^RecName: Full=SEC14-like protein 2;^Eukaryota; Metazoa; Chordata; Craniata; Vertebrata; Euteleostomi; Mammalia; Eutheria; Laurasiatheria; Cetartiodactyla; Ruminantia; Pecora; Bovidae; Bovinae; Bos	-	TRINITY_DN22413_c1_g1::TRINITY_DN22413_c1_g1_i8::g.49093::m.49093	1265-2524[+]	S14L2_BOVIN^S14L2_BOVIN^Q:19-391,H:8-403^29.703%ID^E:8.97e-58^RecName: Full=SEC14-like protein 2;^Eukaryota; Metazoa; Chordata; Craniata; Vertebrata; Euteleostomi; Mammalia; Eutheria; Laurasiatheria; Cetartiodactyla; Ruminantia; Pecora; Bovidae; Bovinae; Bos	F1L6J1_ASCSU^F1L6J1_ASCSU^Q:1256-2368,H:5-375^84.367%ID^E:0^RecName: Full=SEC14-like protein 2^.`F1L6J1_ASCSU	F1L6J1_ASCSU^F1L6J1_ASCSU^Q:1-368,H:8-375^84.783%ID^E:0^RecName: Full=SEC14-like protein 2^.	PF00650.19^CRAL_TRIO^CRAL/TRIO domain^86-252^E:1e-27	-	-	ENOG410XRSQ^Transfer protein	KEGG:bta:282469	GO:0005737^cellular_component^cytoplasm`GO:0016021^cellular_component^integral component of membrane`GO:0005634^cellular_component^nucleus`GO:0008289^molecular_function^lipid binding`GO:0005215^molecular_function^transporter activity`GO:0006355^biological_process^regulation of transcription, DNA-templated`GO:0006351^biological_process^transcription, DNA-templated	-
	G	TRINITY_DN22437_c0_g1	TRINITY_DN22437_c0_g1_i3	-2.67636	1.29795e-05	0.000773978	-	-	TRINITY_DN22437_c0_g1::TRINITY_DN22437_c0_g1_i3::g.49772::m.49772	1872-2231[-]	MAGL2_HUMAN^MAGL2_HUMAN^Q:24-99,H:143-224^62.195%ID^E:2.04e-05^RecName: Full=MAGE-like protein 2;^Eukaryota; Metazoa; Chordata; Craniata; Vertebrata; Euteleostomi; Mammalia; Eutheria; Euarchontoglires; Primates; Haplorrhini; Catarrhini; Hominidae; Homo`MAGL2_HUMAN^MAGL2_HUMAN^Q:26-99,H:135-214^61.25%ID^E:0.000194^RecName: Full=MAGE-like protein 2;^Eukaryota; Metazoa; Chordata; Craniata; Vertebrat…	A8DVR0_NEMVE^A8DVR0_NEMVE^Q:2182-1988,H:37-101^52.308%ID^E:4.31e-10^RecName: Full=Predicted protein^.`A8DVR0_NEMVE	-	-	-	-	ENOG4111S70^Melanoma antigen, family	KEGG:hsa:54551	GO:0005829^cellular_component^cytosol`GO:0005769^cellular_component^early endosome`GO:0005768^cellular_component^endosome`GO:0005634^cellular_component^nucleus`GO:0004842^molecular_function^ubiquitin-protein transferase activity`GO:0034314^biological_process^Arp2/3 complex-mediated actin nucleation`GO:0045892^biological_process^negative regulation of transcription, DNA-templated`GO:0051127^biolog…	-
	G	TRINITY_DN22689_c2_g1	TRINITY_DN22689_c2_g1_i2	-2.27884	9.43634e-07	9.63967e-05	GLOB6_CAEEL^GLOB6_CAEEL^Q:1260-1718,H:194-345^28.025%ID^E:2.21e-10^RecName: Full=Globin-like protein 6 {ECO:0000303|PubMed:20518498};^Eukaryota; Metazoa; Ecdysozoa; Nematoda; Chromadorea; Rhabditida; Rhabditoidea; Rhabditidae; Peloderinae; Caenorhabditis	-	TRINITY_DN22689_c2_g1::TRINITY_DN22689_c2_g1_i2::g.53489::m.53489	1038-1877[+]	GLOB6_CAEEL^GLOB6_CAEEL^Q:75-260,H:194-382^26.804%ID^E:4.91e-12^RecName: Full=Globin-like protein 6 {ECO:0000303|PubMed:20518498};^Eukaryota; Metazoa; Ecdysozoa; Nematoda; Chromadorea; Rhabditida; Rhabditoidea; Rhabditidae; Peloderinae; Caenorhabditis	U1M8H5_ASCSU^U1M8H5_ASCSU^Q:603-1724,H:74-481^53.641%ID^E:3.15e-108^RecName: Full=Cre-glb-8 protein^.	U1M8H5_ASCSU^U1M8H5_ASCSU^Q:26-239,H:273-491^72.727%ID^E:1.04e-112^RecName: Full=Cre-glb-8 protein^.	PF00042.21^Globin^Globin^82-174^E:4.2e-06	-	-	COG1018^Is involved in NO detoxification in an aerobic process, termed nitric oxide dioxygenase (NOD) reaction that utilizes O(2) and NAD(P)H to convert NO to nitrate, which protects the bacterium from various noxious nitrogen compounds. Therefore, plays a central role in the inducible response to nitrosative stress (By similarity)	KEGG:cel:CELE_C18C4.9	GO:0020037^molecular_function^heme binding`GO:0005506^molecular_function^iron ion binding`GO:0019825^molecular_function^oxygen binding`GO:0005344^molecular_function^oxygen transporter activity	GO:0020037^molecular_function^heme binding
	G	TRINITY_DN22877_c2_g2	TRINITY_DN22877_c2_g2_i7	-2.49916	1.40442e-06	0.000135408	VASA1_DROME^VASA1_DROME^Q:232-104,H:567-610^52.273%ID^E:0.000293^RecName: Full=ATP-dependent RNA helicase vasa, isoform A {ECO:0000303|PubMed:3052853};^Eukaryota; Metazoa; Ecdysozoa; Arthropoda; Hexapoda; Insecta; Pterygota; Neoptera; Holometabola; Diptera; Brachycera; Muscomorpha; Ephydroidea; Drosophilidae; Drosophila; Sophophora	-	-	-	-	U1LPJ8_ASCSU^U1LPJ8_ASCSU^Q:457-266,H:3-70^38.235%ID^E:1.48e-05^RecName: Full=Regulation of nuclear pre-mrna domain-containing protein 1b^.	-	-	-	-	-	KEGG:dme:Dmel_CG46283`KO:K13982	GO:0005737^cellular_component^cytoplasm`GO:0043186^cellular_component^P granule`GO:0005524^molecular_function^ATP binding`GO:0004004^molecular_function^ATP-dependent RNA helicase activity`GO:0003723^molecular_function^RNA binding`GO:0007275^biological_process^multicellular organism development`GO:0048477^biological_process^oogenesis`GO:0008104^biological_process^protein localization	-
	G	TRINITY_DN22899_c5_g2	TRINITY_DN22899_c5_g2_i1	-2.18543	5.75474e-06	0.000411512	-	-	TRINITY_DN22899_c5_g2::TRINITY_DN22899_c5_g2_i1::g.61158::m.61158	576-1184[-]	-	-	-	-	-	-	-	-	-	-
	G	TRINITY_DN23018_c0_g2	TRINITY_DN23018_c0_g2_i6	-5.167	1.69614e-08	3.2707e-06	CATA_ASCSU^CATA_ASCSU^Q:321-1709,H:79-541^73.866%ID^E:0^RecName: Full=Catalase;^Eukaryota; Metazoa; Ecdysozoa; Nematoda; Chromadorea; Ascaridida; Ascaridoidea; Ascarididae; Ascaris	-	TRINITY_DN23018_c0_g2::TRINITY_DN23018_c0_g2_i6::g.65690::m.65690	624-1712[+]	CATA_ASCSU^CATA_ASCSU^Q:1-362,H:180-541^69.613%ID^E:0^RecName: Full=Catalase;^Eukaryota; Metazoa; Ecdysozoa; Nematoda; Chromadorea; Ascaridida; Ascaridoidea; Ascarididae; Ascaris	H3F8T7_PRIPA^H3F8T7_PRIPA^Q:321-1598,H:75-510^66.893%ID^E:0^RecName: Full=Catalase^.	H3F8T7_PRIPA^H3F8T7_PRIPA^Q:2-325,H:192-510^63.889%ID^E:2.66e-156^RecName: Full=Catalase^.	PF00199.18^Catalase^Catalase^1-230^E:1.3e-108`PF06628.11^Catalase-rel^Catalase-related immune-responsive^254-316^E:3.8e-18	-	-	-	-	GO:0005777^cellular_component^peroxisome`GO:0004096^molecular_function^catalase activity`GO:0020037^molecular_function^heme binding`GO:0046872^molecular_function^metal ion binding`GO:0042744^biological_process^hydrogen peroxide catabolic process`GO:0006979^biological_process^response to oxidative stress	GO:0004096^molecular_function^catalase activity`GO:0020037^molecular_function^heme binding`GO:0055114^biological_process^oxidation-reduction process
	G	TRINITY_DN23366_c0_g1	TRINITY_DN23366_c0_g1_i3	-3.80363	2.23604e-06	0.000195791	-	-	TRINITY_DN23366_c0_g1::TRINITY_DN23366_c0_g1_i3::g.76120::m.76120	552-4211[+]	-	U1LYN7_ASCSU^U1LYN7_ASCSU^Q:414-1439,H:9-373^52.989%ID^E:1.97e-93^RecName: Full=Calcium ding protein-like protein family member (Cbn-1)^.`U1LYN7_ASCSU	U1LYN7_ASCSU^U1LYN7_ASCSU^Q:1-296,H:60-373^54.89%ID^E:1.72e-93^RecName: Full=Calcium ding protein-like protein family member (Cbn-1)^.`U1LYN7_ASCSU	PF13202.5^EF-hand_5^EF hand^175-193^E:0.045	-	-	-	-	-	GO:0005509^molecular_function^calcium ion binding
	G	TRINITY_DN23366_c0_g2	TRINITY_DN23366_c0_g2_i2	-5.14936	1.55997e-07	2.12478e-05	-	-	TRINITY_DN23366_c0_g2::TRINITY_DN23366_c0_g2_i2::g.76132::m.76132	2-1942[+]	-	-	-	-	-	-	-	-	-	-
	G	TRINITY_DN23475_c1_g2	TRINITY_DN23475_c1_g2_i6	-2.00128	6.33683e-08	9.71005e-06	L2EFL_DROME^L2EFL_DROME^Q:2877-2686,H:75-138^46.875%ID^E:1.24e-10^RecName: Full=Protein lethal(2)essential for life;^Eukaryota; Metazoa; Ecdysozoa; Arthropoda; Hexapoda; Insecta; Pterygota; Neoptera; Holometabola; Diptera; Brachycera; Muscomorpha; Ephydroidea; Drosophilidae; Drosophila; Sophophora	-	TRINITY_DN23475_c1_g2::TRINITY_DN23475_c1_g2_i6::g.79333::m.79333	2662-3213[-]	L2EFL_DROME^L2EFL_DROME^Q:113-181,H:75-143^47.826%ID^E:1.86e-14^RecName: Full=Protein lethal(2)essential for life;^Eukaryota; Metazoa; Ecdysozoa; Arthropoda; Hexapoda; Insecta; Pterygota; Neoptera; Holometabola; Diptera; Brachycera; Muscomorpha; Ephydroidea; Drosophilidae; Drosophila; Sophophora	U1NKM7_ASCSU^U1NKM7_ASCSU^Q:3045-2686,H:57-176^90%ID^E:8.44e-66^RecName: Full=Alpha-crystallin b chain^.`U1NKM7_ASCSU	U1NKM7_ASCSU^U1NKM7_ASCSU^Q:1-182,H:1-182^85.246%ID^E:4.23e-95^RecName: Full=Alpha-crystallin b chain^.	PF00011.20^HSP20^Hsp20/alpha crystallin family^110-179^E:1.4e-12	-	-	ENOG410YERS^Heat shock protein	KEGG:dme:Dmel_CG4533`KO:K09542	GO:0048471^cellular_component^perinuclear region of cytoplasm`GO:0030018^cellular_component^Z disc`GO:0051082^molecular_function^unfolded protein binding`GO:0061077^biological_process^chaperone-mediated protein folding`GO:0007275^biological_process^multicellular organism development`GO:0042026^biological_process^protein refolding`GO:0010998^biological_process^regulation of translational initiatio…	-
	G	TRINITY_DN23482_c2_g1	TRINITY_DN23482_c2_g1_i3	-2.89139	6.31476e-07	6.94704e-05	TREA_MOUSE^TREA_MOUSE^Q:3474-4568,H:149-512^45.135%ID^E:4e-93^RecName: Full=Trehalase;^Eukaryota; Metazoa; Chordata; Craniata; Vertebrata; Euteleostomi; Mammalia; Eutheria; Euarchontoglires; Glires; Rodentia; Myomorpha; Muroidea; Muridae; Murinae; Mus; Mus`TREA_MOUSE^TREA_MOUSE^Q:2707-3069,H:25-144^35.537%ID^E:1.41e-15^RecName: Full=Trehalase;^Eukaryota; Metazoa; Chordata; Craniata; Vertebrata; E…	-	TRINITY_DN23482_c2_g1::TRINITY_DN23482_c2_g1_i3::g.77217::m.77217	3585-4601[+]	TREA_MOUSE^TREA_MOUSE^Q:1-328,H:186-512^42.943%ID^E:4.48e-83^RecName: Full=Trehalase;^Eukaryota; Metazoa; Chordata; Craniata; Vertebrata; Euteleostomi; Mammalia; Eutheria; Euarchontoglires; Glires; Rodentia; Myomorpha; Muroidea; Muridae; Murinae; Mus; Mus	F1KZA9_ASCSU^F1KZA9_ASCSU^Q:3447-4568,H:160-533^61.23%ID^E:5.51e-157^RecName: Full=Trehalase^.`F1KZA9_ASCSU	F1L4Z6_ASCSU^F1L4Z6_ASCSU^Q:1-328,H:1-328^61.28%ID^E:1.46e-154^RecName: Full=Trehalase^.	PF01204.17^Trehalase^Trehalase^1-329^E:8e-89	-	-	COG1626^trehalase	KEGG:mmu:58866`KO:K01194	GO:0031225^cellular_component^anchored component of membrane`GO:0005903^cellular_component^brush border`GO:0070062^cellular_component^extracellular exosome`GO:0005886^cellular_component^plasma membrane`GO:0004555^molecular_function^alpha,alpha-trehalase activity`GO:0009887^biological_process^animal organ morphogenesis`GO:0005991^biological_process^trehalose metabolic process	GO:0004555^molecular_function^alpha,alpha-trehalase activity`GO:0005991^biological_process^trehalose metabolic process
	G	TRINITY_DN23505_c1_g5	TRINITY_DN23505_c1_g5_i2	-2.86556	6.2492e-09	1.48724e-06	PFKA1_CAEEL^PFKA1_CAEEL^Q:2572-203,H:3-791^62.972%ID^E:0^RecName: Full=ATP-dependent 6-phosphofructokinase 1 {ECO:0000255|HAMAP-Rule:MF_03184};^Eukaryota; Metazoa; Ecdysozoa; Nematoda; Chromadorea; Rhabditida; Rhabditoidea; Rhabditidae; Peloderinae; Caenorhabditis	-	TRINITY_DN23505_c1_g5::TRINITY_DN23505_c1_g5_i2::g.79744::m.79744	194-2587[-]	PFKA1_CAEEL^PFKA1_CAEEL^Q:6-795,H:3-791^62.972%ID^E:0^RecName: Full=ATP-dependent 6-phosphofructokinase 1 {ECO:0000255|HAMAP-Rule:MF_03184};^Eukaryota; Metazoa; Ecdysozoa; Nematoda; Chromadorea; Rhabditida; Rhabditoidea; Rhabditidae; Peloderinae; Caenorhabditis	U1MQU1_ASCSU^U1MQU1_ASCSU^Q:2569-200,H:7-772^78.508%ID^E:0^RecName: Full=6-phosphofructokinase^.	U1MQU1_ASCSU^U1MQU1_ASCSU^Q:7-796,H:7-772^78.508%ID^E:0^RecName: Full=6-phosphofructokinase^.	PF00365.19^PFK^Phosphofructokinase^54-359^E:1.3e-110`PF00365.19^PFK^Phosphofructokinase^439-723^E:7.2e-92	-	-	COG0205^phosphohexokinase	KEGG:cel:CELE_Y71H10A.1`KO:K00850	GO:0005737^cellular_component^cytoplasm`GO:0003872^molecular_function^6-phosphofructokinase activity`GO:0005524^molecular_function^ATP binding`GO:0046872^molecular_function^metal ion binding`GO:0006002^biological_process^fructose 6-phosphate metabolic process	GO:0003872^molecular_function^6-phosphofructokinase activity`GO:0006096^biological_process^glycolytic process
	G	TRINITY_DN23596_c0_g3	TRINITY_DN23596_c0_g3_i7	-2.72527	6.18428e-09	1.48724e-06	BST22_CAEEL^BST22_CAEEL^Q:2457-1318,H:1-391^45.226%ID^E:5.14e-108^RecName: Full=Bestrophin homolog 22;^Eukaryota; Metazoa; Ecdysozoa; Nematoda; Chromadorea; Rhabditida; Rhabditoidea; Rhabditidae; Peloderinae; Caenorhabditis	-	TRINITY_DN23596_c0_g3::TRINITY_DN23596_c0_g3_i7::g.79961::m.79961	1177-2457[-]	BST22_CAEEL^BST22_CAEEL^Q:1-380,H:1-391^45.226%ID^E:6.71e-114^RecName: Full=Bestrophin homolog 22;^Eukaryota; Metazoa; Ecdysozoa; Nematoda; Chromadorea; Rhabditida; Rhabditoidea; Rhabditidae; Peloderinae; Caenorhabditis	F1L4A4_ASCSU^F1L4A4_ASCSU^Q:2457-1297,H:1-391^57.545%ID^E:1.16e-159^RecName: Full=Putative uncharacterized protein^.	F1L4A4_ASCSU^F1L4A4_ASCSU^Q:1-414,H:1-435^54.253%ID^E:7.09e-168^RecName: Full=Putative uncharacterized protein^.	PF01062.20^Bestrophin^Bestrophin, RFP-TM, chloride channel^9-318^E:1.2e-89	-	ExpAA=83.52^PredHel=3^Topology=i28-50o231-253i274-291o	ENOG410XS3J^bestrophin	-	GO:0034707^cellular_component^chloride channel complex`GO:0005886^cellular_component^plasma membrane`GO:0005254^molecular_function^chloride channel activity	-
	G	TRINITY_DN24064_c3_g1	TRINITY_DN24064_c3_g1_i9	-3.24896	1.4694e-10	5.86463e-08	-	-	TRINITY_DN24064_c3_g1::TRINITY_DN24064_c3_g1_i9::g.96822::m.96822	1084-1506[+]	-	-	-	-	-	ExpAA=18.35^PredHel=1^Topology=o87-109i	-	-	-	-
	G	TRINITY_DN24159_c1_g4	TRINITY_DN24159_c1_g4_i8	-2.10015	1.14395e-05	0.00070024	RRP44_CAEEL^RRP44_CAEEL^Q:3727-887,H:1-957^55.613%ID^E:0^RecName: Full=Probable exosome complex exonuclease RRP44;^Eukaryota; Metazoa; Ecdysozoa; Nematoda; Chromadorea; Rhabditida; Rhabditoidea; Rhabditidae; Peloderinae; Caenorhabditis	-	TRINITY_DN24159_c1_g4::TRINITY_DN24159_c1_g4_i8::g.99809::m.99809	881-3757[-]	RRP44_CAEEL^RRP44_CAEEL^Q:11-957,H:1-957^55.613%ID^E:0^RecName: Full=Probable exosome complex exonuclease RRP44;^Eukaryota; Metazoa; Ecdysozoa; Nematoda; Chromadorea; Rhabditida; Rhabditoidea; Rhabditidae; Peloderinae; Caenorhabditis	U1NR99_ASCSU^U1NR99_ASCSU^Q:3724-884,H:3-946^74.234%ID^E:0^RecName: Full=Putative exosome complex exonuclease rrp44^.	U1NR99_ASCSU^U1NR99_ASCSU^Q:12-958,H:3-946^74.129%ID^E:0^RecName: Full=Putative exosome complex exonuclease rrp44^.	PF17216.2^Rrp44_CSD1^Rrp44-like cold shock domain^251-341^E:9.2e-10`PF00773.18^RNB^RNB domain^484-814^E:1.3e-98`PF17215.2^Rrp44_S1^S1 domain^866-896^E:2.6e-05	-	-	COG0557^3'-5' exoribonuclease that releases 5'-nucleoside monophosphates and is involved in maturation of structured RNAs (By similarity)	KEGG:cel:CELE_C04G2.6`KO:K12585	GO:0005737^cellular_component^cytoplasm`GO:0000178^cellular_component^exosome (RNase complex)`GO:0005730^cellular_component^nucleolus`GO:0000175^molecular_function^3'-5'-exoribonuclease activity`GO:0004519^molecular_function^endonuclease activity`GO:0003723^molecular_function^RNA binding`GO:0006401^biological_process^RNA catabolic process`GO:0006364^biological_process^rRNA processing	-
	G	TRINITY_DN24201_c3_g1	TRINITY_DN24201_c3_g1_i14	-2.33753	1.15006e-07	1.65078e-05	-	-	TRINITY_DN24201_c3_g1::TRINITY_DN24201_c3_g1_i14::g.102359::m.102359	2094-2459[+]	-	U1M5L9_ASCSU^U1M5L9_ASCSU^Q:1048-872,H:142-200^57.627%ID^E:9.29e-13^RecName: Full=Cre-grl-4 protein^.	-	-	-	-	-	-	-	-
	G	TRINITY_DN25221_c1_g2	TRINITY_DN25221_c1_g2_i15	-2.61313	6.28494e-13	4.49426e-10	PTPRS_HUMAN^PTPRS_HUMAN^Q:5839-5465,H:1367-1493^37.008%ID^E:1.81e-17^RecName: Full=Receptor-type tyrosine-protein phosphatase S;^Eukaryota; Metazoa; Chordata; Craniata; Vertebrata; Euteleostomi; Mammalia; Eutheria; Euarchontoglires; Primates; Haplorrhini; Catarrhini; Hominidae; Homo`PTPRS_HUMAN^PTPRS_HUMAN^Q:2756-2439,H:1555-1660^36.283%ID^E:6.94e-12^RecName: Full=Receptor-type tyrosine-protein p…	-	TRINITY_DN25221_c1_g2::TRINITY_DN25221_c1_g2_i15::g.137093::m.137093	5459-5836[-]	PTPRS_HUMAN^PTPRS_HUMAN^Q:4-124,H:1371-1493^38.211%ID^E:1.13e-21^RecName: Full=Receptor-type tyrosine-protein phosphatase S;^Eukaryota; Metazoa; Chordata; Craniata; Vertebrata; Euteleostomi; Mammalia; Eutheria; Euarchontoglires; Primates; Haplorrhini; Catarrhini; Hominidae; Homo`PTPRS_HUMAN^PTPRS_HUMAN^Q:5-124,H:1655-1782^27.273%ID^E:3.03e-11^RecName: Full=Receptor-type tyrosine-protein phosphata…	U1M954_ASCSU^U1M954_ASCSU^Q:2756-2394,H:269-389^80.165%ID^E:1.95e-54^RecName: Full=Tyrosine-protein phosphatase 69d^.`U1M954_ASCSU	U1M954_ASCSU^U1M954_ASCSU^Q:6-125,H:70-199^69.231%ID^E:1.1e-57^RecName: Full=Tyrosine-protein phosphatase 69d^.	PF00102.26^Y_phosphatase^Protein-tyrosine phosphatase^49-124^E:1.5e-27	-	-	COG5599^protein tyrosine phosphatase	KEGG:hsa:5802`KO:K06778	GO:0030424^cellular_component^axon`GO:0030054^cellular_component^cell junction`GO:0070062^cellular_component^extracellular exosome`GO:0005887^cellular_component^integral component of plasma membrane`GO:0099061^cellular_component^integral component of postsynaptic density membrane`GO:0030285^cellular_component^integral component of synaptic vesicle membrane`GO:0043204^cellular_component^perikaryon…	GO:0004725^molecular_function^protein tyrosine phosphatase activity`GO:0006470^biological_process^protein dephosphorylation
	G	TRINITY_DN25251_c0_g1	TRINITY_DN25251_c0_g1_i15	-3.89043	4.25996e-19	1.13933e-15	-	-	TRINITY_DN25251_c0_g1::TRINITY_DN25251_c0_g1_i15::g.138019::m.138019	2-307[+]	-	-	-	-	-	-	-	-	-	-
	G	TRINITY_DN25293_c2_g1	TRINITY_DN25293_c2_g1_i4	-3.25209	1.02106e-16	1.46028e-13	-	-	TRINITY_DN25293_c2_g1::TRINITY_DN25293_c2_g1_i4::g.139524::m.139524	2110-2754[+]	-	-	-	-	-	-	-	-	-	-
	G	TRINITY_DN25302_c0_g1	TRINITY_DN25302_c0_g1_i6	-2.65173	4.19182e-12	2.48069e-09	AFF1_CAEEL^AFF1_CAEEL^Q:3637-2054,H:74-570^24.818%ID^E:5.21e-37^RecName: Full=Cell fusion protein aff-1 {ECO:0000305|PubMed:17488621};^Eukaryota; Metazoa; Ecdysozoa; Nematoda; Chromadorea; Rhabditida; Rhabditoidea; Rhabditidae; Peloderinae; Caenorhabditis	-	TRINITY_DN25302_c0_g1::TRINITY_DN25302_c0_g1_i6::g.139729::m.139729	1973-3844[-]	AFF1_CAEEL^AFF1_CAEEL^Q:70-597,H:74-570^25.59%ID^E:1.63e-40^RecName: Full=Cell fusion protein aff-1 {ECO:0000305|PubMed:17488621};^Eukaryota; Metazoa; Ecdysozoa; Nematoda; Chromadorea; Rhabditida; Rhabditoidea; Rhabditidae; Peloderinae; Caenorhabditis	U1M3V4_ASCSU^U1M3V4_ASCSU^Q:3829-1979,H:13-624^59.069%ID^E:0^RecName: Full=Cre-eff-1 protein^.	U1M3V4_ASCSU^U1M3V4_ASCSU^Q:6-622,H:13-624^59.069%ID^E:0^RecName: Full=Cre-eff-1 protein^.	PF14884.5^EFF-AFF^Type I membrane glycoproteins cell-cell fusogen^15-592^E:1e-227	-	ExpAA=27.10^PredHel=1^Topology=o564-586i	ENOG4110MJJ^NA	KEGG:cel:CELE_C44B7.3	GO:0016324^cellular_component^apical plasma membrane`GO:0044291^cellular_component^cell-cell contact zone`GO:0005576^cellular_component^extracellular region`GO:0016021^cellular_component^integral component of membrane`GO:0043229^cellular_component^intracellular organelle`GO:0005886^cellular_component^plasma membrane`GO:0007275^biological_process^multicellular organism development`GO:0045026^biolo…	-
	G	TRINITY_DN25578_c4_g1	TRINITY_DN25578_c4_g1_i6	-3.65638	1.13815e-05	0.000700108	-	-	TRINITY_DN25578_c4_g1::TRINITY_DN25578_c4_g1_i6::g.148208::m.148208	111-1004[-]	-	-	-	-	-	-	-	-	-	-
	G	TRINITY_DN25705_c5_g2	TRINITY_DN25705_c5_g2_i2	-2.19004	6.73569e-07	7.36292e-05	ASP_ANCCA^ASP_ANCCA^Q:1180-1728,H:233-421^33.161%ID^E:1.22e-17^RecName: Full=Ancylostoma secreted protein;^Eukaryota; Metazoa; Ecdysozoa; Nematoda; Chromadorea; Rhabditida; Strongylida; Ancylostomatoidea; Ancylostomatidae; Ancylostomatinae; Ancylostoma`ASP_ANCCA^ASP_ANCCA^Q:1165-1743,H:27-218^28%ID^E:5.87e-09^RecName: Full=Ancylostoma secreted protein;^Eukaryota; Metazoa; Ecdysozoa; Nematoda; Chr…	-	TRINITY_DN25705_c5_g2::TRINITY_DN25705_c5_g2_i2::g.153845::m.153845	904-1851[+]	ASP_ANCCA^ASP_ANCCA^Q:93-275,H:233-421^33.673%ID^E:8.07e-20^RecName: Full=Ancylostoma secreted protein;^Eukaryota; Metazoa; Ecdysozoa; Nematoda; Chromadorea; Rhabditida; Strongylida; Ancylostomatoidea; Ancylostomatidae; Ancylostomatinae; Ancylostoma`ASP_ANCCA^ASP_ANCCA^Q:88-289,H:27-227^27.751%ID^E:4.08e-13^RecName: Full=Ancylostoma secreted protein;^Eukaryota; Metazoa; Ecdysozoa; Nematoda; Chrom…	U1NWK2_ASCSU^U1NWK2_ASCSU^Q:1195-1740,H:34-230^39.394%ID^E:7.53e-35^RecName: Full=Venom allergen 5^.	U1NWK2_ASCSU^U1NWK2_ASCSU^Q:98-279,H:34-230^39.394%ID^E:4.44e-37^RecName: Full=Venom allergen 5^.	PF01549.23^ShK^ShK domain-like^81-88^E:2800`PF00188.25^CAP^Cysteine-rich secretory protein family^102-238^E:2e-21`PF01549.23^ShK^ShK domain-like^261-269^E:17000`PF01549.23^ShK^ShK domain-like^282-315^E:6.5e-05	-	ExpAA=22.75^PredHel=1^Topology=i62-84o	-	-	GO:0005576^cellular_component^extracellular region	-
	G	TRINITY_DN25709_c0_g5	TRINITY_DN25709_c0_g5_i4	-5.36921	2.56593e-10	9.57315e-08	-	-	TRINITY_DN25709_c0_g5::TRINITY_DN25709_c0_g5_i4::g.153665::m.153665	203-802[-]	-	-	-	-	-	-	-	-	-	-
	G	TRINITY_DN25827_c1_g2	TRINITY_DN25827_c1_g2_i2	-4.23026	7.13193e-15	7.64989e-12	CECP2_ASCSU^CECP2_ASCSU^Q:746-579,H:3-47^46.429%ID^E:6.75e-06^RecName: Full=Cecropin-P2;^Eukaryota; Metazoa; Ecdysozoa; Nematoda; Chromadorea; Ascaridida; Ascaridoidea; Ascarididae; Ascaris	-	TRINITY_DN25827_c1_g2::TRINITY_DN25827_c1_g2_i2::g.156864::m.156864	480-782[-]	CECP4_ASCSU^CECP4_ASCSU^Q:13-100,H:3-74^36.364%ID^E:8.78e-08^RecName: Full=Cecropin-P4;^Eukaryota; Metazoa; Ecdysozoa; Nematoda; Chromadorea; Ascaridida; Ascaridoidea; Ascarididae; Ascaris	-	-	PF00272.18^Cecropin^Cecropin family^41-60^E:1.7e-05	-	ExpAA=17.99^PredHel=1^Topology=i7-26o	-	-	GO:0005576^cellular_component^extracellular region`GO:0019731^biological_process^antibacterial humoral response`GO:0002776^biological_process^antimicrobial peptide secretion`GO:0042742^biological_process^defense response to bacterium	GO:0019731^biological_process^antibacterial humoral response`GO:0005576^cellular_component^extracellular region
	G	TRINITY_DN25864_c0_g1	TRINITY_DN25864_c0_g1_i1	-2.19703	1.20048e-07	1.7027e-05	ROL3_CAEEL^ROL3_CAEEL^Q:8002-1292,H:26-2278^36.249%ID^E:0^RecName: Full=Protein roller-3;^Eukaryota; Metazoa; Ecdysozoa; Nematoda; Chromadorea; Rhabditida; Rhabditoidea; Rhabditidae; Peloderinae; Caenorhabditis	-	TRINITY_DN25864_c0_g1::TRINITY_DN25864_c0_g1_i1::g.158294::m.158294	863-8242[-]	ROL3_CAEEL^ROL3_CAEEL^Q:81-2377,H:26-2368^35.983%ID^E:0^RecName: Full=Protein roller-3;^Eukaryota; Metazoa; Ecdysozoa; Nematoda; Chromadorea; Rhabditida; Rhabditoidea; Rhabditidae; Peloderinae; Caenorhabditis	A8QEW0_BRUMA^A8QEW0_BRUMA^Q:8062-1241,H:8-2288^56.672%ID^E:0^RecName: Full=Protein Bm2256, isoform s^.	A8QEW0_BRUMA^A8QEW0_BRUMA^Q:61-2459,H:8-2406^55.524%ID^E:0^RecName: Full=Protein Bm2256, isoform s^.	PF07714.16^Pkinase_Tyr^Protein tyrosine kinase^2001-2268^E:2.2e-83`PF00069.24^Pkinase^Protein kinase domain^2003-2266^E:5.8e-35	-	ExpAA=46.91^PredHel=2^Topology=i57-79o1930-1952i	ENOG410XSTC^Tyrosine-protein kinase receptor	KEGG:cel:CELE_C16D9.2`KO:K05088	GO:0031252^cellular_component^cell leading edge`GO:0071944^cellular_component^cell periphery`GO:0031234^cellular_component^extrinsic component of cytoplasmic side of plasma membrane`GO:0016021^cellular_component^integral component of membrane`GO:0005524^molecular_function^ATP binding`GO:0004715^molecular_function^non-membrane spanning protein tyrosine kinase activity`GO:0005102^molecular_function…	GO:0004672^molecular_function^protein kinase activity`GO:0006468^biological_process^protein phosphorylation`GO:0005524^molecular_function^ATP binding
	G	TRINITY_DN25882_c4_g2	TRINITY_DN25882_c4_g2_i4	-2.26225	6.28059e-09	1.48724e-06	-	-	-	-	-	A8X1J0_CAEBR^A8X1J0_CAEBR^Q:671-889,H:146-216^50.685%ID^E:6.11e-13^RecName: Full=Protein CBR-GRL-4^.	-	-	-	-	-	-	-	-
	G	TRINITY_DN25998_c0_g1	TRINITY_DN25998_c0_g1_i18	-2.17271	6.47103e-10	1.91476e-07	HERC4_HUMAN^HERC4_HUMAN^Q:4879-2708,H:1-771^34.043%ID^E:5.1e-107^RecName: Full=Probable E3 ubiquitin-protein ligase HERC4;^Eukaryota; Metazoa; Chordata; Craniata; Vertebrata; Euteleostomi; Mammalia; Eutheria; Euarchontoglires; Primates; Haplorrhini; Catarrhini; Hominidae; Homo`HERC4_HUMAN^HERC4_HUMAN^Q:2362-1496,H:769-1056^48.639%ID^E:3.69e-68^RecName: Full=Probable E3 ubiquitin-protein ligase HE…	-	TRINITY_DN25998_c0_g1::TRINITY_DN25998_c0_g1_i18::g.159769::m.159769	2624-4918[-]	HERC4_HUMAN^HERC4_HUMAN^Q:14-737,H:1-771^34.168%ID^E:2.41e-121^RecName: Full=Probable E3 ubiquitin-protein ligase HERC4;^Eukaryota; Metazoa; Chordata; Craniata; Vertebrata; Euteleostomi; Mammalia; Eutheria; Euarchontoglires; Primates; Haplorrhini; Catarrhini; Hominidae; Homo	F1KTV1_ASCSU^F1KTV1_ASCSU^Q:4897-2708,H:20-751^70.492%ID^E:0^RecName: Full=E3 ubiquitin-protein ligase HERC4^.`F1KTV1_ASCSU	F1KTV1_ASCSU^F1KTV1_ASCSU^Q:8-737,H:20-751^70.492%ID^E:0^RecName: Full=E3 ubiquitin-protein ligase HERC4^.	PF00415.17^RCC1^Regulator of chromosome condensation (RCC1) repeat^14-70^E:2.1e-05`PF13540.5^RCC1_2^Regulator of chromosome condensation (RCC1) repeat^57-85^E:1.9e-07`PF00415.17^RCC1^Regulator of chromosome condensation (RCC1) repeat^73-123^E:4.9e-09`PF13540.5^RCC1_2^Regulator of chromosome condensation (RCC1) repeat^110-139^E:5.4e-09`PF00415.17^RCC1^Regulator of chromosome condensation (RCC1) re…	-	-	COG5021^ubiquitin protein ligase`COG5184^regulator of chromosome condensation	KEGG:hsa:26091`KO:K10615	GO:0005737^cellular_component^cytoplasm`GO:0005829^cellular_component^cytosol`GO:0001650^cellular_component^fibrillar center`GO:0061630^molecular_function^ubiquitin protein ligase activity`GO:0030154^biological_process^cell differentiation`GO:0007283^biological_process^spermatogenesis	-
	G	TRINITY_DN26005_c0_g1	TRINITY_DN26005_c0_g1_i1	-4.31199	7.67365e-18	1.46328e-14	-	-	TRINITY_DN26005_c0_g1::TRINITY_DN26005_c0_g1_i1::g.163391::m.163391	219-1169[+]	F37C4_CAEEL^F37C4_CAEEL^Q:3-296,H:2-243^17.726%ID^E:0.00013^RecName: Full=Protein F37C4.5;^Eukaryota; Metazoa; Ecdysozoa; Nematoda; Chromadorea; Rhabditida; Rhabditoidea; Rhabditidae; Peloderinae; Caenorhabditis	F1KXK2_ASCSU^F1KXK2_ASCSU^Q:234-1064,H:7-233^25.54%ID^E:6.81e-16^RecName: Full=Protein F37C4.5^.	F1KXK2_ASCSU^F1KXK2_ASCSU^Q:6-282,H:7-233^26.259%ID^E:1.38e-19^RecName: Full=Protein F37C4.5^.	PF13600.5^DUF4140^N-terminal domain of unknown function (DUF4140)^19-117^E:4.5e-18	-	-	ENOG410XS0N^protein binding	KEGG:cel:CELE_F37C4.5	-	-
	G	TRINITY_DN26041_c0_g1	TRINITY_DN26041_c0_g1_i9	-2.34204	1.03461e-09	2.91081e-07	PGP1_CAEEL^PGP1_CAEEL^Q:1691-3334,H:429-979^53.249%ID^E:3.88e-173^RecName: Full=Multidrug resistance protein pgp-1;^Eukaryota; Metazoa; Ecdysozoa; Nematoda; Chromadorea; Rhabditida; Rhabditoidea; Rhabditidae; Peloderinae; Caenorhabditis`PGP1_CAEEL^PGP1_CAEEL^Q:4108-5010,H:1016-1316^67.442%ID^E:1.44e-120^RecName: Full=Multidrug resistance protein pgp-1;^Eukaryota; Metazoa; Ecdysozoa; Nematoda; Chr…	-	TRINITY_DN26041_c0_g1::TRINITY_DN26041_c0_g1_i9::g.164302::m.164302	1682-3358[+]	PGP1_CAEEL^PGP1_CAEEL^Q:4-551,H:429-979^53.957%ID^E:0^RecName: Full=Multidrug resistance protein pgp-1;^Eukaryota; Metazoa; Ecdysozoa; Nematoda; Chromadorea; Rhabditida; Rhabditoidea; Rhabditidae; Peloderinae; Caenorhabditis`PGP1_CAEEL^PGP1_CAEEL^Q:4-229,H:1090-1317^58.333%ID^E:4.89e-78^RecName: Full=Multidrug resistance protein pgp-1;^Eukaryota; Metazoa; Ecdysozoa; Nematoda; Chromadorea; Rhabdit…	F1KVD0_ASCSU^F1KVD0_ASCSU^Q:1691-3334,H:67-614^75.091%ID^E:0^RecName: Full=Multidrug resistance protein 1^.`F1KVD0_ASCSU	F1KVD0_ASCSU^F1KVD0_ASCSU^Q:4-551,H:67-614^75.091%ID^E:0^RecName: Full=Multidrug resistance protein 1^.`F1KVD0_ASCSU	PF00005.26^ABC_tran^ABC transporter^9-158^E:3.4e-39`PF00664.22^ABC_membrane^ABC transporter transmembrane region^327-551^E:4.6e-53	-	ExpAA=88.25^PredHel=3^Topology=o325-347i368-390o446-468i	COG1132^(ABC) transporter	KEGG:cel:CELE_K08E7.9`KO:K05658	GO:0016324^cellular_component^apical plasma membrane`GO:0016021^cellular_component^integral component of membrane`GO:0005524^molecular_function^ATP binding`GO:0015562^molecular_function^efflux transmembrane transporter activity`GO:0008559^molecular_function^xenobiotic-transporting ATPase activity`GO:0050829^biological_process^defense response to Gram-negative bacterium`GO:0045087^biological_proce…	GO:0005524^molecular_function^ATP binding`GO:0016887^molecular_function^ATPase activity`GO:0042626^molecular_function^ATPase activity, coupled to transmembrane movement of substances`GO:0006810^biological_process^transport`GO:0055085^biological_process^transmembrane transport`GO:0016021^cellular_component^integral component of membrane
	G	TRINITY_DN26118_c5_g1	TRINITY_DN26118_c5_g1_i2	-4.67248	3.78127e-10	1.31781e-07	-	-	TRINITY_DN26118_c5_g1::TRINITY_DN26118_c5_g1_i2::g.166561::m.166561	1-336[-]	-	-	-	-	-	-	-	-	-	-
	G	TRINITY_DN26156_c2_g1	TRINITY_DN26156_c2_g1_i1	-2.87172	2.85107e-07	3.62445e-05	TRPA_ALCBS^TRPA_ALCBS^Q:1317-1475,H:113-165^37.736%ID^E:0.000147^RecName: Full=Tryptophan synthase alpha chain {ECO:0000255|HAMAP-Rule:MF_00131};^Bacteria; Proteobacteria; Gammaproteobacteria; Oceanospirillales; Alcanivoracaceae; Alcanivorax	-	TRINITY_DN26156_c2_g1::TRINITY_DN26156_c2_g1_i1::g.167289::m.167289	693-1040[-]	-	-	-	-	-	-	-	-	-	-
	G	TRINITY_DN2674_c0_g1	TRINITY_DN2674_c0_g1_i1	-3.12979	6.05675e-06	0.000428884	PQN25_CAEEL^PQN25_CAEEL^Q:1196-2437,H:164-614^23.142%ID^E:1.34e-10^RecName: Full=Prion-like-(Q/N-rich) domain-bearing protein 25;^Eukaryota; Metazoa; Ecdysozoa; Nematoda; Chromadorea; Rhabditida; Rhabditoidea; Rhabditidae; Peloderinae; Caenorhabditis`PQN25_CAEEL^PQN25_CAEEL^Q:1208-2665,H:116-555^23.764%ID^E:3.15e-10^RecName: Full=Prion-like-(Q/N-rich) domain-bearing protein 25;^Eukaryota; Metazoa…	-	TRINITY_DN2674_c0_g1::TRINITY_DN2674_c0_g1_i1::g.330::m.330	2-3019[+]	PQN25_CAEEL^PQN25_CAEEL^Q:399-812,H:164-614^23.142%ID^E:1.42e-10^RecName: Full=Prion-like-(Q/N-rich) domain-bearing protein 25;^Eukaryota; Metazoa; Ecdysozoa; Nematoda; Chromadorea; Rhabditida; Rhabditoidea; Rhabditidae; Peloderinae; Caenorhabditis`PQN25_CAEEL^PQN25_CAEEL^Q:403-888,H:116-555^23.574%ID^E:3.95e-10^RecName: Full=Prion-like-(Q/N-rich) domain-bearing protein 25;^Eukaryota; Metazoa; Ec…	A8XKQ1_CAEBR^A8XKQ1_CAEBR^Q:650-3097,H:288-1269^35.595%ID^E:2.61e-140^RecName: Full=Protein CBR-LGX-1^.`A8XKQ1_CAEBR	D7SFK4_CAEEL^D7SFK4_CAEEL^Q:217-1005,H:293-1231^35.24%ID^E:6.37e-156^RecName: Full=Protein LGX-1, isoform b^.`D7SFK4_CAEEL	PF01683.17^EB^EB module^215-257^E:2e-05`PF01683.17^EB^EB module^439-494^E:2.8e-09`PF01683.17^EB^EB module^492-540^E:2.4e-05`PF01683.17^EB^EB module^533-647^E:4.7e-08`PF01683.17^EB^EB module^705-756^E:2.5e-05`PF01683.17^EB^EB module^746-812^E:3.6e-09`PF01683.17^EB^EB module^854-888^E:1.8e-06	-	-	ENOG410XQWV^multiple EGF-like-domains	KEGG:cel:CELE_D1044.3	GO:0016021^cellular_component^integral component of membrane	-
	TE	TRINITY_DN22070_c3_g1	TRINITY_DN22070_c3_g1_i2	-2.13899	9.37836e-08	1.38751e-05	CHP1_RAT^CHP1_RAT^Q:858-962,H:39-73^60%ID^E:2.33e-09^RecName: Full=Calcineurin B homologous protein 1;^Eukaryota; Metazoa; Chordata; Craniata; Vertebrata; Euteleostomi; Mammalia; Eutheria; Euarchontoglires; Glires; Rodentia; Myomorpha; Muroidea; Muridae; Murinae; Rattus`CHP1_RAT^CHP1_RAT^Q:1052-1171,H:70-115^45.652%ID^E:2.33e-09^RecName: Full=Calcineurin B homologous protein 1;^Eukaryota; Metazoa…	-	-	-	-	B3CK20_PORPE^B3CK20_PORPE^Q:1873-2772,H:20-328^30.699%ID^E:5.22e-25^RecName: Full=Transposase^.	-	-	-	-	COG5126^Calcium-binding protein	KEGG:rno:64152`KO:K17610	GO:0005737^cellular_component^cytoplasm`GO:0005829^cellular_component^cytosol`GO:0005783^cellular_component^endoplasmic reticulum`GO:0005793^cellular_component^endoplasmic reticulum-Golgi intermediate compartment`GO:0070062^cellular_component^extracellular exosome`GO:0005925^cellular_component^focal adhesion`GO:0000139^cellular_component^Golgi membrane`GO:0015630^cellular_component^microtubule cy…	-
	TE	TRINITY_DN23309_c0_g1	TRINITY_DN23309_c0_g1_i4	-3.61095	1.09403e-08	2.31799e-06	-	-	TRINITY_DN23309_c0_g1::TRINITY_DN23309_c0_g1_i4::g.74615::m.74615	69-599[-]	-	Q5QT23_BYTTH^Q5QT23_BYTTH^Q:795-571,H:242-315^39.474%ID^E:1.59e-17^RecName: Full=Transposase^.`Q5QT23_BYTTH	A0A0A0L6V4_CUCSA^A0A0A0L6V4_CUCSA^Q:67-101,H:969-1009^43.902%ID^E:0.00039^RecName: Full=Uncharacterized protein^.	-	-	ExpAA=40.25^PredHel=2^Topology=i61-83o87-109i	-	-	-	-
	TE	TRINITY_DN23799_c6_g6	TRINITY_DN23799_c6_g6_i2	-4.25476	3.52278e-06	0.000286531	-	-	-	-	-	U6Q0C0_HAECO^U6Q0C0_HAECO^Q:116-18,H:162-194^69.697%ID^E:3.95e-05^RecName: Full=RNA-directed DNA polymerase (Reverse transcriptase) domain containing protein^.	-	-	-	-	-	-	-	-
	TE	TRINITY_DN24300_c1_g1	TRINITY_DN24300_c1_g1_i1	-2.55991	6.07265e-06	0.000428884	-	-	-	-	-	Q5QT22_BYTTH^Q5QT22_BYTTH^Q:1259-831,H:196-349^30.968%ID^E:1.47e-12^RecName: Full=Transposase^.`Q5QT22_BYTTH	-	-	-	-	-	-	-	-
	U	TRINITY_DN20534_c0_g1	TRINITY_DN20534_c0_g1_i5	-3.38099	3.66877e-12	2.2487e-09	-	-	TRINITY_DN20534_c0_g1::TRINITY_DN20534_c0_g1_i5::g.15174::m.15174	421-795[+]	-	A0A090LV39_STRRB^A0A090LV39_STRRB^Q:484-738,H:22-103^37.931%ID^E:2.02e-07^RecName: Full=Uncharacterized protein^.	A0A090LV39_STRRB^A0A090LV39_STRRB^Q:1-124,H:1-120^33.333%ID^E:2.43e-11^RecName: Full=Uncharacterized protein^.	-	-	-	-	-	-	-
	U	TRINITY_DN20639_c0_g1	TRINITY_DN20639_c0_g1_i12	-3.85693	2.94094e-23	1.68241e-19	-	-	-	-	-	U1MC15_ASCSU^U1MC15_ASCSU^Q:2994-3170,H:178-236^69.492%ID^E:9.92e-17^RecName: Full=Uncharacterized protein^.`U1MC15_ASCSU	-	-	-	-	-	-	-	-
	U	TRINITY_DN21665_c0_g1	TRINITY_DN21665_c0_g1_i1	-2.15187	5.91578e-06	0.000421272	CLC5_CAEEL^CLC5_CAEEL^Q:755-1246,H:97-260^29.24%ID^E:0.001^RecName: Full=Clc-like protein 5;^Eukaryota; Metazoa; Ecdysozoa; Nematoda; Chromadorea; Rhabditida; Rhabditoidea; Rhabditidae; Peloderinae; Caenorhabditis	-	TRINITY_DN21665_c0_g1::TRINITY_DN21665_c0_g1_i1::g.31695::m.31695	659-1264[+]	CLC5_CAEEL^CLC5_CAEEL^Q:33-196,H:97-260^29.24%ID^E:7.62e-05^RecName: Full=Clc-like protein 5;^Eukaryota; Metazoa; Ecdysozoa; Nematoda; Chromadorea; Rhabditida; Rhabditoidea; Rhabditidae; Peloderinae; Caenorhabditis	A0A044U8E5_ONCVO^A0A044U8E5_ONCVO^Q:575-1261,H:48-276^75.325%ID^E:4.01e-119^RecName: Full=Uncharacterized protein^.	A0A044U8E5_ONCVO^A0A044U8E5_ONCVO^Q:1-201,H:76-276^73.399%ID^E:3.13e-105^RecName: Full=Uncharacterized protein^.	PF07062.11^Clc-like^Clc-like^1-142^E:6.5e-54	-	ExpAA=68.18^PredHel=3^Topology=i39-61o71-93i114-136o	ENOG41116Q2^Clc-like	KEGG:cel:CELE_C01C10.4	GO:0016021^cellular_component^integral component of membrane`GO:0016020^cellular_component^membrane	GO:0016021^cellular_component^integral component of membrane
	U	TRINITY_DN21670_c0_g1	TRINITY_DN21670_c0_g1_i12	-2.64777	9.75064e-06	0.000631474	MFSD8_XENLA^MFSD8_XENLA^Q:115-447,H:10-119^32.432%ID^E:2.1e-23^RecName: Full=Major facilitator superfamily domain-containing protein 8;^Eukaryota; Metazoa; Chordata; Craniata; Vertebrata; Euteleostomi; Amphibia; Batrachia; Anura; Pipoidea; Pipidae; Xenopodinae; Xenopus; Xenopus`MFSD8_XENLA^MFSD8_XENLA^Q:549-1058,H:145-307^29.31%ID^E:2.1e-23^RecName: Full=Major facilitator superfamily domain-conta…	-	TRINITY_DN21670_c0_g1::TRINITY_DN21670_c0_g1_i12::g.32020::m.32020	486-1136[+]	MFSD8_XENLA^MFSD8_XENLA^Q:22-207,H:145-323^29.63%ID^E:1.26e-14^RecName: Full=Major facilitator superfamily domain-containing protein 8;^Eukaryota; Metazoa; Chordata; Craniata; Vertebrata; Euteleostomi; Amphibia; Batrachia; Anura; Pipoidea; Pipidae; Xenopodinae; Xenopus; Xenopus	U6NR98_HAECO^U6NR98_HAECO^Q:549-1577,H:134-419^40.922%ID^E:7.14e-84^RecName: Full=Major facilitator superfamily MFS-1 domain containing protein^.`U6NR98_HAECO	A0A016VDJ4_9BILA^A0A016VDJ4_9BILA^Q:22-216,H:134-325^47.692%ID^E:7.93e-50^RecName: Full=Uncharacterized protein^.	PF07690.15^MFS_1^Major Facilitator Superfamily^25-205^E:2.8e-08	-	ExpAA=80.48^PredHel=3^Topology=i46-68o83-105i187-209o	-	KEGG:xla:444062`KO:K12307	GO:0016021^cellular_component^integral component of membrane`GO:0005765^cellular_component^lysosomal membrane`GO:0055085^biological_process^transmembrane transport	GO:0055085^biological_process^transmembrane transport`GO:0016021^cellular_component^integral component of membrane
	U	TRINITY_DN21833_c1_g3	TRINITY_DN21833_c1_g3_i4	-3.34226	4.64709e-19	1.13933e-15	-	-	TRINITY_DN21833_c1_g3::TRINITY_DN21833_c1_g3_i4::g.35317::m.35317	1714-2016[+]	-	U1NPF5_ASCSU^U1NPF5_ASCSU^Q:1546-1998,H:2-157^46.154%ID^E:1.65e-27^RecName: Full=Uncharacterized protein^.	U1NPF5_ASCSU^U1NPF5_ASCSU^Q:1-95,H:63-157^45.263%ID^E:5.47e-17^RecName: Full=Uncharacterized protein^.	-	-	-	-	-	-	-
	U	TRINITY_DN22183_c1_g2	TRINITY_DN22183_c1_g2_i18	-3.68387	1.154e-09	3.19434e-07	ACOT8_HUMAN^ACOT8_HUMAN^Q:2398-1505,H:31-315^23.203%ID^E:8.32e-18^RecName: Full=Acyl-coenzyme A thioesterase 8;^Eukaryota; Metazoa; Chordata; Craniata; Vertebrata; Euteleostomi; Mammalia; Eutheria; Euarchontoglires; Primates; Haplorrhini; Catarrhini; Hominidae; Homo	-	TRINITY_DN22183_c1_g2::TRINITY_DN22183_c1_g2_i18::g.41223::m.41223	1484-2521[-]	ACOT8_HUMAN^ACOT8_HUMAN^Q:42-339,H:31-315^23.203%ID^E:6.87e-19^RecName: Full=Acyl-coenzyme A thioesterase 8;^Eukaryota; Metazoa; Chordata; Craniata; Vertebrata; Euteleostomi; Mammalia; Eutheria; Euarchontoglires; Primates; Haplorrhini; Catarrhini; Hominidae; Homo	A0A044QLN6_ONCVO^A0A044QLN6_ONCVO^Q:2422-1505,H:12-312^56.536%ID^E:1.12e-121^RecName: Full=Uncharacterized protein^.	A0A044QLN6_ONCVO^A0A044QLN6_ONCVO^Q:34-339,H:12-312^56.536%ID^E:5.75e-129^RecName: Full=Uncharacterized protein^.	PF13622.5^4HBT_3^Thioesterase-like superfamily^68-326^E:2.2e-20	-	-	COG1946^acyl-CoA thioesterase	KEGG:hsa:10005`KO:K11992	GO:0005739^cellular_component^mitochondrion`GO:0005782^cellular_component^peroxisomal matrix`GO:0003986^molecular_function^acetyl-CoA hydrolase activity`GO:0047617^molecular_function^acyl-CoA hydrolase activity`GO:0052689^molecular_function^carboxylic ester hydrolase activity`GO:0033882^molecular_function^choloyl-CoA hydrolase activity`GO:0016289^molecular_function^CoA hydrolase activity`GO:00528…	-
	U	TRINITY_DN22244_c0_g1	TRINITY_DN22244_c0_g1_i14	-2.1293	1.20042e-06	0.0001184	SMS3_CAEEL^SMS3_CAEEL^Q:1740-1021,H:10-242^43.75%ID^E:1.25e-50^RecName: Full=Putative phosphatidylcholine:ceramide cholinephosphotransferase 3;^Eukaryota; Metazoa; Ecdysozoa; Nematoda; Chromadorea; Rhabditida; Rhabditoidea; Rhabditidae; Peloderinae; Caenorhabditis`SMS3_CAEEL^SMS3_CAEEL^Q:926-783,H:242-290^46.939%ID^E:1.25e-50^RecName: Full=Putative phosphatidylcholine:ceramide cholinephosphotrans…	-	TRINITY_DN22244_c0_g1::TRINITY_DN22244_c0_g1_i14::g.44078::m.44078	1015-1695[-]	SMS3_CAEEL^SMS3_CAEEL^Q:2-225,H:26-242^45.575%ID^E:1.89e-58^RecName: Full=Putative phosphatidylcholine:ceramide cholinephosphotransferase 3;^Eukaryota; Metazoa; Ecdysozoa; Nematoda; Chromadorea; Rhabditida; Rhabditoidea; Rhabditidae; Peloderinae; Caenorhabditis	A0A044V142_ONCVO^A0A044V142_ONCVO^Q:1620-1021,H:76-272^58.706%ID^E:3.67e-68^RecName: Full=Uncharacterized protein^.`A0A044V142_ONCVO	A0A044V142_ONCVO^A0A044V142_ONCVO^Q:8-225,H:58-272^57.534%ID^E:2.58e-80^RecName: Full=Uncharacterized protein^.	PF14360.5^PAP2_C^PAP2 superfamily C-terminal^158-226^E:2.9e-21	-	ExpAA=108.62^PredHel=5^Topology=i12-34o54-76i89-111o163-182i195-217o	ENOG410XNSC^sphingomyelin synthase	-	GO:0030176^cellular_component^integral component of endoplasmic reticulum membrane`GO:0030173^cellular_component^integral component of Golgi membrane`GO:0016021^cellular_component^integral component of membrane`GO:0005887^cellular_component^integral component of plasma membrane`GO:0047493^molecular_function^ceramide cholinephosphotransferase activity`GO:0033188^molecular_function^sphingomyelin sy…	-
	U	TRINITY_DN22372_c2_g1	TRINITY_DN22372_c2_g1_i9	-3.00163	3.26109e-12	2.15257e-09	YHB8_CAEEL^YHB8_CAEEL^Q:1875-1459,H:12-149^30%ID^E:1.89e-10^RecName: Full=Uncharacterized protein ZC412.3;^Eukaryota; Metazoa; Ecdysozoa; Nematoda; Chromadorea; Rhabditida; Rhabditoidea; Rhabditidae; Peloderinae; Caenorhabditis	-	TRINITY_DN22372_c2_g1::TRINITY_DN22372_c2_g1_i9::g.48363::m.48363	1444-1899[-]	YHB8_CAEEL^YHB8_CAEEL^Q:9-147,H:12-149^30%ID^E:2.7e-12^RecName: Full=Uncharacterized protein ZC412.3;^Eukaryota; Metazoa; Ecdysozoa; Nematoda; Chromadorea; Rhabditida; Rhabditoidea; Rhabditidae; Peloderinae; Caenorhabditis	U6PWP4_HAECO^U6PWP4_HAECO^Q:1878-1447,H:7-151^51.034%ID^E:1.98e-42^RecName: Full=Protein ZC412.4^.`U6PWP4_HAECO	U6PWP4_HAECO^U6PWP4_HAECO^Q:8-151,H:7-151^51.034%ID^E:1.01e-47^RecName: Full=Protein ZC412.4^.	PF01505.17^Vault^Major Vault Protein repeat^18-35^E:0.16	-	-	ENOG410XQNP^serine peptidase inhibitor, Kunitz type	-	GO:0005576^cellular_component^extracellular region	-
	U	TRINITY_DN22511_c6_g3	TRINITY_DN22511_c6_g3_i1	-3.92692	1.39936e-07	1.96851e-05	CFDP2_BOVIN^CFDP2_BOVIN^Q:243-10,H:342-420^37.5%ID^E:3.54e-09^RecName: Full=Craniofacial development protein 2;^Eukaryota; Metazoa; Chordata; Craniata; Vertebrata; Euteleostomi; Mammalia; Eutheria; Laurasiatheria; Cetartiodactyla; Ruminantia; Pecora; Bovidae; Bovinae; Bos	-	-	-	-	A0A016VK03_9BILA^A0A016VK03_9BILA^Q:243-4,H:104-183^56.25%ID^E:1.32e-23^RecName: Full=Uncharacterized protein^.	-	-	-	-	ENOG410Y65V^Retrotransposon protein	KEGG:bta:286876	GO:0005737^cellular_component^cytoplasm`GO:0005634^cellular_component^nucleus	-
	U	TRINITY_DN22515_c4_g2	TRINITY_DN22515_c4_g2_i9	-4.80554	5.28214e-13	3.9414e-10	-	-	TRINITY_DN22515_c4_g2::TRINITY_DN22515_c4_g2_i9::g.52049::m.52049	1-417[+]	-	A0A016WM79_9BILA^A0A016WM79_9BILA^Q:474-761,H:156-251^48.958%ID^E:8.45e-25^RecName: Full=Uncharacterized protein^.`A0A016WM79_9BILA	-	-	-	-	-	-	-	-
	U	TRINITY_DN22846_c3_g1	TRINITY_DN22846_c3_g1_i3	-3.27108	2.5638e-07	3.33333e-05	-	-	TRINITY_DN22846_c3_g1::TRINITY_DN22846_c3_g1_i3::g.60843::m.60843	2890-3216[+]	-	U1NBJ5_ASCSU^U1NBJ5_ASCSU^Q:1188-883,H:67-168^57.843%ID^E:2.98e-19^RecName: Full=Uncharacterized protein^.`U1NBJ5_ASCSU	-	-	-	-	-	-	-	-
	U	TRINITY_DN22966_c4_g4	TRINITY_DN22966_c4_g4_i10	-2.3412	7.88808e-06	0.000522685	CPG2_CAEEL^CPG2_CAEEL^Q:1660-2031,H:244-359^34.921%ID^E:1.98e-11^RecName: Full=Chondroitin proteoglycan-2;^Eukaryota; Metazoa; Ecdysozoa; Nematoda; Chromadorea; Rhabditida; Rhabditoidea; Rhabditidae; Peloderinae; Caenorhabditis`CPG2_CAEEL^CPG2_CAEEL^Q:1660-2037,H:135-301^26.946%ID^E:2.23e-05^RecName: Full=Chondroitin proteoglycan-2;^Eukaryota; Metazoa; Ecdysozoa; Nematoda; Chromadorea; Rhabditida…	-	TRINITY_DN22966_c4_g4::TRINITY_DN22966_c4_g4_i10::g.64008::m.64008	152-1327[+]	KMT2D_HUMAN^KMT2D_HUMAN^Q:223-365,H:719-860^37.762%ID^E:2.25e-13^RecName: Full=Histone-lysine N-methyltransferase 2D;^Eukaryota; Metazoa; Chordata; Craniata; Vertebrata; Euteleostomi; Mammalia; Eutheria; Euarchontoglires; Primates; Haplorrhini; Catarrhini; Hominidae; Homo`KMT2D_HUMAN^KMT2D_HUMAN^Q:205-347,H:719-860^34.266%ID^E:3.73e-10^RecName: Full=Histone-lysine N-methyltransferase 2D;^Eukaryot…	R7UNY4_CAPTE^R7UNY4_CAPTE^Q:1164-655,H:4-173^37.647%ID^E:4.23e-25^RecName: Full=Uncharacterized protein^.`R7UNY4_CAPTE	B5Z633_BACCE^B5Z633_BACCE^Q:166-381,H:242-457^34.259%ID^E:3.74e-29^RecName: Full=Proline-rich protein^.`B5Z633_BACCE	PF01607.23^CBM_14^Chitin binding Peritrophin-A domain^83-134^E:2.9e-08	-	-	COG2940^Histone-lysine N-methyltransferase	KEGG:hsa:8085`KO:K09187	GO:0035097^cellular_component^histone methyltransferase complex`GO:0044666^cellular_component^MLL3/4 complex`GO:0005654^cellular_component^nucleoplasm`GO:0005634^cellular_component^nucleus`GO:0003677^molecular_function^DNA binding`GO:0042800^molecular_function^histone methyltransferase activity (H3-K4 specific)`GO:0018024^molecular_function^histone-lysine N-methyltransferase activity`GO:0046872^m…	GO:0008061^molecular_function^chitin binding`GO:0006030^biological_process^chitin metabolic process`GO:0005576^cellular_component^extracellular region
	U	TRINITY_DN23194_c0_g2	TRINITY_DN23194_c0_g2_i7	-2.58338	7.76833e-06	0.000518755	-	-	-	-	-	A0A016V508_9BILA^A0A016V508_9BILA^Q:1599-1847,H:13-102^41.304%ID^E:0.000129^RecName: Full=Uncharacterized protein^.	-	-	-	-	-	-	-	-
	U	TRINITY_DN23281_c4_g6	TRINITY_DN23281_c4_g6_i1	-5.74034	1.19281e-06	0.000118329	-	-	-	-	-	A0A016USI1_9BILA^A0A016USI1_9BILA^Q:393-10,H:383-509^32.09%ID^E:0.000489^RecName: Full=Uncharacterized protein^.	-	-	-	-	-	-	-	-
	U	TRINITY_DN23528_c2_g1	TRINITY_DN23528_c2_g1_i3	-3.08234	1.07422e-05	0.00068145	-	-	TRINITY_DN23528_c2_g1::TRINITY_DN23528_c2_g1_i3::g.80650::m.80650	2057-2362[-]	-	A0A016SQ94_9BILA^A0A016SQ94_9BILA^Q:1611-1354,H:170-255^39.773%ID^E:0.000721^RecName: Full=Uncharacterized protein^.	-	-	-	ExpAA=17.58^PredHel=1^Topology=o50-69i	-	-	-	-
	U	TRINITY_DN23528_c2_g2	TRINITY_DN23528_c2_g2_i1	-2.74965	2.69584e-06	0.000227911	-	-	TRINITY_DN23528_c2_g2::TRINITY_DN23528_c2_g2_i1::g.80658::m.80658	1084-1395[-]	-	A0A016TTZ7_9BILA^A0A016TTZ7_9BILA^Q:863-243,H:8-219^29.954%ID^E:2.13e-15^RecName: Full=Uncharacterized protein^.`A0A016TTZ7_9BILA	A0A016WWZ0_9BILA^A0A016WWZ0_9BILA^Q:1-54,H:8-62^41.818%ID^E:0.000407^RecName: Full=Uncharacterized protein^.	-	-	-	-	-	-	-
	U	TRINITY_DN23670_c1_g2	TRINITY_DN23670_c1_g2_i5	-2.61225	3.29704e-10	1.17883e-07	MMPC_CAEEL^MMPC_CAEEL^Q:2607-1879,H:58-303^58.943%ID^E:9.95e-89^RecName: Full=Matrix metalloproteinase-C {ECO:0000305|PubMed:9573338};^Eukaryota; Metazoa; Ecdysozoa; Nematoda; Chromadorea; Rhabditida; Rhabditoidea; Rhabditidae; Peloderinae; Caenorhabditis	-	TRINITY_DN23670_c1_g2::TRINITY_DN23670_c1_g2_i5::g.82977::m.82977	1084-2436[-]	MMPC_CAEEL^MMPC_CAEEL^Q:2-186,H:116-303^63.298%ID^E:8.07e-76^RecName: Full=Matrix metalloproteinase-C {ECO:0000305|PubMed:9573338};^Eukaryota; Metazoa; Ecdysozoa; Nematoda; Chromadorea; Rhabditida; Rhabditoidea; Rhabditidae; Peloderinae; Caenorhabditis	A0A016T879_9BILA^A0A016T879_9BILA^Q:2607-1123,H:53-565^50.577%ID^E:5.41e-160^RecName: Full=Uncharacterized protein^.	U6NY13_HAECO^U6NY13_HAECO^Q:2-450,H:740-1188^53.419%ID^E:1.78e-145^RecName: Full=Glycoside hydrolase and Peptidoglycan binding and Peptidase M10A M12B and Hemopexin matrixin domain containing protein^.	PF00413.23^Peptidase_M10^Matrixin^24-187^E:8.5e-51`PF13583.5^Reprolysin_4^Metallo-peptidase family M12B Reprolysin-like^135-172^E:0.00011	-	-	ENOG410XQ5D^matrix metallopeptidase	KEGG:cel:CELE_C31B8.8	GO:0005578^cellular_component^proteinaceous extracellular matrix`GO:0004222^molecular_function^metalloendopeptidase activity`GO:0008237^molecular_function^metallopeptidase activity`GO:0008270^molecular_function^zinc ion binding	GO:0004222^molecular_function^metalloendopeptidase activity`GO:0008270^molecular_function^zinc ion binding`GO:0006508^biological_process^proteolysis`GO:0031012^cellular_component^extracellular matrix
	U	TRINITY_DN24288_c0_g3	TRINITY_DN24288_c0_g3_i3	-2.39113	3.71089e-08	6.5656e-06	-	-	TRINITY_DN24288_c0_g3::TRINITY_DN24288_c0_g3_i3::g.105121::m.105121	1784-2113[-]	-	K7H0F6_CAEJA^K7H0F6_CAEJA^Q:2074-1820,H:390-474^51.765%ID^E:4.8e-18^RecName: Full=Uncharacterized protein^.	K7H0F6_CAEJA^K7H0F6_CAEJA^Q:14-98,H:390-474^51.765%ID^E:3.56e-22^RecName: Full=Uncharacterized protein^.	-	-	ExpAA=44.84^PredHel=2^Topology=i13-35o50-72i	-	-	-	-
	U	TRINITY_DN24401_c0_g1	TRINITY_DN24401_c0_g1_i1	-2.24963	2.24965e-06	0.000195983	-	-	TRINITY_DN24401_c0_g1::TRINITY_DN24401_c0_g1_i1::g.108380::m.108380	2065-2712[+]	-	E1GFC8_LOALO^E1GFC8_LOALO^Q:2362-2496,H:7-51^57.778%ID^E:1.35e-08^RecName: Full=Uncharacterized protein^.	A8QFU6_BRUMA^A8QFU6_BRUMA^Q:68-144,H:81-167^40.23%ID^E:3.35e-09^RecName: Full=Putative uncharacterized protein^.	-	-	-	-	-	-	-
	U	TRINITY_DN25226_c1_g2	TRINITY_DN25226_c1_g2_i2	-2.28668	1.06897e-05	0.00068145	TM218_BOVIN^TM218_BOVIN^Q:455-772,H:1-109^34.862%ID^E:9.46e-07^RecName: Full=Transmembrane protein 218;^Eukaryota; Metazoa; Chordata; Craniata; Vertebrata; Euteleostomi; Mammalia; Eutheria; Laurasiatheria; Cetartiodactyla; Ruminantia; Pecora; Bovidae; Bovinae; Bos	-	TRINITY_DN25226_c1_g2::TRINITY_DN25226_c1_g2_i2::g.137014::m.137014	455-817[+]	TM218_BOVIN^TM218_BOVIN^Q:1-106,H:1-109^34.862%ID^E:1.49e-11^RecName: Full=Transmembrane protein 218;^Eukaryota; Metazoa; Chordata; Craniata; Vertebrata; Euteleostomi; Mammalia; Eutheria; Laurasiatheria; Cetartiodactyla; Ruminantia; Pecora; Bovidae; Bovinae; Bos	E1FZD6_LOALO^E1FZD6_LOALO^Q:455-781,H:1-110^33.636%ID^E:8.46e-12^RecName: Full=Uncharacterized protein^.	E1FZD6_LOALO^E1FZD6_LOALO^Q:1-109,H:1-110^33.636%ID^E:1.48e-15^RecName: Full=Uncharacterized protein^.	-	-	ExpAA=66.27^PredHel=3^Topology=o5-27i36-58o73-95i	ENOG4112157^Transmembrane protein 218	KEGG:bta:616789	GO:0005929^cellular_component^cilium`GO:0016021^cellular_component^integral component of membrane	-
	U	TRINITY_DN26005_c0_g2	TRINITY_DN26005_c0_g2_i2	-3.74014	2.50987e-17	4.30744e-14	F37C4_CAEEL^F37C4_CAEEL^Q:1728-2024,H:344-442^32.323%ID^E:8.09e-07^RecName: Full=Protein F37C4.5;^Eukaryota; Metazoa; Ecdysozoa; Nematoda; Chromadorea; Rhabditida; Rhabditoidea; Rhabditidae; Peloderinae; Caenorhabditis`F37C4_CAEEL^F37C4_CAEEL^Q:2509-2715,H:477-545^33.333%ID^E:0.000103^RecName: Full=Protein F37C4.5;^Eukaryota; Metazoa; Ecdysozoa; Nematoda; Chromadorea; Rhabditida; Rhabditoidea; Rh…	-	TRINITY_DN26005_c0_g2::TRINITY_DN26005_c0_g2_i2::g.163392::m.163392	2425-2745[+]	F37C4_CAEEL^F37C4_CAEEL^Q:29-97,H:477-545^33.333%ID^E:1.84e-07^RecName: Full=Protein F37C4.5;^Eukaryota; Metazoa; Ecdysozoa; Nematoda; Chromadorea; Rhabditida; Rhabditoidea; Rhabditidae; Peloderinae; Caenorhabditis	W2TU33_NECAM^W2TU33_NECAM^Q:1710-2048,H:18-130^39.823%ID^E:1.74e-18^RecName: Full=Uncharacterized protein^.`W2TU33_NECAM	U1NLL4_ASCSU^U1NLL4_ASCSU^Q:1-104,H:524-633^36.937%ID^E:4.6e-15^RecName: Full=Uncharacterized protein^.	PF13598.5^DUF4139^Domain of unknown function (DUF4139)^9-97^E:5.8e-10	-	-	ENOG410XS0N^protein binding	KEGG:cel:CELE_F37C4.5	-	-
	U	TRINITY_DN26152_c0_g1	TRINITY_DN26152_c0_g1_i1	-2.93649	5.86705e-08	9.32318e-06	-	-	TRINITY_DN26152_c0_g1::TRINITY_DN26152_c0_g1_i1::g.167281::m.167281	1760-2134[+]	-	A0A016US52_9BILA^A0A016US52_9BILA^Q:1337-1858,H:203-376^28.652%ID^E:1.28e-06^RecName: Full=Uncharacterized protein^.`A0A016US52_9BILA	-	-	-	-	-	-	-	-
	U	TRINITY_DN26285_c10_g1	TRINITY_DN26285_c10_g1_i6	-2.7374	8.30714e-10	2.41639e-07	-	-	TRINITY_DN26285_c10_g1::TRINITY_DN26285_c10_g1_i6::g.170203::m.170203	494-1393[-]	-	U1M6N8_ASCSU^U1M6N8_ASCSU^Q:1285-563,H:100-341^68.182%ID^E:5.15e-107^RecName: Full=Uncharacterized protein^.	U1M6N8_ASCSU^U1M6N8_ASCSU^Q:37-277,H:100-341^68.182%ID^E:2.7e-119^RecName: Full=Uncharacterized protein^.	-	-	ExpAA=131.64^PredHel=5^Topology=i65-87o107-124i158-180o250-269i276-295o	-	-	-	-
	U	TRINITY_DN66407_c0_g1	TRINITY_DN66407_c0_g1_i1	-4.36593	1.25224e-08	2.62085e-06	YLS5_CAEEL^YLS5_CAEEL^Q:439-77,H:336-461^47.727%ID^E:2.68e-15^RecName: Full=Uncharacterized protein F09G8.5;^Eukaryota; Metazoa; Ecdysozoa; Nematoda; Chromadorea; Rhabditida; Rhabditoidea; Rhabditidae; Peloderinae; Caenorhabditis	-	TRINITY_DN66407_c0_g1::TRINITY_DN66407_c0_g1_i1::g.172336::m.172336	74-607[-]	YLS5_CAEEL^YLS5_CAEEL^Q:57-177,H:336-461^47.727%ID^E:1.28e-23^RecName: Full=Uncharacterized protein F09G8.5;^Eukaryota; Metazoa; Ecdysozoa; Nematoda; Chromadorea; Rhabditida; Rhabditoidea; Rhabditidae; Peloderinae; Caenorhabditis	F1L8X2_ASCSU^F1L8X2_ASCSU^Q:631-77,H:124-323^64.677%ID^E:4.61e-74^RecName: Full=Uncharacterized protein F09G8.5^.	F1L8X2_ASCSU^F1L8X2_ASCSU^Q:2-177,H:145-323^67.778%ID^E:3.37e-82^RecName: Full=Uncharacterized protein F09G8.5^.	-	-	-	ENOG410Y9AE^Chromosome 21 open reading frame 2	KEGG:cel:CELE_F09G8.5	-	-
	ZF	TRINITY_DN23989_c1_g1	TRINITY_DN23989_c1_g1_i4	-2.68113	3.43925e-12	2.18609e-09	SQSTM_RAT^SQSTM_RAT^Q:4295-3504,H:45-265^31.655%ID^E:2.24e-23^RecName: Full=Sequestosome-1;^Eukaryota; Metazoa; Chordata; Craniata; Vertebrata; Euteleostomi; Mammalia; Eutheria; Euarchontoglires; Glires; Rodentia; Myomorpha; Muroidea; Muridae; Murinae; Rattus	-	TRINITY_DN23989_c1_g1::TRINITY_DN23989_c1_g1_i4::g.94575::m.94575	3108-4424[-]	SQSTM_RAT^SQSTM_RAT^Q:44-338,H:45-297^30.645%ID^E:4.59e-29^RecName: Full=Sequestosome-1;^Eukaryota; Metazoa; Chordata; Craniata; Vertebrata; Euteleostomi; Mammalia; Eutheria; Euarchontoglires; Glires; Rodentia; Myomorpha; Muroidea; Muridae; Murinae; Rattus	F1KTU5_ASCSU^F1KTU5_ASCSU^Q:4370-3159,H:6-407^47.356%ID^E:2.73e-80^RecName: Full=Sequestosome-1^.`F1KTU5_ASCSU	F1KTU5_ASCSU^F1KTU5_ASCSU^Q:19-422,H:6-407^47.294%ID^E:2.9e-95^RecName: Full=Sequestosome-1^.	PF00564.23^PB1^PB1 domain^21-85^E:2.7e-09`PF00569.16^ZZ^Zinc finger, ZZ type^123-165^E:8.3e-11	-	-	ENOG410XYAV^Sequestosome 1	KEGG:rno:113894`KO:K14381	GO:0016235^cellular_component^aggresome`GO:0044753^cellular_component^amphisome`GO:0044754^cellular_component^autolysosome`GO:0005776^cellular_component^autophagosome`GO:0005829^cellular_component^cytosol`GO:0005783^cellular_component^endoplasmic reticulum`GO:0070062^cellular_component^extracellular exosome`GO:0005770^cellular_component^late endosome`GO:0000932^cellular_component^P-body`GO:001660…	GO:0005515^molecular_function^protein binding`GO:0008270^molecular_function^zinc ion binding
	ZF	TRINITY_DN24652_c3_g1	TRINITY_DN24652_c3_g1_i7	-2.83519	7.71053e-14	6.61641e-11	KLF1_HUMAN^KLF1_HUMAN^Q:922-752,H:274-330^70.175%ID^E:8.92e-20^RecName: Full=Krueppel-like factor 1;^Eukaryota; Metazoa; Chordata; Craniata; Vertebrata; Euteleostomi; Mammalia; Eutheria; Euarchontoglires; Primates; Haplorrhini; Catarrhini; Hominidae; Homo`KLF1_HUMAN^KLF1_HUMAN^Q:350-249,H:328-361^85.294%ID^E:9.98e-10^RecName: Full=Krueppel-like factor 1;^Eukaryota; Metazoa; Chordata; Craniata; Ve…	-	TRINITY_DN24652_c3_g1::TRINITY_DN24652_c3_g1_i7::g.115180::m.115180	713-1057[-]	KLF1_HUMAN^KLF1_HUMAN^Q:12-102,H:252-330^56.044%ID^E:2.62e-24^RecName: Full=Krueppel-like factor 1;^Eukaryota; Metazoa; Chordata; Craniata; Vertebrata; Euteleostomi; Mammalia; Eutheria; Euarchontoglires; Primates; Haplorrhini; Catarrhini; Hominidae; Homo	F1L7J3_ASCSU^F1L7J3_ASCSU^Q:1300-752,H:43-238^50.254%ID^E:9.19e-34^RecName: Full=Krueppel-like factor 1^.`F1L7J3_ASCSU	F1L7J3_ASCSU^F1L7J3_ASCSU^Q:45-102,H:181-238^89.655%ID^E:4.49e-31^RecName: Full=Krueppel-like factor 1^.	PF00096.25^zf-C2H2^Zinc finger, C2H2 type^51-75^E:0.00046	-	-	COG5048^Zinc finger protein	KEGG:hsa:10661`KO:K09204	GO:0000790^cellular_component^nuclear chromatin`GO:0005634^cellular_component^nucleus`GO:0000987^molecular_function^core promoter proximal region sequence-specific DNA binding`GO:0046872^molecular_function^metal ion binding`GO:0003700^molecular_function^transcription factor activity, sequence-specific DNA binding`GO:0044212^molecular_function^transcription regulatory region DNA binding`GO:1901653…	-
	na	TRINITY_DN25847_c1_g3	TRINITY_DN25847_c1_g3_i1	-5.53346	5.20107e-06	0.000385705	-	-	-	-	-	-	-	-	-	-	-	-	-	-
	na	TRINITY_DN21639_c2_g1	TRINITY_DN21639_c2_g1_i1	-3.69404	3.9022e-06	0.000307142	-	-	-	-	-	-	-	-	-	-	-	-	-	-
	na	TRINITY_DN24235_c6_g5	TRINITY_DN24235_c6_g5_i5	-2.50191	5.46196e-10	1.73589e-07	-	-	-	-	-	-	-	-	-	-	-	-	-	-
	na	TRINITY_DN23053_c0_g1	TRINITY_DN23053_c0_g1_i4	-3.50368	8.46979e-09	1.91261e-06	-	-	-	-	-	-	-	-	-	-	-	-	-	-
	na	TRINITY_DN20491_c0_g1	TRINITY_DN20491_c0_g1_i5	-4.33479	1.79956e-10	6.86313e-08	-	-	-	-	-	-	-	-	-	-	-	-	-	-
	na	TRINITY_DN22252_c2_g1	TRINITY_DN22252_c2_g1_i3	-3.38552	5.71244e-11	2.57992e-08	-	-	-	-	-	-	-	-	-	-	-	-	-	-
	na	TRINITY_DN24888_c0_g1	TRINITY_DN24888_c0_g1_i1	-6.24801	1.54125e-08	3.09317e-06	-	-	-	-	-	-	-	-	-	-	-	-	-	-
	na	TRINITY_DN20789_c0_g1	TRINITY_DN20789_c0_g1_i9	-3.28134	4.57586e-07	5.30614e-05	-	-	-	-	-	-	-	-	-	-	-	-	-	-
	na	TRINITY_DN25597_c2_g6	TRINITY_DN25597_c2_g6_i1	-2.93324	6.18183e-08	9.64478e-06	-	-	-	-	-	-	-	-	-	-	-	-	-	-
	na	TRINITY_DN18406_c0_g2	TRINITY_DN18406_c0_g2_i3	-3.38624	4.04226e-07	4.92009e-05	-	-	-	-	-	-	-	-	-	-	-	-	-	-
	na	TRINITY_DN23593_c1_g1	TRINITY_DN23593_c1_g1_i1	-3.50716	2.20807e-11	1.08271e-08	-	-	-	-	-	-	-	-	-	-	-	-	-	-
	na	TRINITY_DN24822_c1_g5	TRINITY_DN24822_c1_g5_i7	-3.55231	3.8025e-08	6.58733e-06	-	-	-	-	-	-	-	-	-	-	-	-	-	-
	na	TRINITY_DN23687_c0_g1	TRINITY_DN23687_c0_g1_i2	-3.81979	3.11563e-06	0.000258312	-	-	-	-	-	-	-	-	-	-	-	-	-	-
	na	TRINITY_DN21174_c0_g1	TRINITY_DN21174_c0_g1_i5	-2.47845	5.72595e-06	0.000411166	-	-	-	-	-	-	-	-	-	-	-	-	-	-
	na	TRINITY_DN23696_c1_g1	TRINITY_DN23696_c1_g1_i1	-5.00783	1.52919e-15	1.87457e-12	-	-	-	-	-	-	-	-	-	-	-	-	-	-
	na	TRINITY_DN20857_c0_g1	TRINITY_DN20857_c0_g1_i3	-4.44777	3.83934e-10	1.31781e-07	-	-	-	-	-	-	-	-	-	-	-	-	-	-
	na	TRINITY_DN25597_c2_g5	TRINITY_DN25597_c2_g5_i1	-7.24009	1.06057e-07	1.55568e-05	-	-	-	-	-	-	-	-	-	-	-	-	-	-
	na	TRINITY_DN23656_c2_g2	TRINITY_DN23656_c2_g2_i1	-4.00662	1.78304e-06	0.000162769	-	-	-	-	-	-	-	-	-	-	-	-	-	-
	na	TRINITY_DN18577_c0_g1	TRINITY_DN18577_c0_g1_i2	-2.99282	1.47948e-11	7.81958e-09	-	-	-	-	-	-	-	-	-	-	-	-	-	-
	na	TRINITY_DN19480_c0_g1	TRINITY_DN19480_c0_g1_i1	-3.37705	3.25421e-07	4.0179e-05	-	-	-	-	-	-	-	-	-	-	-	-	-	-
	na	TRINITY_DN8052_c0_g1	TRINITY_DN8052_c0_g1_i1	-4.11892	1.02134e-06	0.000103107	-	-	-	-	-	-	-	-	-	-	-	-	-	-
	na	TRINITY_DN25597_c2_g7	TRINITY_DN25597_c2_g7_i1	-6.10008	3.79998e-11	1.76258e-08	-	-	-	-	-	-	-	-	-	-	-	-	-	-
	na	TRINITY_DN20704_c0_g1	TRINITY_DN20704_c0_g1_i7	-4.18235	2.98566e-11	1.42333e-08	-	-	-	-	-	-	-	-	-	-	-	-	-	-
	na	TRINITY_DN4712_c0_g1	TRINITY_DN4712_c0_g1_i1	-3.17211	2.23585e-08	4.21666e-06	-	-	-	-	-	-	-	-	-	-	-	-	-	-
	na	TRINITY_DN19805_c0_g1	TRINITY_DN19805_c0_g1_i1	-2.51191	1.75348e-05	0.00097389	-	-	-	-	-	-	-	-	-	-	-	-	-	-
	na	TRINITY_DN23999_c1_g2	TRINITY_DN23999_c1_g2_i2	-5.18394	5.9291e-10	1.85009e-07	-	-	-	-	-	-	-	-	-	-	-	-	-	-
	na	TRINITY_DN22437_c1_g2	TRINITY_DN22437_c1_g2_i2	-5.51263	1.12183e-07	1.63159e-05	-	-	-	-	-	-	-	-	-	-	-	-	-	-
	na	TRINITY_DN26118_c5_g2	TRINITY_DN26118_c5_g2_i2	-5.12178	3.86802e-08	6.58733e-06	-	-	-	-	-	-	-	-	-	-	-	-	-	-
	na	TRINITY_DN26156_c1_g1	TRINITY_DN26156_c1_g1_i2	-3.62987	3.54692e-06	0.000287133	-	-	-	-	-	-	-	-	-	-	-	-	-	-
	na	TRINITY_DN25916_c4_g1	TRINITY_DN25916_c4_g1_i11	-3.33604	1.60897e-07	2.17427e-05	-	-	-	-	-	-	-	-	-	-	-	-	-	-
	na	TRINITY_DN17578_c0_g1	TRINITY_DN17578_c0_g1_i1	-2.99985	1.14653e-05	0.00070024	-	-	-	-	-	-	-	-	-	-	-	-	-	-
	na	TRINITY_DN20377_c0_g1	TRINITY_DN20377_c0_g1_i1	-3.03355	1.3235e-05	0.000783239	-	-	-	-	-	-	-	-	-	-	-	-	-	-
	na	TRINITY_DN22911_c8_g1	TRINITY_DN22911_c8_g1_i1	-2.80117	1.03944e-05	0.000668124	-	-	-	-	-	-	-	-	-	-	-	-	-	-
	na	TRINITY_DN23816_c5_g2	TRINITY_DN23816_c5_g2_i2	-2.19632	4.30493e-07	5.09526e-05	-	-	-	-	-	-	-	-	-	-	-	-	-	-
	na	TRINITY_DN22437_c1_g1	TRINITY_DN22437_c1_g1_i1	-11.1481	1.03838e-64	1.78207e-60	-	-	-	-	-	-	-	-	-	-	-	-	-	-
	na	TRINITY_DN23185_c1_g1	TRINITY_DN23185_c1_g1_i6	-3.41203	3.74905e-09	9.74866e-07	-	-	-	-	-	-	-	-	-	-	-	-	-	-
	na	TRINITY_DN20740_c0_g1	TRINITY_DN20740_c0_g1_i1	-2.73137	4.91969e-06	0.000371946	-	-	-	-	-	-	-	-	-	-	-	-	-	-
	na	TRINITY_DN25597_c2_g1	TRINITY_DN25597_c2_g1_i1	-5.15453	1.57277e-08	3.10251e-06	-	-	-	-	-	-	-	-	-	-	-	-	-	-
	na	TRINITY_DN21699_c0_g2	TRINITY_DN21699_c0_g2_i3	-4.84113	6.25445e-15	7.15593e-12	-	-	-	-	-	-	-	-	-	-	-	-	-	-

## Sheet: downregulated_DE_genes_treatment_withAnnotation
category	classification	gene_id	transcript_id	logFC	PValue	FDR	Swisprot_BLX	RNAMMER	protein_id	protein_coordinates	Swissprot_BLP	TREMBL BLX	TREMBL BLP	PFAM	SIGNALP	TMHMM	EggNog	KEGG	GO_BLAST	GO_PFAM
Down-regulated, high confidence	G	TRINITY_DN15804_c0_g1	TRINITY_DN15804_c0_g1_i3	3.46532	1.04763e-05	0.000670875	LIPG_BOVIN^LIPG_BOVIN^Q:498-412,H:74-102^65.517%ID^E:0.00014^RecName: Full=Gastric triacylglycerol lipase;^Eukaryota; Metazoa; Chordata; Craniata; Vertebrata; Euteleostomi; Mammalia; Eutheria; Laurasiatheria; Cetartiodactyla; Ruminantia; Pecora; Bovidae; Bovinae; Bos	-	-	-	-	U1NG34_ASCSU^U1NG34_ASCSU^Q:495-412,H:74-101^85.714%ID^E:5.04e-06^RecName: Full=Gastric triacylglycerol lipase^.	-	-	-	-	-	KEGG:bta:281283`KO:K14452	GO:0005576^cellular_component^extracellular region`GO:0004806^molecular_function^triglyceride lipase activity`GO:0016042^biological_process^lipid catabolic process	-
	G	TRINITY_DN17608_c0_g1	TRINITY_DN17608_c0_g1_i4	4.76144	6.20071e-10	1.88174e-07	-	-	TRINITY_DN17608_c0_g1::TRINITY_DN17608_c0_g1_i4::g.4572::m.4572	71-898[+]	-	-	-	-	-	-	-	-	-	-
	G	TRINITY_DN18221_c0_g1	TRINITY_DN18221_c0_g1_i1	3.87997	1.15426e-07	1.65078e-05	GPC6_HUMAN^GPC6_HUMAN^Q:1868-552,H:42-480^30.543%ID^E:1.27e-65^RecName: Full=Glypican-6;^Eukaryota; Metazoa; Chordata; Craniata; Vertebrata; Euteleostomi; Mammalia; Eutheria; Euarchontoglires; Primates; Haplorrhini; Catarrhini; Hominidae; Homo	-	TRINITY_DN18221_c0_g1::TRINITY_DN18221_c0_g1_i1::g.5462::m.5462	270-1988[-]	GPC6_HUMAN^GPC6_HUMAN^Q:41-479,H:42-480^31.096%ID^E:8.92e-67^RecName: Full=Glypican-6;^Eukaryota; Metazoa; Chordata; Craniata; Vertebrata; Euteleostomi; Mammalia; Eutheria; Euarchontoglires; Primates; Haplorrhini; Catarrhini; Hominidae; Homo	F1L364_ASCSU^F1L364_ASCSU^Q:1955-549,H:4-469^51.064%ID^E:5.13e-165^RecName: Full=Glypican-6^.	F1L364_ASCSU^F1L364_ASCSU^Q:12-501,H:4-490^50.803%ID^E:3.19e-172^RecName: Full=Glypican-6^.	PF01153.18^Glypican^Glypican^38-518^E:3.2e-101	-	-	ENOG410XST2^Cell surface proteoglycan that bears heparan sulfate (By similarity)	KEGG:hsa:10082`KO:K08112	GO:0031225^cellular_component^anchored component of membrane`GO:0005615^cellular_component^extracellular space`GO:0005796^cellular_component^Golgi lumen`GO:0005887^cellular_component^integral component of plasma membrane`GO:0043202^cellular_component^lysosomal lumen`GO:0005634^cellular_component^nucleus`GO:0005886^cellular_component^plasma membrane`GO:0005578^cellular_component^proteinaceous extr…	GO:0043395^molecular_function^heparan sulfate proteoglycan binding`GO:0005578^cellular_component^proteinaceous extracellular matrix`GO:0016020^cellular_component^membrane
	G	TRINITY_DN18354_c0_g1	TRINITY_DN18354_c0_g1_i1	6.36471	7.38088e-11	3.24796e-08	GLB2_ASCSU^GLB2_ASCSU^Q:1086-625,H:1-153^58.442%ID^E:1.25e-57^RecName: Full=Myoglobin;^Eukaryota; Metazoa; Ecdysozoa; Nematoda; Chromadorea; Ascaridida; Ascaridoidea; Ascarididae; Ascaris	-	TRINITY_DN18354_c0_g1::TRINITY_DN18354_c0_g1_i1::g.5661::m.5661	619-1113[-]	GLB2_ASCSU^GLB2_ASCSU^Q:10-163,H:1-153^58.442%ID^E:1.68e-60^RecName: Full=Myoglobin;^Eukaryota; Metazoa; Ecdysozoa; Nematoda; Chromadorea; Ascaridida; Ascaridoidea; Ascarididae; Ascaris	U1MRR0_ASCSU^U1MRR0_ASCSU^Q:1086-625,H:1-154^59.091%ID^E:1.43e-61^RecName: Full=Myoglobin^.	U1MRR0_ASCSU^U1MRR0_ASCSU^Q:10-163,H:1-154^59.091%ID^E:1.42e-64^RecName: Full=Myoglobin^.	PF00042.21^Globin^Globin^24-123^E:2.8e-16	-	-	-	-	GO:0005737^cellular_component^cytoplasm`GO:0020037^molecular_function^heme binding`GO:0005506^molecular_function^iron ion binding`GO:0019825^molecular_function^oxygen binding`GO:0005344^molecular_function^oxygen transporter activity	GO:0020037^molecular_function^heme binding
	G	TRINITY_DN18890_c0_g1	TRINITY_DN18890_c0_g1_i2	3.00431	2.95894e-06	0.000247713	FBH1_MOUSE^FBH1_MOUSE^Q:1165-875,H:213-333^31.148%ID^E:0.001^RecName: Full=F-box DNA helicase 1 {ECO:0000303|PubMed:24108124};^Eukaryota; Metazoa; Chordata; Craniata; Vertebrata; Euteleostomi; Mammalia; Eutheria; Euarchontoglires; Glires; Rodentia; Myomorpha; Muroidea; Muridae; Murinae; Mus; Mus	-	TRINITY_DN18890_c0_g1::TRINITY_DN18890_c0_g1_i2::g.6690::m.6690	302-1267[-]	FBH1_MOUSE^FBH1_MOUSE^Q:35-131,H:213-333^32.787%ID^E:0.000404^RecName: Full=F-box DNA helicase 1 {ECO:0000303|PubMed:24108124};^Eukaryota; Metazoa; Chordata; Craniata; Vertebrata; Euteleostomi; Mammalia; Eutheria; Euarchontoglires; Glires; Rodentia; Myomorpha; Muroidea; Muridae; Murinae; Mus; Mus	-	-	PF12937.6^F-box-like^F-box-like^34-74^E:7.7e-06`PF00646.32^F-box^F-box domain^34-71^E:3.3e-05	-	-	COG0210^helicase	KEGG:mmu:50755`KO:K10300	GO:0000785^cellular_component^chromatin`GO:0005634^cellular_component^nucleus`GO:0019005^cellular_component^SCF ubiquitin ligase complex`GO:0043138^molecular_function^3'-5' DNA helicase activity`GO:0005524^molecular_function^ATP binding`GO:0004003^molecular_function^ATP-dependent DNA helicase activity`GO:0003678^molecular_function^DNA helicase activity`GO:0015616^molecular_function^DNA translocas…	GO:0005515^molecular_function^protein binding
	G	TRINITY_DN19262_c0_g1	TRINITY_DN19262_c0_g1_i2	2.3875	1.43876e-06	0.000137945	GLRA2_MOUSE^GLRA2_MOUSE^Q:577-1524,H:9-338^29.607%ID^E:4.03e-40^RecName: Full=Glycine receptor subunit alpha-2;^Eukaryota; Metazoa; Chordata; Craniata; Vertebrata; Euteleostomi; Mammalia; Eutheria; Euarchontoglires; Glires; Rodentia; Myomorpha; Muroidea; Muridae; Murinae; Mus; Mus	-	TRINITY_DN19262_c0_g1::TRINITY_DN19262_c0_g1_i2::g.8165::m.8165	394-1626[+]	GLRA2_MOUSE^GLRA2_MOUSE^Q:62-377,H:9-338^29.607%ID^E:2.63e-42^RecName: Full=Glycine receptor subunit alpha-2;^Eukaryota; Metazoa; Chordata; Craniata; Vertebrata; Euteleostomi; Mammalia; Eutheria; Euarchontoglires; Glires; Rodentia; Myomorpha; Muroidea; Muridae; Murinae; Mus; Mus	U6P3D9_HAECO^U6P3D9_HAECO^Q:574-1569,H:216-546^66.265%ID^E:2.12e-153^RecName: Full=Neurotransmitter-gated ion-channel ligand-binding domain containing protein^.	U6P3D9_HAECO^U6P3D9_HAECO^Q:61-392,H:216-546^66.265%ID^E:7.33e-159^RecName: Full=Neurotransmitter-gated ion-channel ligand-binding domain containing protein^.	PF02931.22^Neur_chan_LBD^Neurotransmitter-gated ion-channel ligand binding domain^99-268^E:3.8e-31	-	-	ENOG410XPWH^Gamma-aminobutyric acid (GABA) A receptor	KEGG:mmu:237213`KO:K05194	GO:0030054^cellular_component^cell junction`GO:0042995^cellular_component^cell projection`GO:0034707^cellular_component^chloride channel complex`GO:0005887^cellular_component^integral component of plasma membrane`GO:0045211^cellular_component^postsynaptic membrane`GO:0016934^molecular_function^extracellular-glycine-gated chloride channel activity`GO:0016594^molecular_function^glycine binding`GO:0…	GO:0005230^molecular_function^extracellular ligand-gated ion channel activity`GO:0006811^biological_process^ion transport`GO:0016021^cellular_component^integral component of membrane
	G	TRINITY_DN19949_c0_g1	TRINITY_DN19949_c0_g1_i5	2.60909	7.88924e-07	8.2558e-05	UD17_RAT^UD17_RAT^Q:1595-1110,H:330-490^37.952%ID^E:1.59e-28^RecName: Full=UDP-glucuronosyltransferase 1-7;^Eukaryota; Metazoa; Chordata; Craniata; Vertebrata; Euteleostomi; Mammalia; Eutheria; Euarchontoglires; Glires; Rodentia; Myomorpha; Muroidea; Muridae; Murinae; Rattus`UD17_RAT^UD17_RAT^Q:2503-1886,H:125-327^25.238%ID^E:1.89e-10^RecName: Full=UDP-glucuronosyltransferase 1-7;^Eukaryota; Meta…	-	TRINITY_DN19949_c0_g1::TRINITY_DN19949_c0_g1_i5::g.11219::m.11219	1841-2887[-]	UGT56_CAEEL^UGT56_CAEEL^Q:30-339,H:18-326^28.344%ID^E:3.94e-28^RecName: Full=Putative UDP-glucuronosyltransferase ugt-56;^Eukaryota; Metazoa; Ecdysozoa; Nematoda; Chromadorea; Rhabditida; Rhabditoidea; Rhabditidae; Peloderinae; Caenorhabditis	F1L2U8_ASCSU^F1L2U8_ASCSU^Q:2836-1871,H:5-323^43.789%ID^E:1.23e-85^RecName: Full=UDP-glucuronosyltransferase ugt-48^.`F1L2U8_ASCSU	F1L2U8_ASCSU^F1L2U8_ASCSU^Q:18-339,H:5-323^43.789%ID^E:1.94e-92^RecName: Full=UDP-glucuronosyltransferase ugt-48^.	PF00201.17^UDPGT^UDP-glucoronosyl and UDP-glucosyl transferase^33-334^E:7.6e-24	-	ExpAA=44.57^PredHel=2^Topology=o15-37i213-235o	COG1819^Transferase	KEGG:cel:CELE_T04H1.8`KO:K00699	GO:0016021^cellular_component^integral component of membrane`GO:0043231^cellular_component^intracellular membrane-bounded organelle`GO:0015020^molecular_function^glucuronosyltransferase activity`GO:0008152^biological_process^metabolic process	GO:0016758^molecular_function^transferase activity, transferring hexosyl groups`GO:0008152^biological_process^metabolic process
	G	TRINITY_DN19949_c1_g1	TRINITY_DN19949_c1_g1_i1	3.46543	5.48553e-08	8.79837e-06	UGT48_CAEEL^UGT48_CAEEL^Q:91-1545,H:15-496^28.797%ID^E:3.8e-51^RecName: Full=Putative UDP-glucuronosyltransferase ugt-48;^Eukaryota; Metazoa; Ecdysozoa; Nematoda; Chromadorea; Rhabditida; Rhabditoidea; Rhabditidae; Peloderinae; Caenorhabditis	-	TRINITY_DN19949_c1_g1::TRINITY_DN19949_c1_g1_i1::g.11222::m.11222	43-1644[+]	UGT48_CAEEL^UGT48_CAEEL^Q:17-501,H:15-496^28.797%ID^E:5.52e-52^RecName: Full=Putative UDP-glucuronosyltransferase ugt-48;^Eukaryota; Metazoa; Ecdysozoa; Nematoda; Chromadorea; Rhabditida; Rhabditoidea; Rhabditidae; Peloderinae; Caenorhabditis	F1L1M7_ASCSU^F1L1M7_ASCSU^Q:100-1641,H:17-517^46.124%ID^E:4.37e-167^RecName: Full=UDP-glucuronosyltransferase ugt-48^.	F1L1M7_ASCSU^F1L1M7_ASCSU^Q:8-533,H:5-517^45.455%ID^E:4.52e-169^RecName: Full=UDP-glucuronosyltransferase ugt-48^.	PF00201.17^UDPGT^UDP-glucoronosyl and UDP-glucosyl transferase^31-522^E:5.6e-65`PF04101.15^Glyco_tran_28_C^Glycosyltransferase family 28 C-terminal domain^376-440^E:8.4e-07	-	ExpAA=44.60^PredHel=1^Topology=o494-516i	COG1819^Transferase	KEGG:cel:CELE_C18C4.3`KO:K00699	GO:0016021^cellular_component^integral component of membrane`GO:0043231^cellular_component^intracellular membrane-bounded organelle`GO:0005516^molecular_function^calmodulin binding`GO:0015020^molecular_function^glucuronosyltransferase activity`GO:0008152^biological_process^metabolic process	GO:0016758^molecular_function^transferase activity, transferring hexosyl groups`GO:0008152^biological_process^metabolic process
	G	TRINITY_DN20474_c0_g1	TRINITY_DN20474_c0_g1_i5	3.24649	4.25206e-08	7.08485e-06	TTR46_CAEEL^TTR46_CAEEL^Q:752-1057,H:49-151^65.385%ID^E:3.48e-39^RecName: Full=Transthyretin-like protein 46;^Eukaryota; Metazoa; Ecdysozoa; Nematoda; Chromadorea; Rhabditida; Rhabditoidea; Rhabditidae; Peloderinae; Caenorhabditis`TTR46_CAEEL^TTR46_CAEEL^Q:284-415,H:6-49^56.818%ID^E:2.79e-11^RecName: Full=Transthyretin-like protein 46;^Eukaryota; Metazoa; Ecdysozoa; Nematoda; Chromadorea; Rhabdit…	-	-	-	-	F1LBL0_ASCSU^F1LBL0_ASCSU^Q:752-1024,H:48-139^79.348%ID^E:9.68e-41^RecName: Full=Transthyretin-like protein 46^.`F1LBL0_ASCSU	-	-	-	-	ENOG4111BBR^Transthyretin-like family	KEGG:cel:CELE_T07C12.7	GO:0005615^cellular_component^extracellular space	-
	G	TRINITY_DN21080_c0_g1	TRINITY_DN21080_c0_g1_i10	2.11368	3.86688e-06	0.000305822	YUQP_CAEEL^YUQP_CAEEL^Q:2530-2967,H:105-249^30.137%ID^E:3.6e-19^RecName: Full=CRAL-TRIO domain-containing protein F28H7.8;^Eukaryota; Metazoa; Ecdysozoa; Nematoda; Chromadorea; Rhabditida; Rhabditoidea; Rhabditidae; Peloderinae; Caenorhabditis	-	TRINITY_DN21080_c0_g1::TRINITY_DN21080_c0_g1_i10::g.21111::m.21111	2572-3396[+]	YUQP_CAEEL^YUQP_CAEEL^Q:1-132,H:119-249^30.303%ID^E:2.14e-18^RecName: Full=CRAL-TRIO domain-containing protein F28H7.8;^Eukaryota; Metazoa; Ecdysozoa; Nematoda; Chromadorea; Rhabditida; Rhabditoidea; Rhabditidae; Peloderinae; Caenorhabditis	F1L9J3_ASCSU^F1L9J3_ASCSU^Q:2407-3372,H:56-376^52.484%ID^E:8.49e-109^RecName: Full=CRAL-TRIO domain-containing protein^.`F1L9J3_ASCSU	F1L9J3_ASCSU^F1L9J3_ASCSU^Q:1-267,H:111-376^51.685%ID^E:1.47e-96^RecName: Full=CRAL-TRIO domain-containing protein^.	PF00650.19^CRAL_TRIO^CRAL/TRIO domain^5-132^E:7.7e-22	-	-	ENOG410XRSQ^Transfer protein	KEGG:cel:CELE_F28H7.8	-	-
	G	TRINITY_DN21174_c0_g4	TRINITY_DN21174_c0_g4_i1	3.05867	6.07835e-09	1.48724e-06	-	-	TRINITY_DN21174_c0_g4::TRINITY_DN21174_c0_g4_i1::g.22190::m.22190	2-661[+]	YFHH_SCHPO^YFHH_SCHPO^Q:97-177,H:1097-1177^42.857%ID^E:9.99e-08^RecName: Full=SH3 domain-containing protein C23A1.17;^Eukaryota; Fungi; Dikarya; Ascomycota; Taphrinomycotina; Schizosaccharomycetes; Schizosaccharomycetales; Schizosaccharomycetaceae; Schizosaccharomyces`YFHH_SCHPO^YFHH_SCHPO^Q:95-166,H:1119-1182^43.056%ID^E:9.29e-05^RecName: Full=SH3 domain-containing protein C23A1.17;^Eukaryota; F…	-	-	-	-	ExpAA=34.74^PredHel=1^Topology=i21-43o	-	KEGG:spo:SPAC23A1.17`KO:K20521	GO:0030479^cellular_component^actin cortical patch`GO:0032153^cellular_component^cell division site`GO:0051286^cellular_component^cell tip`GO:0005829^cellular_component^cytosol`GO:0017024^molecular_function^myosin I binding`GO:0030036^biological_process^actin cytoskeleton organization	-
	G	TRINITY_DN21300_c1_g1	TRINITY_DN21300_c1_g1_i2	3.94378	6.06871e-08	9.55516e-06	-	-	-	-	-	U6NMG2_HAECO^U6NMG2_HAECO^Q:693-478,H:20-97^42.308%ID^E:1.69e-05^RecName: Full=Insulin IGF relaxin domain containing protein^.	-	-	-	-	-	-	-	-
	G	TRINITY_DN21403_c7_g3	TRINITY_DN21403_c7_g3_i8	4.96203	6.45309e-06	0.000453885	-	-	TRINITY_DN21403_c7_g3::TRINITY_DN21403_c7_g3_i8::g.26541::m.26541	539-1195[-]	-	U1LXY6_ASCSU^U1LXY6_ASCSU^Q:1195-605,H:1-177^29.126%ID^E:1e-06^RecName: Full=Small heat shock protein ov25-1^.	U1LXY6_ASCSU^U1LXY6_ASCSU^Q:1-197,H:1-177^29.126%ID^E:2.09e-07^RecName: Full=Small heat shock protein ov25-1^.	PF01549.23^ShK^ShK domain-like^44-66^E:320`PF01549.23^ShK^ShK domain-like^81-102^E:6.4`PF01549.23^ShK^ShK domain-like^110-149^E:550`PF01549.23^ShK^ShK domain-like^161-191^E:0.64	-	-	-	-	-	-
	G	TRINITY_DN21604_c0_g1	TRINITY_DN21604_c0_g1_i4	2.93865	3.46533e-06	0.0002832	-	-	TRINITY_DN21604_c0_g1::TRINITY_DN21604_c0_g1_i4::g.30638::m.30638	500-838[-]	-	-	-	-	-	-	-	-	-	-
	G	TRINITY_DN21632_c2_g4	TRINITY_DN21632_c2_g4_i6	2.06235	1.00739e-06	0.0001023	-	-	-	-	-	F1L093_ASCSU^F1L093_ASCSU^Q:1071-1208,H:242-287^54.348%ID^E:2.2e-06^RecName: Full=Carbonic anhydrase 5^.	-	-	-	-	-	-	-	-
	G	TRINITY_DN21637_c10_g1	TRINITY_DN21637_c10_g1_i2	2.40247	5.06444e-08	8.19961e-06	DHB13_RAT^DHB13_RAT^Q:1952-1599,H:31-147^34.746%ID^E:8.56e-13^RecName: Full=17-beta-hydroxysteroid dehydrogenase 13;^Eukaryota; Metazoa; Chordata; Craniata; Vertebrata; Euteleostomi; Mammalia; Eutheria; Euarchontoglires; Glires; Rodentia; Myomorpha; Muroidea; Muridae; Murinae; Rattus	-	TRINITY_DN21637_c10_g1::TRINITY_DN21637_c10_g1_i2::g.31482::m.31482	1518-2060[-]	DHB13_RAT^DHB13_RAT^Q:37-154,H:31-147^34.746%ID^E:7.83e-15^RecName: Full=17-beta-hydroxysteroid dehydrogenase 13;^Eukaryota; Metazoa; Chordata; Craniata; Vertebrata; Euteleostomi; Mammalia; Eutheria; Euarchontoglires; Glires; Rodentia; Myomorpha; Muroidea; Muridae; Murinae; Rattus	F1LDI5_ASCSU^F1LDI5_ASCSU^Q:2060-1587,H:1-158^62.025%ID^E:2.35e-62^RecName: Full=Oxidoreductase ephD^.	F1LDI5_ASCSU^F1LDI5_ASCSU^Q:1-158,H:1-158^62.025%ID^E:7.51e-69^RecName: Full=Oxidoreductase ephD^.	PF00106.24^adh_short^short chain dehydrogenase^43-158^E:2.5e-20`PF08659.9^KR^KR domain^44-159^E:1.3e-10`PF13561.5^adh_short_C2^Enoyl-(Acyl carrier protein) reductase^49-158^E:9.8e-17	-	-	COG1028^Dehydrogenase reductase	KEGG:rno:305150	GO:0005576^cellular_component^extracellular region`GO:0005811^cellular_component^lipid droplet`GO:0016491^molecular_function^oxidoreductase activity`GO:0046889^biological_process^positive regulation of lipid biosynthetic process	-
	G	TRINITY_DN21779_c1_g2	TRINITY_DN21779_c1_g2_i3	2.4695	1.14239e-06	0.000113987	LGMN_RAT^LGMN_RAT^Q:200-580,H:32-159^64.844%ID^E:6.37e-51^RecName: Full=Legumain;^Eukaryota; Metazoa; Chordata; Craniata; Vertebrata; Euteleostomi; Mammalia; Eutheria; Euarchontoglires; Glires; Rodentia; Myomorpha; Muroidea; Muridae; Murinae; Rattus`LGMN_RAT^LGMN_RAT^Q:977-1699,H:163-400^39.419%ID^E:4.84e-39^RecName: Full=Legumain;^Eukaryota; Metazoa; Chordata; Craniata; Vertebrata; Euteleostomi;…	-	TRINITY_DN21779_c1_g2::TRINITY_DN21779_c1_g2_i3::g.34209::m.34209	1013-1714[+]	LGMN_HUMAN^LGMN_HUMAN^Q:1-225,H:173-394^40%ID^E:3.43e-45^RecName: Full=Legumain;^Eukaryota; Metazoa; Chordata; Craniata; Vertebrata; Euteleostomi; Mammalia; Eutheria; Euarchontoglires; Primates; Haplorrhini; Catarrhini; Hominidae; Homo	F1L7K3_ASCSU^F1L7K3_ASCSU^Q:977-1684,H:184-419^58.475%ID^E:6.64e-80^RecName: Full=Legumain^.`F1L7K3_ASCSU	F1L7K3_ASCSU^F1L7K3_ASCSU^Q:1-224,H:196-419^58.036%ID^E:3.16e-94^RecName: Full=Legumain^.	PF01650.17^Peptidase_C13^Peptidase C13 family^3-115^E:5.1e-43	-	-	COG5206^phosphatidylinositol glycan anchor biosynthesis, class K	KEGG:hsa:5641`KO:K01369	GO:0045177^cellular_component^apical part of cell`GO:0036021^cellular_component^endolysosome lumen`GO:0070062^cellular_component^extracellular exosome`GO:0005770^cellular_component^late endosome`GO:0043202^cellular_component^lysosomal lumen`GO:0005764^cellular_component^lysosome`GO:0004197^molecular_function^cysteine-type endopeptidase activity`GO:0008233^molecular_function^peptidase activity`GO:…	GO:0008233^molecular_function^peptidase activity`GO:0006508^biological_process^proteolysis
	G	TRINITY_DN21828_c0_g1	TRINITY_DN21828_c0_g1_i6	2.79217	2.26616e-09	6.1733e-07	-	-	TRINITY_DN21828_c0_g1::TRINITY_DN21828_c0_g1_i6::g.35120::m.35120	588-1760[-]	SSR4_RAT^SSR4_RAT^Q:9-228,H:21-236^24.67%ID^E:7.07e-05^RecName: Full=Somatostatin receptor type 4;^Eukaryota; Metazoa; Chordata; Craniata; Vertebrata; Euteleostomi; Mammalia; Eutheria; Euarchontoglires; Glires; Rodentia; Myomorpha; Muroidea; Muridae; Murinae; Rattus	U6P033_HAECO^U6P033_HAECO^Q:1634-615,H:25-357^50.997%ID^E:3.79e-97^RecName: Full=7TM GPCR domain containing protein^.	U6P033_HAECO^U6P033_HAECO^Q:23-382,H:5-357^50.404%ID^E:1.58e-118^RecName: Full=7TM GPCR domain containing protein^.	PF00001.20^7tm_1^7 transmembrane receptor (rhodopsin family)^44-349^E:4.1e-14	-	ExpAA=153.98^PredHel=7^Topology=o29-51i64-86o106-128i140-162o201-223i299-321o336-358i	ENOG410XRW9^Receptor	KEGG:rno:25555`KO:K04220	GO:0005737^cellular_component^cytoplasm`GO:0005887^cellular_component^integral component of plasma membrane`GO:0043005^cellular_component^neuron projection`GO:0005886^cellular_component^plasma membrane`GO:0042923^molecular_function^neuropeptide binding`GO:0004994^molecular_function^somatostatin receptor activity`GO:0019369^biological_process^arachidonic acid metabolic process`GO:0016477^biologica…	GO:0004930^molecular_function^G-protein coupled receptor activity`GO:0007186^biological_process^G-protein coupled receptor signaling pathway`GO:0016021^cellular_component^integral component of membrane
	G	TRINITY_DN21983_c1_g2	TRINITY_DN21983_c1_g2_i2	3.31044	7.29938e-09	1.69286e-06	SUIS_SUNMU^SUIS_SUNMU^Q:908-3,H:1165-1461^36.19%ID^E:4.22e-47^RecName: Full=Sucrase-isomaltase, intestinal;^Eukaryota; Metazoa; Chordata; Craniata; Vertebrata; Euteleostomi; Mammalia; Eutheria; Laurasiatheria; Insectivora; Soricidae; Crocidurinae; Suncus`SUIS_SUNMU^SUIS_SUNMU^Q:908-6,H:294-563^32.119%ID^E:1.79e-39^RecName: Full=Sucrase-isomaltase, intestinal;^Eukaryota; Metazoa; Chordata; Craniat…	-	TRINITY_DN21983_c1_g2::TRINITY_DN21983_c1_g2_i2::g.38558::m.38558	3-911[-]	SUIS_SUNMU^SUIS_SUNMU^Q:2-303,H:1165-1461^36.19%ID^E:3.8e-47^RecName: Full=Sucrase-isomaltase, intestinal;^Eukaryota; Metazoa; Chordata; Craniata; Vertebrata; Euteleostomi; Mammalia; Eutheria; Laurasiatheria; Insectivora; Soricidae; Crocidurinae; Suncus`SUIS_SUNMU^SUIS_SUNMU^Q:2-302,H:294-563^32.119%ID^E:1.61e-39^RecName: Full=Sucrase-isomaltase, intestinal;^Eukaryota; Metazoa; Chordata; Craniata…	U1NX15_ASCSU^U1NX15_ASCSU^Q:911-3,H:260-563^54.723%ID^E:3.3e-107^RecName: Full=Sucrase-intestinal^.	U1NX15_ASCSU^U1NX15_ASCSU^Q:1-303,H:260-563^54.723%ID^E:2.97e-107^RecName: Full=Sucrase-intestinal^.	PF01055.25^Glyco_hydro_31^Glycosyl hydrolases family 31^18-301^E:4.3e-43	-	-	-	-	GO:0016324^cellular_component^apical plasma membrane`GO:0016021^cellular_component^integral component of membrane`GO:0030246^molecular_function^carbohydrate binding`GO:0004574^molecular_function^oligo-1,6-glucosidase activity`GO:0004575^molecular_function^sucrose alpha-glucosidase activity`GO:0005975^biological_process^carbohydrate metabolic process	GO:0004553^molecular_function^hydrolase activity, hydrolyzing O-glycosyl compounds`GO:0005975^biological_process^carbohydrate metabolic process
	G	TRINITY_DN22018_c0_g3	TRINITY_DN22018_c0_g3_i5	2.15517	4.19868e-06	0.000323129	-	-	TRINITY_DN22018_c0_g3::TRINITY_DN22018_c0_g3_i5::g.39653::m.39653	1-951[-]	-	-	-	-	-	-	-	-	-	-
	G	TRINITY_DN22193_c6_g1	TRINITY_DN22193_c6_g1_i1	3.98253	8.37345e-09	1.91261e-06	S39A1_HUMAN^S39A1_HUMAN^Q:178-999,H:74-320^28.467%ID^E:2.85e-26^RecName: Full=Zinc transporter ZIP1;^Eukaryota; Metazoa; Chordata; Craniata; Vertebrata; Euteleostomi; Mammalia; Eutheria; Euarchontoglires; Primates; Haplorrhini; Catarrhini; Hominidae; Homo	-	TRINITY_DN22193_c6_g1::TRINITY_DN22193_c6_g1_i1::g.41350::m.41350	1-1014[+]	S39A1_DANRE^S39A1_DANRE^Q:39-336,H:29-302^32%ID^E:1.42e-34^RecName: Full=Zinc transporter ZIP1;^Eukaryota; Metazoa; Chordata; Craniata; Vertebrata; Euteleostomi; Actinopterygii; Neopterygii; Teleostei; Ostariophysi; Cypriniformes; Cyprinidae; Danio	U1MIW0_ASCSU^U1MIW0_ASCSU^Q:178-1002,H:4-284^57.394%ID^E:6.66e-92^RecName: Full=Zinc transporter zip1^.	U1MIW0_ASCSU^U1MIW0_ASCSU^Q:57-334,H:1-284^58.451%ID^E:9.82e-110^RecName: Full=Zinc transporter zip1^.	PF02535.21^Zip^ZIP Zinc transporter^13-332^E:1.1e-52	-	ExpAA=169.75^PredHel=7^Topology=o15-32i53-75o95-112i217-239o249-271i284-306o316-335i	ENOG4111GP2^zinc transporter	KEGG:dre:321324`KO:K14709	GO:0016021^cellular_component^integral component of membrane`GO:0005886^cellular_component^plasma membrane`GO:0008270^molecular_function^zinc ion binding`GO:0005385^molecular_function^zinc ion transmembrane transporter activity`GO:0071577^biological_process^zinc II ion transmembrane transport`GO:0006829^biological_process^zinc II ion transport	GO:0046873^molecular_function^metal ion transmembrane transporter activity`GO:0030001^biological_process^metal ion transport`GO:0055085^biological_process^transmembrane transport`GO:0016020^cellular_component^membrane
	G	TRINITY_DN22195_c0_g1	TRINITY_DN22195_c0_g1_i5	2.58932	5.21405e-06	0.000385705	COL6_CAEEL^COL6_CAEEL^Q:1271-1831,H:3-186^43.158%ID^E:8.75e-11^RecName: Full=Cuticle collagen 6;^Eukaryota; Metazoa; Ecdysozoa; Nematoda; Chromadorea; Rhabditida; Rhabditoidea; Rhabditidae; Peloderinae; Caenorhabditis	-	TRINITY_DN22195_c0_g1::TRINITY_DN22195_c0_g1_i5::g.43384::m.43384	1250-2263[+]	COL6_CAEEL^COL6_CAEEL^Q:8-337,H:3-329^46.847%ID^E:1.62e-43^RecName: Full=Cuticle collagen 6;^Eukaryota; Metazoa; Ecdysozoa; Nematoda; Chromadorea; Rhabditida; Rhabditoidea; Rhabditidae; Peloderinae; Caenorhabditis	F1L4X9_ASCSU^F1L4X9_ASCSU^Q:1253-2260,H:1-325^62.611%ID^E:1.31e-45^RecName: Full=Cuticle collagen 6^.	F1L4X9_ASCSU^F1L4X9_ASCSU^Q:2-337,H:1-325^62.908%ID^E:5.78e-103^RecName: Full=Cuticle collagen 6^.	PF01484.16^Col_cuticle_N^Nematode cuticle collagen N-terminal domain^22-71^E:6.2e-15`PF01391.17^Collagen^Collagen triple helix repeat (20 copies)^197-254^E:4e-10`PF01391.17^Collagen^Collagen triple helix repeat (20 copies)^261-320^E:2.9e-08	-	ExpAA=22.93^PredHel=1^Topology=i20-42o	ENOG410XNMM^collagen, type	KEGG:cel:CELE_ZK1290.3	GO:0005581^cellular_component^collagen trimer`GO:0042302^molecular_function^structural constituent of cuticle	GO:0042302^molecular_function^structural constituent of cuticle
	G	TRINITY_DN22366_c0_g1	TRINITY_DN22366_c0_g1_i8	2.57993	4.60818e-06	0.000351491	-	-	TRINITY_DN22366_c0_g1::TRINITY_DN22366_c0_g1_i8::g.47860::m.47860	3-1019[+]	-	-	-	-	-	-	-	-	-	-
	G	TRINITY_DN22384_c9_g1	TRINITY_DN22384_c9_g1_i6	2.80671	1.55001e-08	3.09317e-06	KIN15_CAEEL^KIN15_CAEEL^Q:1603-443,H:85-484^35.732%ID^E:6.58e-52^RecName: Full=Receptor-like tyrosine-protein kinase kin-15;^Eukaryota; Metazoa; Ecdysozoa; Nematoda; Chromadorea; Rhabditida; Rhabditoidea; Rhabditidae; Peloderinae; Caenorhabditis	-	TRINITY_DN22384_c9_g1::TRINITY_DN22384_c9_g1_i6::g.46506::m.46506	383-2272[-]	KIN15_CAEEL^KIN15_CAEEL^Q:224-610,H:85-484^36.228%ID^E:6.93e-61^RecName: Full=Receptor-like tyrosine-protein kinase kin-15;^Eukaryota; Metazoa; Ecdysozoa; Nematoda; Chromadorea; Rhabditida; Rhabditoidea; Rhabditidae; Peloderinae; Caenorhabditis	U1NGK4_ASCSU^U1NGK4_ASCSU^Q:1774-431,H:15-465^59.956%ID^E:0^RecName: Full=Fibroblast growth factor receptor-like protein 2^.	U1NGK4_ASCSU^U1NGK4_ASCSU^Q:167-614,H:15-465^59.956%ID^E:0^RecName: Full=Fibroblast growth factor receptor-like protein 2^.	PF07714.16^Pkinase_Tyr^Protein tyrosine kinase^281-576^E:7e-73`PF00069.24^Pkinase^Protein kinase domain^284-576^E:4.7e-30	-	ExpAA=42.80^PredHel=1^Topology=i202-224o	COG0515^Serine Threonine protein kinase	-	GO:0016021^cellular_component^integral component of membrane`GO:0005886^cellular_component^plasma membrane`GO:0005524^molecular_function^ATP binding`GO:0004714^molecular_function^transmembrane receptor protein tyrosine kinase activity	GO:0004672^molecular_function^protein kinase activity`GO:0006468^biological_process^protein phosphorylation`GO:0005524^molecular_function^ATP binding
	G	TRINITY_DN22461_c1_g1	TRINITY_DN22461_c1_g1_i13	2.6167	9.57664e-06	0.000622554	UGT47_CAEEL^UGT47_CAEEL^Q:1899-436,H:13-496^28.858%ID^E:1.08e-60^RecName: Full=Putative UDP-glucuronosyltransferase ugt-47;^Eukaryota; Metazoa; Ecdysozoa; Nematoda; Chromadorea; Rhabditida; Rhabditoidea; Rhabditidae; Peloderinae; Caenorhabditis	-	TRINITY_DN22461_c1_g1::TRINITY_DN22461_c1_g1_i13::g.50385::m.50385	421-1908[-]	UGT47_CAEEL^UGT47_CAEEL^Q:4-491,H:13-496^28.858%ID^E:4.37e-62^RecName: Full=Putative UDP-glucuronosyltransferase ugt-47;^Eukaryota; Metazoa; Ecdysozoa; Nematoda; Chromadorea; Rhabditida; Rhabditoidea; Rhabditidae; Peloderinae; Caenorhabditis	U1NMC2_ASCSU^U1NMC2_ASCSU^Q:1857-436,H:18-491^60.759%ID^E:0^RecName: Full=Udp-glucuronosyltransferase ugt-48^.	U1NMC2_ASCSU^U1NMC2_ASCSU^Q:18-491,H:18-491^60.759%ID^E:0^RecName: Full=Udp-glucuronosyltransferase ugt-48^.	PF00201.17^UDPGT^UDP-glucoronosyl and UDP-glucosyl transferase^29-491^E:1.4e-65`PF04101.15^Glyco_tran_28_C^Glycosyltransferase family 28 C-terminal domain^366-444^E:7.2e-09	-	ExpAA=37.52^PredHel=2^Topology=o5-27i143-165o	COG1819^Transferase	KEGG:cel:CELE_R04B5.9	GO:0016021^cellular_component^integral component of membrane`GO:0043231^cellular_component^intracellular membrane-bounded organelle`GO:0015020^molecular_function^glucuronosyltransferase activity`GO:0008152^biological_process^metabolic process	GO:0016758^molecular_function^transferase activity, transferring hexosyl groups`GO:0008152^biological_process^metabolic process
	G	TRINITY_DN22540_c0_g1	TRINITY_DN22540_c0_g1_i1	3.4677	5.60445e-06	0.000405589	-	-	TRINITY_DN22540_c0_g1::TRINITY_DN22540_c0_g1_i1::g.51259::m.51259	36-392[+]	-	-	-	-	-	-	-	-	-	-
	G	TRINITY_DN22581_c0_g1	TRINITY_DN22581_c0_g1_i6	2.57773	1.50902e-06	0.000142378	-	-	TRINITY_DN22581_c0_g1::TRINITY_DN22581_c0_g1_i6::g.53383::m.53383	4022-4375[+]	-	-	-	-	-	-	-	-	-	-
	G	TRINITY_DN22631_c0_g1	TRINITY_DN22631_c0_g1_i19	2.52025	2.95051e-08	5.38688e-06	-	-	TRINITY_DN22631_c0_g1::TRINITY_DN22631_c0_g1_i19::g.54629::m.54629	522-1190[-]	-	-	-	-	-	-	-	-	-	-
	G	TRINITY_DN22711_c0_g7	TRINITY_DN22711_c0_g7_i2	5.76326	7.21345e-07	7.83527e-05	-	-	TRINITY_DN22711_c0_g7::TRINITY_DN22711_c0_g7_i2::g.56275::m.56275	2-319[+]	-	-	F1L4K4_ASCSU^F1L4K4_ASCSU^Q:3-104,H:269-339^25.49%ID^E:8.01e-05^RecName: Full=C-type lectin domain-containing protein 160^.	-	-	-	-	-	-	-
	G	TRINITY_DN22714_c1_g1	TRINITY_DN22714_c1_g1_i14	2.18999	3.00415e-07	3.73603e-05	DHE3_DROME^DHE3_DROME^Q:1706-954,H:298-562^64.419%ID^E:0^RecName: Full=Glutamate dehydrogenase, mitochondrial;^Eukaryota; Metazoa; Ecdysozoa; Arthropoda; Hexapoda; Insecta; Pterygota; Neoptera; Holometabola; Diptera; Brachycera; Muscomorpha; Ephydroidea; Drosophilidae; Drosophila; Sophophora`DHE3_DROME^DHE3_DROME^Q:2647-1790,H:4-298^56.419%ID^E:0^RecName: Full=Glutamate dehydrogenase, mitochondri…	-	TRINITY_DN22714_c1_g1::TRINITY_DN22714_c1_g1_i14::g.57107::m.57107	1418-2650[-]	DHE4_GORGO^DHE4_GORGO^Q:11-287,H:32-307^59.567%ID^E:2.6e-116^RecName: Full=Glutamate dehydrogenase 2, mitochondrial;^Eukaryota; Metazoa; Chordata; Craniata; Vertebrata; Euteleostomi; Mammalia; Eutheria; Euarchontoglires; Primates; Haplorrhini; Catarrhini; Hominidae; Gorilla	U1M3K2_ASCSU^U1M3K2_ASCSU^Q:2650-1790,H:1-287^82.927%ID^E:0^RecName: Full=Glutamate dehydrogenase^.`U1M3K2_ASCSU	U1M3K2_ASCSU^U1M3K2_ASCSU^Q:1-287,H:1-287^82.927%ID^E:1.01e-177^RecName: Full=Glutamate dehydrogenase^.	PF02812.17^ELFV_dehydrog_N^Glu/Leu/Phe/Val dehydrogenase, dimerisation domain^93-221^E:1.5e-54	-	-	-	-	GO:0005759^cellular_component^mitochondrial matrix`GO:0004352^molecular_function^glutamate dehydrogenase (NAD+) activity`GO:0004353^molecular_function^glutamate dehydrogenase [NAD(P)+] activity`GO:0006520^biological_process^cellular amino acid metabolic process	GO:0016491^molecular_function^oxidoreductase activity`GO:0006520^biological_process^cellular amino acid metabolic process`GO:0055114^biological_process^oxidation-reduction process
	G	TRINITY_DN22733_c0_g1	TRINITY_DN22733_c0_g1_i1	2.35922	1.38109e-10	5.64341e-08	HUTU_CAEEL^HUTU_CAEEL^Q:2135-159,H:11-668^71.775%ID^E:0^RecName: Full=Probable urocanate hydratase;^Eukaryota; Metazoa; Ecdysozoa; Nematoda; Chromadorea; Rhabditida; Rhabditoidea; Rhabditidae; Peloderinae; Caenorhabditis	-	TRINITY_DN22733_c0_g1::TRINITY_DN22733_c0_g1_i1::g.57214::m.57214	153-2168[-]	HUTU_CAEEL^HUTU_CAEEL^Q:12-670,H:11-668^71.775%ID^E:0^RecName: Full=Probable urocanate hydratase;^Eukaryota; Metazoa; Ecdysozoa; Nematoda; Chromadorea; Rhabditida; Rhabditoidea; Rhabditidae; Peloderinae; Caenorhabditis	U1MCW6_ASCSU^U1MCW6_ASCSU^Q:2168-159,H:1-670^78.358%ID^E:0^RecName: Full=Putative urocanate hydratase^.	U1MCW6_ASCSU^U1MCW6_ASCSU^Q:1-671,H:1-671^78.39%ID^E:0^RecName: Full=Putative urocanate hydratase^.	PF17391.1^Urocanase_N^Urocanase N-terminal domain^87-212^E:1.1e-52`PF01175.17^Urocanase^Urocanase Rossmann-like domain^215-435^E:1.3e-86`PF17392.1^Urocanase_C^Urocanase C-terminal domain^438-646^E:1.8e-88	-	-	COG2987^Urocanate hydratase	KEGG:cel:CELE_Y51H4A.7`KO:K01712	GO:0016153^molecular_function^urocanate hydratase activity`GO:0019556^biological_process^histidine catabolic process to glutamate and formamide`GO:0019557^biological_process^histidine catabolic process to glutamate and formate	-
	G	TRINITY_DN22742_c1_g2	TRINITY_DN22742_c1_g2_i5	2.71647	1.41143e-08	2.88369e-06	-	-	TRINITY_DN22742_c1_g2::TRINITY_DN22742_c1_g2_i5::g.57311::m.57311	581-919[+]	-	-	-	-	-	-	-	-	-	-
	G	TRINITY_DN22950_c5_g11	TRINITY_DN22950_c5_g11_i1	7.91805	8.87845e-17	1.3852e-13	-	-	TRINITY_DN22950_c5_g11::TRINITY_DN22950_c5_g11_i1::g.63369::m.63369	2-301[-]	-	U1M5T8_ASCSU^U1M5T8_ASCSU^Q:241-2,H:289-367^48.148%ID^E:3.94e-20^RecName: Full=C-type lectin protein^.	U1M5T8_ASCSU^U1M5T8_ASCSU^Q:21-100,H:289-367^48.148%ID^E:3.55e-20^RecName: Full=C-type lectin protein^.	-	-	-	-	-	-	-
	G	TRINITY_DN23051_c6_g1	TRINITY_DN23051_c6_g1_i15	2.22701	6.26052e-07	6.93181e-05	MGT4A_MOUSE^MGT4A_MOUSE^Q:2169-805,H:70-531^35.032%ID^E:1.18e-85^RecName: Full=Alpha-1,3-mannosyl-glycoprotein 4-beta-N-acetylglucosaminyltransferase A;^Eukaryota; Metazoa; Chordata; Craniata; Vertebrata; Euteleostomi; Mammalia; Eutheria; Euarchontoglires; Glires; Rodentia; Myomorpha; Muroidea; Muridae; Murinae; Mus; Mus	-	TRINITY_DN23051_c6_g1::TRINITY_DN23051_c6_g1_i15::g.66795::m.66795	799-2316[-]	MGT4A_MOUSE^MGT4A_MOUSE^Q:50-504,H:70-531^35.032%ID^E:1.47e-89^RecName: Full=Alpha-1,3-mannosyl-glycoprotein 4-beta-N-acetylglucosaminyltransferase A;^Eukaryota; Metazoa; Chordata; Craniata; Vertebrata; Euteleostomi; Mammalia; Eutheria; Euarchontoglires; Glires; Rodentia; Myomorpha; Muroidea; Muridae; Murinae; Mus; Mus	F1L5E9_ASCSU^F1L5E9_ASCSU^Q:2316-805,H:17-521^48.819%ID^E:1.15e-163^RecName: Full=Alpha-1,3-mannosyl-glycoprotein 4-beta-N-acetylglucosaminyltransferase A^.	F1L5E9_ASCSU^F1L5E9_ASCSU^Q:1-504,H:17-521^48.819%ID^E:1.66e-172^RecName: Full=Alpha-1,3-mannosyl-glycoprotein 4-beta-N-acetylglucosaminyltransferase A^.	PF04666.12^Glyco_transf_54^N-Acetylglucosaminyltransferase-IV (GnT-IV) conserved region^85-365^E:2.8e-89	-	ExpAA=19.40^PredHel=1^Topology=i13-32o	ENOG410XPV0^Mannosyl (Alpha-1,3-)-glycoprotein beta-1,4-N-acetylglucosaminyltransferase, isozyme	KEGG:mmu:269181`KO:K00738	GO:0070062^cellular_component^extracellular exosome`GO:0000139^cellular_component^Golgi membrane`GO:0016021^cellular_component^integral component of membrane`GO:0008375^molecular_function^acetylglucosaminyltransferase activity`GO:0008454^molecular_function^alpha-1,3-mannosylglycoprotein 4-beta-N-acetylglucosaminyltransferase activity`GO:0046872^molecular_function^metal ion binding`GO:0016757^mole…	GO:0016758^molecular_function^transferase activity, transferring hexosyl groups`GO:0005975^biological_process^carbohydrate metabolic process`GO:0016020^cellular_component^membrane
	G	TRINITY_DN23059_c0_g1	TRINITY_DN23059_c0_g1_i4	2.77815	9.21395e-08	1.38693e-05	UGT50_CAEEL^UGT50_CAEEL^Q:2229-673,H:25-514^26.829%ID^E:2.33e-59^RecName: Full=Putative UDP-glucuronosyltransferase ugt-50;^Eukaryota; Metazoa; Ecdysozoa; Nematoda; Chromadorea; Rhabditida; Rhabditoidea; Rhabditidae; Peloderinae; Caenorhabditis	-	TRINITY_DN23059_c0_g1::TRINITY_DN23059_c0_g1_i4::g.66771::m.66771	601-2292[-]	UGT47_CAEEL^UGT47_CAEEL^Q:11-539,H:10-511^26.902%ID^E:1.73e-61^RecName: Full=Putative UDP-glucuronosyltransferase ugt-47;^Eukaryota; Metazoa; Ecdysozoa; Nematoda; Chromadorea; Rhabditida; Rhabditoidea; Rhabditidae; Peloderinae; Caenorhabditis	U1NMC2_ASCSU^U1NMC2_ASCSU^Q:2229-610,H:19-530^58.519%ID^E:0^RecName: Full=Udp-glucuronosyltransferase ugt-48^.	U1NMC2_ASCSU^U1NMC2_ASCSU^Q:10-561,H:7-530^57.79%ID^E:0^RecName: Full=Udp-glucuronosyltransferase ugt-48^.	PF00201.17^UDPGT^UDP-glucoronosyl and UDP-glucosyl transferase^33-286^E:4.2e-20`PF00201.17^UDPGT^UDP-glucoronosyl and UDP-glucosyl transferase^327-551^E:1.7e-47`PF04101.15^Glyco_tran_28_C^Glycosyltransferase family 28 C-terminal domain^379-473^E:1.1e-09	-	ExpAA=45.61^PredHel=2^Topology=i7-29o523-545i	COG1819^Transferase	KEGG:cel:CELE_R04B5.9	GO:0016021^cellular_component^integral component of membrane`GO:0043231^cellular_component^intracellular membrane-bounded organelle`GO:0015020^molecular_function^glucuronosyltransferase activity`GO:0008152^biological_process^metabolic process	GO:0016758^molecular_function^transferase activity, transferring hexosyl groups`GO:0008152^biological_process^metabolic process
	G	TRINITY_DN23112_c1_g4	TRINITY_DN23112_c1_g4_i1	3.31845	1.48699e-06	0.000141776	-	-	TRINITY_DN23112_c1_g4::TRINITY_DN23112_c1_g4_i1::g.68836::m.68836	3-365[+]	-	-	-	-	-	-	-	-	-	-
	G	TRINITY_DN23291_c4_g1	TRINITY_DN23291_c4_g1_i7	3.24213	4.28049e-09	1.09644e-06	SER2_CAEEL^SER2_CAEEL^Q:4380-4033,H:59-174^80.172%ID^E:6.68e-54^RecName: Full=Tyramine receptor Ser-2;^Eukaryota; Metazoa; Ecdysozoa; Nematoda; Chromadorea; Rhabditida; Rhabditoidea; Rhabditidae; Peloderinae; Caenorhabditis	-	TRINITY_DN23291_c4_g1::TRINITY_DN23291_c4_g1_i7::g.73349::m.73349	3814-4347[-]	SER2_CAEEL^SER2_CAEEL^Q:1-105,H:70-174^84.762%ID^E:3.93e-59^RecName: Full=Tyramine receptor Ser-2;^Eukaryota; Metazoa; Ecdysozoa; Nematoda; Chromadorea; Rhabditida; Rhabditoidea; Rhabditidae; Peloderinae; Caenorhabditis	U1NPQ1_ASCSU^U1NPQ1_ASCSU^Q:4380-4009,H:64-187^86.29%ID^E:2.71e-61^RecName: Full=Tyramine receptor ser-2^.	U1NPQ1_ASCSU^U1NPQ1_ASCSU^Q:1-113,H:75-187^91.15%ID^E:7.54e-68^RecName: Full=Tyramine receptor ser-2^.	PF10320.8^7TM_GPCR_Srsx^Serpentine type 7TM GPCR chemoreceptor Srsx^2-114^E:3.4e-06`PF00001.20^7tm_1^7 transmembrane receptor (rhodopsin family)^5-123^E:5.8e-30	-	ExpAA=84.59^PredHel=4^Topology=i25-47o62-84i105-126o141-163i	ENOG410XRW9^Receptor	KEGG:cel:CELE_C02D4.2`KO:K04153	GO:0016021^cellular_component^integral component of membrane`GO:0005887^cellular_component^integral component of plasma membrane`GO:0004935^molecular_function^adrenergic receptor activity`GO:0004989^molecular_function^octopamine receptor activity`GO:0008226^molecular_function^tyramine receptor activity`GO:0071880^biological_process^adenylate cyclase-activating adrenergic receptor signaling pathwa…	GO:0004930^molecular_function^G-protein coupled receptor activity`GO:0007186^biological_process^G-protein coupled receptor signaling pathway`GO:0016021^cellular_component^integral component of membrane
	G	TRINITY_DN23295_c1_g1	TRINITY_DN23295_c1_g1_i1	2.22417	4.4997e-06	0.00034475	AQP3_MOUSE^AQP3_MOUSE^Q:1569-700,H:4-291^34.589%ID^E:2.65e-44^RecName: Full=Aquaporin-3;^Eukaryota; Metazoa; Chordata; Craniata; Vertebrata; Euteleostomi; Mammalia; Eutheria; Euarchontoglires; Glires; Rodentia; Myomorpha; Muroidea; Muridae; Murinae; Mus; Mus	-	TRINITY_DN23295_c1_g1::TRINITY_DN23295_c1_g1_i1::g.70752::m.70752	655-1506[-]	AQP3_MOUSE^AQP3_MOUSE^Q:2-269,H:26-291^35.926%ID^E:1.71e-44^RecName: Full=Aquaporin-3;^Eukaryota; Metazoa; Chordata; Craniata; Vertebrata; Euteleostomi; Mammalia; Eutheria; Euarchontoglires; Glires; Rodentia; Myomorpha; Muroidea; Muridae; Murinae; Mus; Mus	U1MJE8_ASCSU^U1MJE8_ASCSU^Q:1560-745,H:26-300^58.545%ID^E:6.47e-105^RecName: Full=Aquaporin-9^.	U1MJE8_ASCSU^U1MJE8_ASCSU^Q:1-254,H:44-300^60.311%ID^E:5.04e-104^RecName: Full=Aquaporin-9^.	PF00230.19^MIP^Major intrinsic protein^2-235^E:2.7e-29	-	ExpAA=120.79^PredHel=5^Topology=o46-68i77-99o131-153i160-182o221-243i	COG0580^Channel that permits osmotically driven movement of water in both directions. It is involved in the osmoregulation and in the maintenance of cell turgor during volume expansion in rapidly growing cells. It mediates rapid entry or exit of water in response to abrupt changes in osmolarity (By similarity)	KEGG:mmu:11828`KO:K09876	GO:0016323^cellular_component^basolateral plasma membrane`GO:0005911^cellular_component^cell-cell junction`GO:0005737^cellular_component^cytoplasm`GO:0005887^cellular_component^integral component of plasma membrane`GO:0005634^cellular_component^nucleus`GO:0005886^cellular_component^plasma membrane`GO:0015254^molecular_function^glycerol channel activity`GO:0015250^molecular_function^water channel …	GO:0005215^molecular_function^transporter activity`GO:0006810^biological_process^transport`GO:0016020^cellular_component^membrane
	G	TRINITY_DN23501_c0_g1	TRINITY_DN23501_c0_g1_i6	2.24509	1.50989e-06	0.000142378	LYS7_CAEEL^LYS7_CAEEL^Q:22-747,H:4-256^43.529%ID^E:4.9e-61^RecName: Full=Lysozyme-like protein 7 {ECO:0000305};^Eukaryota; Metazoa; Ecdysozoa; Nematoda; Chromadorea; Rhabditida; Rhabditoidea; Rhabditidae; Peloderinae; Caenorhabditis	-	TRINITY_DN23501_c0_g1::TRINITY_DN23501_c0_g1_i6::g.79711::m.79711	1-846[+]	LYS7_CAEEL^LYS7_CAEEL^Q:8-249,H:4-256^44.922%ID^E:3.82e-70^RecName: Full=Lysozyme-like protein 7 {ECO:0000305};^Eukaryota; Metazoa; Ecdysozoa; Nematoda; Chromadorea; Rhabditida; Rhabditoidea; Rhabditidae; Peloderinae; Caenorhabditis	G3C8W3_9BILA^G3C8W3_9BILA^Q:19-822,H:1-259^45.353%ID^E:5.5e-70^RecName: Full=Lysozyme-3^.	G3C8W3_9BILA^G3C8W3_9BILA^Q:7-274,H:1-259^45.353%ID^E:2.04e-76^RecName: Full=Lysozyme-3^.	-	-	-	ENOG41118F3^carbohydrate metabolic process	KEGG:cel:CELE_C02A12.4	GO:0050832^biological_process^defense response to fungus`GO:0050829^biological_process^defense response to Gram-negative bacterium`GO:0050830^biological_process^defense response to Gram-positive bacterium`GO:0045087^biological_process^innate immune response	-
	G	TRINITY_DN23592_c9_g2	TRINITY_DN23592_c9_g2_i2	2.8337	2.17038e-06	0.000191016	-	-	TRINITY_DN23592_c9_g2::TRINITY_DN23592_c9_g2_i2::g.79713::m.79713	792-1190[+]	-	-	-	-	-	-	-	-	-	-
	G	TRINITY_DN23596_c0_g4	TRINITY_DN23596_c0_g4_i2	2.09839	4.22784e-07	5.074e-05	S20AB_XENLA^S20AB_XENLA^Q:2090-1425,H:458-679^44%ID^E:9.25e-50^RecName: Full=Sodium-dependent phosphate transporter 1-B;^Eukaryota; Metazoa; Chordata; Craniata; Vertebrata; Euteleostomi; Amphibia; Batrachia; Anura; Pipoidea; Pipidae; Xenopodinae; Xenopus; Xenopus`S20AB_XENLA^S20AB_XENLA^Q:3280-2870,H:26-162^53.285%ID^E:2.64e-38^RecName: Full=Sodium-dependent phosphate transporter 1-B;^Eukaryota; …	-	TRINITY_DN23596_c0_g4::TRINITY_DN23596_c0_g4_i2::g.79948::m.79948	1335-2459[-]	S20AB_XENLA^S20AB_XENLA^Q:124-345,H:458-679^44%ID^E:4.02e-54^RecName: Full=Sodium-dependent phosphate transporter 1-B;^Eukaryota; Metazoa; Chordata; Craniata; Vertebrata; Euteleostomi; Amphibia; Batrachia; Anura; Pipoidea; Pipidae; Xenopodinae; Xenopus; Xenopus`S20AB_XENLA^S20AB_XENLA^Q:9-163,H:182-346^29.341%ID^E:4.65e-14^RecName: Full=Sodium-dependent phosphate transporter 1-B;^Eukaryota; Metaz…	F1KS88_ASCSU^F1KS88_ASCSU^Q:2426-1461,H:181-544^53.261%ID^E:3.94e-113^RecName: Full=Sodium-dependent phosphate transporter 1^.`F1KS88_ASCSU	F1KS88_ASCSU^F1KS88_ASCSU^Q:12-333,H:181-544^53.261%ID^E:7.64e-122^RecName: Full=Sodium-dependent phosphate transporter 1^.	PF01384.19^PHO4^Phosphate transporter family^16-334^E:2.1e-59	-	ExpAA=123.11^PredHel=6^Topology=i21-43o53-75i184-201o232-251i272-294o322-344i	-	KEGG:xla:398846`KO:K14640	GO:0016021^cellular_component^integral component of membrane`GO:0005315^molecular_function^inorganic phosphate transmembrane transporter activity`GO:0015293^molecular_function^symporter activity`GO:0006817^biological_process^phosphate ion transport	GO:0005315^molecular_function^inorganic phosphate transmembrane transporter activity`GO:0006817^biological_process^phosphate ion transport`GO:0016020^cellular_component^membrane
	G	TRINITY_DN23803_c2_g1	TRINITY_DN23803_c2_g1_i14	2.86903	2.39782e-09	6.4299e-07	PA2B2_BUNFA^PA2B2_BUNFA^Q:2802-2491,H:8-106^39.423%ID^E:6.9e-05^RecName: Full=Basic phospholipase A2 2;^Eukaryota; Metazoa; Chordata; Craniata; Vertebrata; Euteleostomi; Lepidosauria; Squamata; Bifurcata; Unidentata; Episquamata; Toxicofera; Serpentes; Colubroidea; Elapidae; Bungarinae; Bungarus	-	TRINITY_DN23803_c2_g1::TRINITY_DN23803_c2_g1_i14::g.89619::m.89619	2431-2826[-]	PA2B2_BUNFA^PA2B2_BUNFA^Q:9-112,H:8-106^39.423%ID^E:5.25e-16^RecName: Full=Basic phospholipase A2 2;^Eukaryota; Metazoa; Chordata; Craniata; Vertebrata; Euteleostomi; Lepidosauria; Squamata; Bifurcata; Unidentata; Episquamata; Toxicofera; Serpentes; Colubroidea; Elapidae; Bungarinae; Bungarus	U1M579_ASCSU^U1M579_ASCSU^Q:2745-2497,H:22-103^63.855%ID^E:8.41e-16^RecName: Full=Phospholipase a2-1^.	U1M579_ASCSU^U1M579_ASCSU^Q:28-110,H:22-103^63.855%ID^E:1.33e-28^RecName: Full=Phospholipase a2-1^.	PF00068.18^Phospholip_A2_1^Phospholipase A2^31-111^E:2.1e-20	-	ExpAA=60.26^PredHel=3^Topology=o4-26i46-65o108-130i	-	-	GO:0005576^cellular_component^extracellular region`GO:0072556^cellular_component^other organism presynaptic membrane`GO:0005509^molecular_function^calcium ion binding`GO:0004623^molecular_function^phospholipase A2 activity`GO:0050482^biological_process^arachidonic acid secretion`GO:0016042^biological_process^lipid catabolic process`GO:0006644^biological_process^phospholipid metabolic process	GO:0004623^molecular_function^phospholipase A2 activity`GO:0006644^biological_process^phospholipid metabolic process`GO:0050482^biological_process^arachidonic acid secretion
	G	TRINITY_DN23887_c5_g1	TRINITY_DN23887_c5_g1_i11	2.09259	6.65885e-06	0.000461246	S35F6_PONAB^S35F6_PONAB^Q:2068-926,H:1-355^45.128%ID^E:4.99e-70^RecName: Full=Solute carrier family 35 member F6;^Eukaryota; Metazoa; Chordata; Craniata; Vertebrata; Euteleostomi; Mammalia; Eutheria; Euarchontoglires; Primates; Haplorrhini; Catarrhini; Hominidae; Pongo	-	TRINITY_DN23887_c5_g1::TRINITY_DN23887_c5_g1_i11::g.90602::m.90602	923-2023[-]	S35F6_PONAB^S35F6_PONAB^Q:7-366,H:26-355^46.849%ID^E:8.58e-97^RecName: Full=Solute carrier family 35 member F6;^Eukaryota; Metazoa; Chordata; Craniata; Vertebrata; Euteleostomi; Mammalia; Eutheria; Euarchontoglires; Primates; Haplorrhini; Catarrhini; Hominidae; Pongo	F1KZZ1_ASCSU^F1KZZ1_ASCSU^Q:2224-926,H:40-489^57.205%ID^E:4.09e-137^RecName: Full=Transmembrane protein^.	F1KZZ1_ASCSU^F1KZZ1_ASCSU^Q:7-366,H:106-489^66.234%ID^E:4.47e-169^RecName: Full=Transmembrane protein^.	PF08627.9^CRT-like^CRT-like, chloroquine-resistance transporter-like^89-243^E:1.7e-10`PF00892.19^EamA^EamA-like transporter family^93-164^E:2.3e-06`PF06027.11^SLC35F^Solute carrier family 35^94-342^E:4.5e-09	-	ExpAA=193.73^PredHel=9^Topology=o25-47i93-115o125-142i149-171o181-203i216-238o270-292i305-324o328-350i	COG0697^membrane	KEGG:pon:100171413	GO:0016021^cellular_component^integral component of membrane`GO:0005765^cellular_component^lysosomal membrane`GO:0005739^cellular_component^mitochondrion`GO:1901029^biological_process^negative regulation of mitochondrial outer membrane permeabilization involved in apoptotic signaling pathway`GO:0008284^biological_process^positive regulation of cell proliferation	GO:0016020^cellular_component^membrane`GO:0016021^cellular_component^integral component of membrane`GO:0006810^biological_process^transport
	G	TRINITY_DN24137_c0_g2	TRINITY_DN24137_c0_g2_i4	2.4614	3.84861e-06	0.000305822	AVT1C_ARATH^AVT1C_ARATH^Q:147-1178,H:175-513^24.217%ID^E:1.17e-09^RecName: Full=Amino acid transporter AVT1C {ECO:0000305};^Eukaryota; Viridiplantae; Streptophyta; Embryophyta; Tracheophyta; Spermatophyta; Magnoliophyta; eudicotyledons; Gunneridae; Pentapetalae; rosids; malvids; Brassicales; Brassicaceae; Camelineae; Arabidopsis	-	TRINITY_DN24137_c0_g2::TRINITY_DN24137_c0_g2_i4::g.99317::m.99317	3-1496[+]	AVT1C_ARATH^AVT1C_ARATH^Q:49-445,H:175-545^23.892%ID^E:3.79e-22^RecName: Full=Amino acid transporter AVT1C {ECO:0000305};^Eukaryota; Viridiplantae; Streptophyta; Embryophyta; Tracheophyta; Spermatophyta; Magnoliophyta; eudicotyledons; Gunneridae; Pentapetalae; rosids; malvids; Brassicales; Brassicaceae; Camelineae; Arabidopsis	A0A090KRI2_STRRB^A0A090KRI2_STRRB^Q:27-1460,H:15-493^47.609%ID^E:4.04e-127^RecName: Full=Amino acid transporter, transmembrane family-containing protein^.	A0A090KRI2_STRRB^A0A090KRI2_STRRB^Q:9-486,H:15-493^47.609%ID^E:3.24e-155^RecName: Full=Amino acid transporter, transmembrane family-containing protein^.	PF01490.17^Aa_trans^Transmembrane amino acid transporter protein^35-395^E:2.9e-61	-	ExpAA=248.41^PredHel=11^Topology=i33-55o59-81i121-143o158-177i184-206o226-248i261-283o298-320i341-363o367-389i418-440o	COG0814^amino acid transport	-	GO:0016021^cellular_component^integral component of membrane`GO:0005774^cellular_component^vacuolar membrane`GO:0015171^molecular_function^amino acid transmembrane transporter activity`GO:0003333^biological_process^amino acid transmembrane transport	-
	G	TRINITY_DN24156_c1_g1	TRINITY_DN24156_c1_g1_i2	4.18743	3.38376e-07	4.148e-05	UGT48_CAEEL^UGT48_CAEEL^Q:82-1488,H:19-493^28.75%ID^E:4.13e-59^RecName: Full=Putative UDP-glucuronosyltransferase ugt-48;^Eukaryota; Metazoa; Ecdysozoa; Nematoda; Chromadorea; Rhabditida; Rhabditoidea; Rhabditidae; Peloderinae; Caenorhabditis	-	TRINITY_DN24156_c1_g1::TRINITY_DN24156_c1_g1_i2::g.99859::m.99859	1-1599[+]	UGT48_CAEEL^UGT48_CAEEL^Q:28-510,H:19-509^29.435%ID^E:1.5e-61^RecName: Full=Putative UDP-glucuronosyltransferase ugt-48;^Eukaryota; Metazoa; Ecdysozoa; Nematoda; Chromadorea; Rhabditida; Rhabditoidea; Rhabditidae; Peloderinae; Caenorhabditis	F1L2P5_ASCSU^F1L2P5_ASCSU^Q:34-1488,H:6-493^49.385%ID^E:2.13e-167^RecName: Full=UDP-glucuronosyltransferase ugt-47^.	F1L2P5_ASCSU^F1L2P5_ASCSU^Q:12-532,H:6-529^47.71%ID^E:1.96e-171^RecName: Full=UDP-glucuronosyltransferase ugt-47^.	PF00201.17^UDPGT^UDP-glucoronosyl and UDP-glucosyl transferase^44-524^E:4.3e-65`PF04101.15^Glyco_tran_28_C^Glycosyltransferase family 28 C-terminal domain^374-445^E:9.7e-07	-	ExpAA=31.07^PredHel=1^Topology=o497-519i	COG1819^Transferase	KEGG:cel:CELE_C18C4.3`KO:K00699	GO:0016021^cellular_component^integral component of membrane`GO:0043231^cellular_component^intracellular membrane-bounded organelle`GO:0005516^molecular_function^calmodulin binding`GO:0015020^molecular_function^glucuronosyltransferase activity`GO:0008152^biological_process^metabolic process	GO:0016758^molecular_function^transferase activity, transferring hexosyl groups`GO:0008152^biological_process^metabolic process
	G	TRINITY_DN24456_c0_g1	TRINITY_DN24456_c0_g1_i5	3.41846	1.56177e-12	1.07212e-09	LACT2_CAEEL^LACT2_CAEEL^Q:774-1301,H:88-262^48.864%ID^E:6.26e-55^RecName: Full=Beta-lactamase domain-containing protein 2;^Eukaryota; Metazoa; Ecdysozoa; Nematoda; Chromadorea; Rhabditida; Rhabditoidea; Rhabditidae; Peloderinae; Caenorhabditis	-	TRINITY_DN24456_c0_g1::TRINITY_DN24456_c0_g1_i5::g.110144::m.110144	621-1322[+]	LACT2_CAEEL^LACT2_CAEEL^Q:52-227,H:88-262^48.864%ID^E:1.6e-57^RecName: Full=Beta-lactamase domain-containing protein 2;^Eukaryota; Metazoa; Ecdysozoa; Nematoda; Chromadorea; Rhabditida; Rhabditoidea; Rhabditidae; Peloderinae; Caenorhabditis	F1LBQ7_ASCSU^F1LBQ7_ASCSU^Q:627-1322,H:2-233^68.966%ID^E:5.94e-114^RecName: Full=Beta-lactamase domain-containing protein 2^.	F1LBQ7_ASCSU^F1LBQ7_ASCSU^Q:3-234,H:2-233^68.966%ID^E:4.07e-117^RecName: Full=Beta-lactamase domain-containing protein 2^.	PF00144.23^Beta-lactamase^Beta-lactamase^53-227^E:3.5e-41	-	-	COG1680^Beta-lactamase	KEGG:cel:CELE_ZK945.1	GO:0016021^cellular_component^integral component of membrane	-
	G	TRINITY_DN24721_c0_g2	TRINITY_DN24721_c0_g2_i7	3.55944	9.42575e-12	5.39216e-09	CP3AV_MESAU^CP3AV_MESAU^Q:456-1916,H:33-494^36.066%ID^E:1.89e-101^RecName: Full=Cytochrome P450 3A31;^Eukaryota; Metazoa; Chordata; Craniata; Vertebrata; Euteleostomi; Mammalia; Eutheria; Euarchontoglires; Glires; Rodentia; Myomorpha; Muroidea; Cricetidae; Cricetinae; Mesocricetus	-	TRINITY_DN24721_c0_g2::TRINITY_DN24721_c0_g2_i7::g.118760::m.118760	306-1919[+]	CP3AB_MOUSE^CP3AB_MOUSE^Q:32-537,H:16-497^35.56%ID^E:7.88e-105^RecName: Full=Cytochrome P450 3A11;^Eukaryota; Metazoa; Chordata; Craniata; Vertebrata; Euteleostomi; Mammalia; Eutheria; Euarchontoglires; Glires; Rodentia; Myomorpha; Muroidea; Muridae; Murinae; Mus; Mus	U1LTP6_ASCSU^U1LTP6_ASCSU^Q:315-1916,H:2-532^40.935%ID^E:2.36e-149^RecName: Full=Cytochrome p450 3a31^.	U1LTP6_ASCSU^U1LTP6_ASCSU^Q:4-537,H:2-532^41.373%ID^E:2.73e-154^RecName: Full=Cytochrome p450 3a31^.	PF00067.21^p450^Cytochrome P450^57-516^E:3e-97	-	ExpAA=33.12^PredHel=1^Topology=i7-29o	COG2124^Cytochrome p450	KEGG:mmu:13112`KO:K07424	GO:0005789^cellular_component^endoplasmic reticulum membrane`GO:0031090^cellular_component^organelle membrane`GO:0070330^molecular_function^aromatase activity`GO:0101020^molecular_function^estrogen 16-alpha-hydroxylase activity`GO:0020037^molecular_function^heme binding`GO:0005506^molecular_function^iron ion binding`GO:0004497^molecular_function^monooxygenase activity`GO:0016491^molecular_functio…	GO:0005506^molecular_function^iron ion binding`GO:0016705^molecular_function^oxidoreductase activity, acting on paired donors, with incorporation or reduction of molecular oxygen`GO:0020037^molecular_function^heme binding`GO:0055114^biological_process^oxidation-reduction process
	G	TRINITY_DN24722_c0_g3	TRINITY_DN24722_c0_g3_i22	2.62744	4.77847e-07	5.39527e-05	ACSL5_HUMAN^ACSL5_HUMAN^Q:62-1363,H:249-681^52.968%ID^E:3.28e-162^RecName: Full=Long-chain-fatty-acid--CoA ligase 5;^Eukaryota; Metazoa; Chordata; Craniata; Vertebrata; Euteleostomi; Mammalia; Eutheria; Euarchontoglires; Primates; Haplorrhini; Catarrhini; Hominidae; Homo	-	TRINITY_DN24722_c0_g3::TRINITY_DN24722_c0_g3_i22::g.118697::m.118697	239-1369[+]	ACSL5_HUMAN^ACSL5_HUMAN^Q:1-375,H:310-681^53.6%ID^E:1.43e-144^RecName: Full=Long-chain-fatty-acid--CoA ligase 5;^Eukaryota; Metazoa; Chordata; Craniata; Vertebrata; Euteleostomi; Mammalia; Eutheria; Euarchontoglires; Primates; Haplorrhini; Catarrhini; Hominidae; Homo	F1KXI1_ASCSU^F1KXI1_ASCSU^Q:65-1366,H:237-670^64.977%ID^E:0^RecName: Full=Long-chain-fatty-acid--CoA ligase 5^.	F1KXI1_ASCSU^F1KXI1_ASCSU^Q:1-376,H:295-670^65.426%ID^E:0^RecName: Full=Long-chain-fatty-acid--CoA ligase 5^.	PF00501.27^AMP-binding^AMP-binding enzyme^3-239^E:2.8e-53`PF13193.5^AMP-binding_C^AMP-binding enzyme C-terminal domain^249-294^E:1.9e-05	-	-	COG1022^Amp-dependent synthetase and ligase	KEGG:hsa:51703`KO:K01897	GO:0005783^cellular_component^endoplasmic reticulum`GO:0005789^cellular_component^endoplasmic reticulum membrane`GO:0016021^cellular_component^integral component of membrane`GO:0016020^cellular_component^membrane`GO:0005743^cellular_component^mitochondrial inner membrane`GO:0005741^cellular_component^mitochondrial outer membrane`GO:0005739^cellular_component^mitochondrion`GO:0005730^cellular_comp…	GO:0003824^molecular_function^catalytic activity`GO:0008152^biological_process^metabolic process
	G	TRINITY_DN24983_c1_g3	TRINITY_DN24983_c1_g3_i3	4.41282	6.28787e-08	9.71005e-06	-	-	TRINITY_DN24983_c1_g3::TRINITY_DN24983_c1_g3_i3::g.125341::m.125341	339-674[+]	-	-	-	-	-	ExpAA=39.31^PredHel=2^Topology=i7-26o54-76i	-	-	-	-
	G	TRINITY_DN25007_c0_g1	TRINITY_DN25007_c0_g1_i7	2.32807	4.97676e-10	1.61153e-07	ACHB4_HUMAN^ACHB4_HUMAN^Q:1711-1088,H:46-252^20%ID^E:2.33e-07^RecName: Full=Neuronal acetylcholine receptor subunit beta-4;^Eukaryota; Metazoa; Chordata; Craniata; Vertebrata; Euteleostomi; Mammalia; Eutheria; Euarchontoglires; Primates; Haplorrhini; Catarrhini; Hominidae; Homo	-	TRINITY_DN25007_c0_g1::TRINITY_DN25007_c0_g1_i7::g.128346::m.128346	656-1933[-]	ACHB4_HUMAN^ACHB4_HUMAN^Q:61-282,H:32-252^19.643%ID^E:7.07e-08^RecName: Full=Neuronal acetylcholine receptor subunit beta-4;^Eukaryota; Metazoa; Chordata; Craniata; Vertebrata; Euteleostomi; Mammalia; Eutheria; Euarchontoglires; Primates; Haplorrhini; Catarrhini; Hominidae; Homo	A8Q5Q7_BRUMA^A8Q5Q7_BRUMA^Q:1924-662,H:15-431^71.021%ID^E:0^RecName: Full=Protein BM-LGC-27, isoform d^.	A8Q5Q7_BRUMA^A8Q5Q7_BRUMA^Q:4-424,H:15-431^71.021%ID^E:0^RecName: Full=Protein BM-LGC-27, isoform d^.	PF02931.22^Neur_chan_LBD^Neurotransmitter-gated ion-channel ligand binding domain^75-255^E:7e-20	-	ExpAA=84.82^PredHel=4^Topology=o264-286i293-311o326-348i401-423o	ENOG410XQGR^cholinergic receptor, nicotinic	KEGG:hsa:1143`KO:K04815	GO:0005892^cellular_component^acetylcholine-gated channel complex`GO:0030054^cellular_component^cell junction`GO:0016021^cellular_component^integral component of membrane`GO:0005887^cellular_component^integral component of plasma membrane`GO:0043005^cellular_component^neuron projection`GO:0005886^cellular_component^plasma membrane`GO:0045211^cellular_component^postsynaptic membrane`GO:0035579^cel…	GO:0005230^molecular_function^extracellular ligand-gated ion channel activity`GO:0006811^biological_process^ion transport`GO:0016021^cellular_component^integral component of membrane
	G	TRINITY_DN25229_c7_g2	TRINITY_DN25229_c7_g2_i3	3.08242	4.44812e-07	5.1931e-05	KL41A_DANRE^KL41A_DANRE^Q:3169-2795,H:419-542^25.984%ID^E:1.31e-12^RecName: Full=Kelch-like protein 41a;^Eukaryota; Metazoa; Chordata; Craniata; Vertebrata; Euteleostomi; Actinopterygii; Neopterygii; Teleostei; Ostariophysi; Cypriniformes; Cyprinidae; Danio`KL41A_DANRE^KL41A_DANRE^Q:3558-3289,H:327-415^32.292%ID^E:1.31e-12^RecName: Full=Kelch-like protein 41a;^Eukaryota; Metazoa; Chordata; Crania…	-	TRINITY_DN25229_c7_g2::TRINITY_DN25229_c7_g2_i3::g.137474::m.137474	2645-3163[-]	IPP_HUMAN^IPP_HUMAN^Q:21-153,H:438-570^31.655%ID^E:3.18e-10^RecName: Full=Actin-binding protein IPP;^Eukaryota; Metazoa; Chordata; Craniata; Vertebrata; Euteleostomi; Mammalia; Eutheria; Euarchontoglires; Primates; Haplorrhini; Catarrhini; Hominidae; Homo	F1KYT4_ASCSU^F1KYT4_ASCSU^Q:3172-2648,H:438-610^38.286%ID^E:5.75e-25^RecName: Full=Ring canal kelch^.`F1KYT4_ASCSU	F1KYT4_ASCSU^F1KYT4_ASCSU^Q:1-172,H:441-610^37.791%ID^E:3.51e-27^RecName: Full=Ring canal kelch^.`F1KYT4_ASCSU	PF01344.24^Kelch_1^Kelch motif^9-58^E:3.8e-10`PF13964.5^Kelch_6^Kelch motif^9-61^E:1.9e-07	-	-	ENOG410XNX8^kelch-like	KEGG:hsa:3652`KO:K13956	GO:0015629^cellular_component^actin cytoskeleton`GO:0031463^cellular_component^Cul3-RING ubiquitin ligase complex`GO:0005737^cellular_component^cytoplasm`GO:0003779^molecular_function^actin binding`GO:0016567^biological_process^protein ubiquitination	GO:0005515^molecular_function^protein binding
	G	TRINITY_DN25439_c0_g1	TRINITY_DN25439_c0_g1_i8	4.37329	1.138e-06	0.000113987	THAS_BOVIN^THAS_BOVIN^Q:35-754,H:6-240^26.86%ID^E:3.4e-23^RecName: Full=Thromboxane-A synthase;^Eukaryota; Metazoa; Chordata; Craniata; Vertebrata; Euteleostomi; Mammalia; Eutheria; Laurasiatheria; Cetartiodactyla; Ruminantia; Pecora; Bovidae; Bovinae; Bos	-	TRINITY_DN25439_c0_g1::TRINITY_DN25439_c0_g1_i8::g.144177::m.144177	2-1138[+]	THAS_BOVIN^THAS_BOVIN^Q:12-251,H:6-240^26.86%ID^E:3.06e-23^RecName: Full=Thromboxane-A synthase;^Eukaryota; Metazoa; Chordata; Craniata; Vertebrata; Euteleostomi; Mammalia; Eutheria; Laurasiatheria; Cetartiodactyla; Ruminantia; Pecora; Bovidae; Bovinae; Bos	Q1HB05_CAEEL^Q1HB05_CAEEL^Q:44-904,H:2-288^34.483%ID^E:1.85e-46^RecName: Full=Protein CYP-25A3^.	Q1HB05_CAEEL^Q1HB05_CAEEL^Q:15-301,H:2-288^34.483%ID^E:1.66e-46^RecName: Full=Protein CYP-25A3^.	PF00067.21^p450^Cytochrome P450^51-301^E:1.8e-24	-	ExpAA=30.72^PredHel=1^Topology=i12-34o	COG2124^Cytochrome p450	KEGG:bta:509326`KO:K01832	GO:0005789^cellular_component^endoplasmic reticulum membrane`GO:0016021^cellular_component^integral component of membrane`GO:0020037^molecular_function^heme binding`GO:0005506^molecular_function^iron ion binding`GO:0004497^molecular_function^monooxygenase activity`GO:0016705^molecular_function^oxidoreductase activity, acting on paired donors, with incorporation or reduction of molecular oxygen`GO…	GO:0005506^molecular_function^iron ion binding`GO:0016705^molecular_function^oxidoreductase activity, acting on paired donors, with incorporation or reduction of molecular oxygen`GO:0020037^molecular_function^heme binding`GO:0055114^biological_process^oxidation-reduction process
	G	TRINITY_DN25440_c1_g4	TRINITY_DN25440_c1_g4_i2	2.54382	2.48623e-06	0.000213343	ASP6_CAEEL^ASP6_CAEEL^Q:1343-663,H:61-291^42.06%ID^E:6.26e-46^RecName: Full=Aspartic protease 6;^Eukaryota; Metazoa; Ecdysozoa; Nematoda; Chromadorea; Rhabditida; Rhabditoidea; Rhabditidae; Peloderinae; Caenorhabditis`ASP6_CAEEL^ASP6_CAEEL^Q:422-207,H:318-389^51.389%ID^E:5.87e-19^RecName: Full=Aspartic protease 6;^Eukaryota; Metazoa; Ecdysozoa; Nematoda; Chromadorea; Rhabditida; Rhabditoidea; Rha…	-	TRINITY_DN25440_c1_g4::TRINITY_DN25440_c1_g4_i2::g.144410::m.144410	627-1487[-]	ASP6_CAEEL^ASP6_CAEEL^Q:49-282,H:61-298^41.667%ID^E:8.98e-59^RecName: Full=Aspartic protease 6;^Eukaryota; Metazoa; Ecdysozoa; Nematoda; Chromadorea; Rhabditida; Rhabditoidea; Rhabditidae; Peloderinae; Caenorhabditis	U1NN69_ASCSU^U1NN69_ASCSU^Q:1313-213,H:3-323^43.048%ID^E:3.03e-86^RecName: Full=Aspartic protease 6^.	U1NN69_ASCSU^U1NN69_ASCSU^Q:59-282,H:3-232^53.478%ID^E:1.41e-80^RecName: Full=Aspartic protease 6^.	PF00026.22^Asp^Eukaryotic aspartyl protease^59-284^E:4.4e-47	-	-	ENOG410XNV7^aspartic	KEGG:cel:CELE_F21F8.7	GO:0005615^cellular_component^extracellular space`GO:0004190^molecular_function^aspartic-type endopeptidase activity`GO:0030163^biological_process^protein catabolic process`GO:0006508^biological_process^proteolysis	-
	G	TRINITY_DN25451_c0_g1	TRINITY_DN25451_c0_g1_i3	7.09466	8.85574e-09	1.97379e-06	-	-	TRINITY_DN25451_c0_g1::TRINITY_DN25451_c0_g1_i3::g.144995::m.144995	1058-1750[-]	-	-	-	-	-	ExpAA=110.46^PredHel=5^Topology=o4-26i53-75o95-117i124-146o176-194i	-	-	-	-
	G	TRINITY_DN25588_c0_g1	TRINITY_DN25588_c0_g1_i4	2.56554	1.10732e-05	0.000693568	UGT3_PLEPL^UGT3_PLEPL^Q:913-1443,H:181-358^29.282%ID^E:2.99e-14^RecName: Full=UDP-glucuronosyltransferase;^Eukaryota; Metazoa; Chordata; Craniata; Vertebrata; Euteleostomi; Actinopterygii; Neopterygii; Teleostei; Neoteleostei; Acanthomorphata; Carangaria; Pleuronectiformes; Pleuronectoidei; Pleuronectidae; Pleuronectes	-	TRINITY_DN25588_c0_g1::TRINITY_DN25588_c0_g1_i4::g.148604::m.148604	202-1455[+]	UGT3_PLEPL^UGT3_PLEPL^Q:238-414,H:181-358^29.282%ID^E:1.17e-14^RecName: Full=UDP-glucuronosyltransferase;^Eukaryota; Metazoa; Chordata; Craniata; Vertebrata; Euteleostomi; Actinopterygii; Neopterygii; Teleostei; Neoteleostei; Acanthomorphata; Carangaria; Pleuronectiformes; Pleuronectoidei; Pleuronectidae; Pleuronectes	U1LS97_ASCSU^U1LS97_ASCSU^Q:223-1455,H:7-418^50.971%ID^E:3.39e-150^RecName: Full=Udp-glucuronosyltransferase^.	U1LS97_ASCSU^U1LS97_ASCSU^Q:8-418,H:7-418^50.971%ID^E:2.76e-151^RecName: Full=Udp-glucuronosyltransferase^.	PF00201.17^UDPGT^UDP-glucoronosyl and UDP-glucosyl transferase^204-414^E:8.2e-19	-	-	-	-	GO:0005789^cellular_component^endoplasmic reticulum membrane`GO:0016021^cellular_component^integral component of membrane`GO:0031090^cellular_component^organelle membrane`GO:0015020^molecular_function^glucuronosyltransferase activity`GO:0008152^biological_process^metabolic process	GO:0016758^molecular_function^transferase activity, transferring hexosyl groups`GO:0008152^biological_process^metabolic process
	G	TRINITY_DN25763_c1_g1	TRINITY_DN25763_c1_g1_i8	2.75866	2.72653e-09	7.19889e-07	TAPT1_CAEEL^TAPT1_CAEEL^Q:6031-6561,H:325-501^76.836%ID^E:6.86e-80^RecName: Full=Protein TAPT1 homolog;^Eukaryota; Metazoa; Ecdysozoa; Nematoda; Chromadorea; Rhabditida; Rhabditoidea; Rhabditidae; Peloderinae; Caenorhabditis`TAPT1_CAEEL^TAPT1_CAEEL^Q:6909-7457,H:498-709^37.727%ID^E:2.71e-28^RecName: Full=Protein TAPT1 homolog;^Eukaryota; Metazoa; Ecdysozoa; Nematoda; Chromadorea; Rhabditida; Rhab…	-	TRINITY_DN25763_c1_g1::TRINITY_DN25763_c1_g1_i8::g.155157::m.155157	6091-6627[+]	TAPT1_CAEEL^TAPT1_CAEEL^Q:1-157,H:345-501^75.159%ID^E:1.41e-77^RecName: Full=Protein TAPT1 homolog;^Eukaryota; Metazoa; Ecdysozoa; Nematoda; Chromadorea; Rhabditida; Rhabditoidea; Rhabditidae; Peloderinae; Caenorhabditis	U1ND97_ASCSU^U1ND97_ASCSU^Q:6034-6570,H:253-431^86.034%ID^E:7.85e-93^RecName: Full=Protein tapt1-like protein^.`U1ND97_ASCSU	U1ND97_ASCSU^U1ND97_ASCSU^Q:1-160,H:272-431^84.375%ID^E:1.13e-91^RecName: Full=Protein tapt1-like protein^.	PF05346.10^DUF747^Eukaryotic membrane protein family^1-158^E:1.3e-51	-	-	ENOG410XT6F^transmembrane anterior posterior transformation 1	KEGG:cel:CELE_F26F2.7	GO:0016021^cellular_component^integral component of membrane	-
	G	TRINITY_DN25987_c1_g2	TRINITY_DN25987_c1_g2_i6	3.95139	1.72276e-08	3.28512e-06	-	-	TRINITY_DN25987_c1_g2::TRINITY_DN25987_c1_g2_i6::g.162809::m.162809	1972-2352[+]	-	-	-	-	-	ExpAA=23.05^PredHel=1^Topology=o29-51i	-	-	-	-
	G	TRINITY_DN26193_c2_g2	TRINITY_DN26193_c2_g2_i1	2.62946	1.41573e-05	0.000815329	-	-	TRINITY_DN26193_c2_g2::TRINITY_DN26193_c2_g2_i1::g.168223::m.168223	473-1063[-]	-	-	-	-	-	-	-	-	-	-
	G	TRINITY_DN26210_c2_g4	TRINITY_DN26210_c2_g4_i1	2.92203	9.18099e-10	2.62607e-07	SUIS_HUMAN^SUIS_HUMAN^Q:2182-11,H:539-1241^32.623%ID^E:1.32e-111^RecName: Full=Sucrase-isomaltase, intestinal;^Eukaryota; Metazoa; Chordata; Craniata; Vertebrata; Euteleostomi; Mammalia; Eutheria; Euarchontoglires; Primates; Haplorrhini; Catarrhini; Hominidae; Homo`SUIS_HUMAN^SUIS_HUMAN^Q:2182-1115,H:1431-1792^37.875%ID^E:1.33e-61^RecName: Full=Sucrase-isomaltase, intestinal;^Eukaryota; Metazoa; …	-	TRINITY_DN26210_c2_g4::TRINITY_DN26210_c2_g4_i1::g.168699::m.168699	2-2188[-]	SUIS_HUMAN^SUIS_HUMAN^Q:3-726,H:539-1241^32.623%ID^E:7.22e-118^RecName: Full=Sucrase-isomaltase, intestinal;^Eukaryota; Metazoa; Chordata; Craniata; Vertebrata; Euteleostomi; Mammalia; Eutheria; Euarchontoglires; Primates; Haplorrhini; Catarrhini; Hominidae; Homo`SUIS_HUMAN^SUIS_HUMAN^Q:3-358,H:1431-1792^37.875%ID^E:1.12e-61^RecName: Full=Sucrase-isomaltase, intestinal;^Eukaryota; Metazoa; Chorda…	F1KQF5_ASCSU^F1KQF5_ASCSU^Q:2185-2,H:359-1104^42.298%ID^E:2.62e-174^RecName: Full=Sucrase-isomaltase^.`F1KQF5_ASCSU	F1KQF5_ASCSU^F1KQF5_ASCSU^Q:2-729,H:359-1104^42.298%ID^E:0^RecName: Full=Sucrase-isomaltase^.`F1KQF5_ASCSU	PF01055.25^Glyco_hydro_31^Glycosyl hydrolases family 31^21-254^E:1.4e-57`PF16863.4^NtCtMGAM_N^N-terminal barrel of NtMGAM and CtMGAM, maltase-glucoamylase^486-577^E:4.8e-17`PF01055.25^Glyco_hydro_31^Glycosyl hydrolases family 31^680-728^E:1.2e-10	-	-	COG1501^hydrolase, family 31	KEGG:hsa:6476`KO:K01203	GO:0016324^cellular_component^apical plasma membrane`GO:0005903^cellular_component^brush border`GO:0070062^cellular_component^extracellular exosome`GO:0005794^cellular_component^Golgi apparatus`GO:0016021^cellular_component^integral component of membrane`GO:0005886^cellular_component^plasma membrane`GO:0004558^molecular_function^alpha-1,4-glucosidase activity`GO:0030246^molecular_function^carbohy…	GO:0004553^molecular_function^hydrolase activity, hydrolyzing O-glycosyl compounds`GO:0005975^biological_process^carbohydrate metabolic process
	G	TRINITY_DN26210_c2_g5	TRINITY_DN26210_c2_g5_i1	3.43444	1.22465e-10	5.12622e-08	MGA_HUMAN^MGA_HUMAN^Q:803-6,H:962-1234^37.716%ID^E:7.86e-47^RecName: Full=Maltase-glucoamylase, intestinal;^Eukaryota; Metazoa; Chordata; Craniata; Vertebrata; Euteleostomi; Mammalia; Eutheria; Euarchontoglires; Primates; Haplorrhini; Catarrhini; Hominidae; Homo`MGA_HUMAN^MGA_HUMAN^Q:803-6,H:97-368^35.125%ID^E:4.39e-42^RecName: Full=Maltase-glucoamylase, intestinal;^Eukaryota; Metazoa; Chordata; …	-	TRINITY_DN26210_c2_g5::TRINITY_DN26210_c2_g5_i1::g.168715::m.168715	3-917[-]	MGA_HUMAN^MGA_HUMAN^Q:39-304,H:962-1234^37.586%ID^E:4.73e-47^RecName: Full=Maltase-glucoamylase, intestinal;^Eukaryota; Metazoa; Chordata; Craniata; Vertebrata; Euteleostomi; Mammalia; Eutheria; Euarchontoglires; Primates; Haplorrhini; Catarrhini; Hominidae; Homo`MGA_HUMAN^MGA_HUMAN^Q:39-304,H:97-368^35.125%ID^E:3.36e-42^RecName: Full=Maltase-glucoamylase, intestinal;^Eukaryota; Metazoa; Chordata…	U1NX15_ASCSU^U1NX15_ASCSU^Q:830-3,H:18-297^51.773%ID^E:1.63e-91^RecName: Full=Sucrase-intestinal^.	U1NX15_ASCSU^U1NX15_ASCSU^Q:21-305,H:7-297^51.195%ID^E:3.95e-92^RecName: Full=Sucrase-intestinal^.	PF00088.17^Trefoil^Trefoil (P-type) domain^34-74^E:1.4e-10`PF10659.8^Trypan_glycop_C^Trypanosome variant surface glycoprotein C-terminal domain^49-78^E:0.44`PF16863.4^NtCtMGAM_N^N-terminal barrel of NtMGAM and CtMGAM, maltase-glucoamylase^92-192^E:1.4e-14	-	-	COG1501^hydrolase, family 31	KEGG:hsa:8972`KO:K12047	GO:0016324^cellular_component^apical plasma membrane`GO:0070062^cellular_component^extracellular exosome`GO:0101003^cellular_component^ficolin-1-rich granule membrane`GO:0016021^cellular_component^integral component of membrane`GO:0005886^cellular_component^plasma membrane`GO:0070821^cellular_component^tertiary granule membrane`GO:0004558^molecular_function^alpha-1,4-glucosidase activity`GO:00161…	-
	G	TRINITY_DN9272_c0_g1	TRINITY_DN9272_c0_g1_i2	2.04593	6.32611e-09	1.48724e-06	-	-	TRINITY_DN9272_c0_g1::TRINITY_DN9272_c0_g1_i2::g.1205::m.1205	618-1730[-]	-	A8PRL8_BRUMA^A8PRL8_BRUMA^Q:1682-1269,H:9-146^57.971%ID^E:1.35e-49^RecName: Full=Protein Bm10314, isoform b^.	A8PRL8_BRUMA^A8PRL8_BRUMA^Q:17-154,H:9-146^57.971%ID^E:9.84e-52^RecName: Full=Protein Bm10314, isoform b^.	-	-	-	-	-	-	-
	TE	TRINITY_DN20768_c1_g1	TRINITY_DN20768_c1_g1_i1	2.38832	1.02263e-05	0.000659791	RTJK_DROME^RTJK_DROME^Q:430-885,H:480-624^28.481%ID^E:0.000862^RecName: Full=RNA-directed DNA polymerase from mobile element jockey;^Eukaryota; Metazoa; Ecdysozoa; Arthropoda; Hexapoda; Insecta; Pterygota; Neoptera; Holometabola; Diptera; Brachycera; Muscomorpha; Ephydroidea; Drosophilidae; Drosophila; Sophophora	-	-	-	-	Q5EFH0_9SCOR^Q5EFH0_9SCOR^Q:421-807,H:27-154^33.333%ID^E:2.29e-09^RecName: Full=Reverse transcriptase^.	-	-	-	-	-	-	GO:0003964^molecular_function^RNA-directed DNA polymerase activity	-
	TE	TRINITY_DN21016_c1_g6	TRINITY_DN21016_c1_g6_i2	3.18893	4.03547e-08	6.78988e-06	RTJK_DROME^RTJK_DROME^Q:740-237,H:544-721^30.055%ID^E:5.02e-12^RecName: Full=RNA-directed DNA polymerase from mobile element jockey;^Eukaryota; Metazoa; Ecdysozoa; Arthropoda; Hexapoda; Insecta; Pterygota; Neoptera; Holometabola; Diptera; Brachycera; Muscomorpha; Ephydroidea; Drosophilidae; Drosophila; Sophophora	-	TRINITY_DN21016_c1_g6::TRINITY_DN21016_c1_g6_i2::g.20088::m.20088	435-767[-]	RTJK_DROME^RTJK_DROME^Q:1-110,H:535-643^30.702%ID^E:1.22e-05^RecName: Full=RNA-directed DNA polymerase from mobile element jockey;^Eukaryota; Metazoa; Ecdysozoa; Arthropoda; Hexapoda; Insecta; Pterygota; Neoptera; Holometabola; Diptera; Brachycera; Muscomorpha; Ephydroidea; Drosophilidae; Drosophila; Sophophora	A0A016V1T2_9BILA^A0A016V1T2_9BILA^Q:761-207,H:424-608^39.459%ID^E:3.56e-37^RecName: Full=Uncharacterized protein^.	D6X3M7_TRICA^D6X3M7_TRICA^Q:3-110,H:57-164^48.148%ID^E:3.36e-23^RecName: Full=Putative uncharacterized protein^.	PF00078.26^RVT_1^Reverse transcriptase (RNA-dependent DNA polymerase)^7-110^E:2.2e-10	-	-	-	-	GO:0003964^molecular_function^RNA-directed DNA polymerase activity	-
	TE	TRINITY_DN21199_c0_g1	TRINITY_DN21199_c0_g1_i5	2.5806	8.06414e-11	3.45992e-08	BPI_HUMAN^BPI_HUMAN^Q:264-845,H:34-225^20.101%ID^E:0.001^RecName: Full=Bactericidal permeability-increasing protein;^Eukaryota; Metazoa; Chordata; Craniata; Vertebrata; Euteleostomi; Mammalia; Eutheria; Euarchontoglires; Primates; Haplorrhini; Catarrhini; Hominidae; Homo	-	TRINITY_DN21199_c0_g1::TRINITY_DN21199_c0_g1_i5::g.22541::m.22541	60-1691[+]	LBP_BOVIN^LBP_BOVIN^Q:63-278,H:22-233^20.889%ID^E:1.14e-06^RecName: Full=Lipopolysaccharide-binding protein;^Eukaryota; Metazoa; Chordata; Craniata; Vertebrata; Euteleostomi; Mammalia; Eutheria; Laurasiatheria; Cetartiodactyla; Ruminantia; Pecora; Bovidae; Bovinae; Bos	U1MBE5_ASCSU^U1MBE5_ASCSU^Q:117-1550,H:19-436^38.542%ID^E:7.34e-87^RecName: Full=Lbp bpi cetp n-terminal domain containing protein^.`U1MBE5_ASCSU	U1NMX2_ASCSU^U1NMX2_ASCSU^Q:53-516,H:95-606^43.654%ID^E:7.43e-137^RecName: Full=Lbp bpi cetp n-terminal domain containing protein^.	PF01273.24^LBP_BPI_CETP^LBP / BPI / CETP family, N-terminal domain^86-246^E:1.8e-12`PF02886.16^LBP_BPI_CETP_C^LBP / BPI / CETP family, C-terminal domain^438-497^E:4.9e-05	-	-	ENOG410Z88E^BPI fold containing family B, member	KEGG:bta:512242`KO:K05399	GO:0005615^cellular_component^extracellular space`GO:0016020^cellular_component^membrane`GO:0001530^molecular_function^lipopolysaccharide binding`GO:0006953^biological_process^acute-phase response`GO:0071222^biological_process^cellular response to lipopolysaccharide`GO:0050829^biological_process^defense response to Gram-negative bacterium`GO:0045087^biological_process^innate immune response`GO:00…	GO:0008289^molecular_function^lipid binding
	TE	TRINITY_DN22179_c0_g2	TRINITY_DN22179_c0_g2_i4	3.05753	1.32391e-08	2.73747e-06	-	-	TRINITY_DN22179_c0_g2::TRINITY_DN22179_c0_g2_i4::g.43227::m.43227	6030-6413[-]	-	A8PRW1_BRUMA^A8PRW1_BRUMA^Q:4990-2600,H:1003-1773^36.613%ID^E:0^RecName: Full=Pao retrotransposon peptidase family protein^.`A8PRW1_BRUMA	A0A044SA32_ONCVO^A0A044SA32_ONCVO^Q:13-126,H:31-148^37.5%ID^E:1.11e-13^RecName: Full=Uncharacterized protein^.	PF05585.11^DUF1758^Putative peptidase (DUF1758)^3-127^E:2.7e-11	-	-	-	-	-	-
	TE	TRINITY_DN25550_c2_g2	TRINITY_DN25550_c2_g2_i6	3.93164	9.3052e-16	1.22843e-12	-	-	TRINITY_DN25550_c2_g2::TRINITY_DN25550_c2_g2_i6::g.147633::m.147633	202-597[-]	-	E3M674_CAERE^E3M674_CAERE^Q:744-109,H:645-847^34.101%ID^E:1.53e-30^RecName: Full=Putative uncharacterized protein^.`E3M674_CAERE	W4Y8J6_STRPU^W4Y8J6_STRPU^Q:1-116,H:36-151^38.793%ID^E:1.93e-18^RecName: Full=Uncharacterized protein^.	PF00078.26^RVT_1^Reverse transcriptase (RNA-dependent DNA polymerase)^14-115^E:3.1e-09	-	-	-	-	-	-
	TE	TRINITY_DN25987_c1_g10	TRINITY_DN25987_c1_g10_i1	6.31873	7.65772e-06	0.00051538	YSM6_CAEEL^YSM6_CAEEL^Q:1350-862,H:3-165^25%ID^E:0.001^RecName: Full=Putative uncharacterized transposon-derived protein F52C9.6;^Eukaryota; Metazoa; Ecdysozoa; Nematoda; Chromadorea; Rhabditida; Rhabditoidea; Rhabditidae; Peloderinae; Caenorhabditis	-	-	-	-	K7F154_PELSI^K7F154_PELSI^Q:1518-862,H:57-272^34.802%ID^E:6.64e-30^RecName: Full=Uncharacterized protein^.	-	-	-	-	-	-	-	-
	TE	TRINITY_DN26256_c1_g4	TRINITY_DN26256_c1_g4_i3	3.48262	1.37051e-11	7.58735e-09	RTJK_DROME^RTJK_DROME^Q:1538-2113,H:443-634^31.088%ID^E:1.66e-13^RecName: Full=RNA-directed DNA polymerase from mobile element jockey;^Eukaryota; Metazoa; Ecdysozoa; Arthropoda; Hexapoda; Insecta; Pterygota; Neoptera; Holometabola; Diptera; Brachycera; Muscomorpha; Ephydroidea; Drosophilidae; Drosophila; Sophophora	-	-	-	-	A0A016TTZ7_9BILA^A0A016TTZ7_9BILA^Q:959-2110,H:192-571^34.19%ID^E:8.68e-70^RecName: Full=Uncharacterized protein^.`A0A016TTZ7_9BILA	-	-	-	-	-	-	GO:0003964^molecular_function^RNA-directed DNA polymerase activity	-
	U	TRINITY_DN14182_c0_g1	TRINITY_DN14182_c0_g1_i1	2.55639	1.28778e-06	0.000126291	-	-	TRINITY_DN14182_c0_g1::TRINITY_DN14182_c0_g1_i1::g.2369::m.2369	2-517[+]	-	J0M4I0_LOALO^J0M4I0_LOALO^Q:32-499,H:3-156^38.272%ID^E:9.08e-28^RecName: Full=Uncharacterized protein^.	J0M4I0_LOALO^J0M4I0_LOALO^Q:11-166,H:3-156^38.272%ID^E:4.82e-30^RecName: Full=Uncharacterized protein^.	-	-	ExpAA=25.35^PredHel=1^Topology=o146-168i	-	-	-	-
	U	TRINITY_DN15748_c0_g1	TRINITY_DN15748_c0_g1_i1	4.76525	7.71773e-07	8.12587e-05	-	-	-	-	-	G1NEQ7_MELGA^G1NEQ7_MELGA^Q:527-679,H:672-722^41.071%ID^E:3.41e-05^RecName: Full=Uncharacterized protein^.`G1NEQ7_MELGA	-	-	-	-	-	-	-	-
	U	TRINITY_DN17549_c0_g1	TRINITY_DN17549_c0_g1_i1	2.77725	5.16246e-06	0.000385209	-	-	TRINITY_DN17549_c0_g1::TRINITY_DN17549_c0_g1_i1::g.4474::m.4474	333-956[+]	-	U1M9W7_ASCSU^U1M9W7_ASCSU^Q:333-953,H:1-171^50%ID^E:8.91e-60^RecName: Full=Uncharacterized protein^.	U1M9W7_ASCSU^U1M9W7_ASCSU^Q:1-207,H:1-171^50.472%ID^E:3.54e-63^RecName: Full=Uncharacterized protein^.	PF00822.19^PMP22_Claudin^PMP-22/EMP/MP20/Claudin family^11-193^E:1.4e-07`PF13903.5^Claudin_2^PMP-22/EMP/MP20/Claudin tight junction^16-193^E:2.3e-12	-	ExpAA=88.72^PredHel=4^Topology=i5-27o96-118i130-152o172-194i	-	-	-	GO:0016021^cellular_component^integral component of membrane
	U	TRINITY_DN18712_c0_g1	TRINITY_DN18712_c0_g1_i1	3.73694	9.45249e-09	2.05346e-06	-	-	TRINITY_DN18712_c0_g1::TRINITY_DN18712_c0_g1_i1::g.6432::m.6432	2-511[+]	-	A0A044QRC7_ONCVO^A0A044QRC7_ONCVO^Q:50-505,H:193-340^39.474%ID^E:1.87e-28^RecName: Full=Uncharacterized protein^.	A0A044QRC7_ONCVO^A0A044QRC7_ONCVO^Q:17-168,H:193-340^39.474%ID^E:5.12e-30^RecName: Full=Uncharacterized protein^.	PF01682.18^DB^DB module^57-155^E:2.6e-13	-	-	-	-	-	-
	U	TRINITY_DN19085_c0_g1	TRINITY_DN19085_c0_g1_i6	2.97195	3.41364e-06	0.00028031	YN81_CAEEL^YN81_CAEEL^Q:856-993,H:632-677^45.652%ID^E:0.000152^RecName: Full=Uncharacterized protein ZC84.1;^Eukaryota; Metazoa; Ecdysozoa; Nematoda; Chromadorea; Rhabditida; Rhabditoidea; Rhabditidae; Peloderinae; Caenorhabditis	-	-	-	-	A0A044RWB7_ONCVO^A0A044RWB7_ONCVO^Q:436-32,H:188-319^37.778%ID^E:2.72e-15^RecName: Full=Uncharacterized protein^.	-	-	-	-	ENOG410XQNP^serine peptidase inhibitor, Kunitz type	KEGG:cel:CELE_ZC84.1	GO:0005576^cellular_component^extracellular region`GO:0004867^molecular_function^serine-type endopeptidase inhibitor activity	-
	U	TRINITY_DN19574_c0_g1	TRINITY_DN19574_c0_g1_i4	2.47586	7.09798e-06	0.000481484	TINC_DROME^TINC_DROME^Q:414-1097,H:669-857^24.359%ID^E:3.09e-16^RecName: Full=Protein tincar;^Eukaryota; Metazoa; Ecdysozoa; Arthropoda; Hexapoda; Insecta; Pterygota; Neoptera; Holometabola; Diptera; Brachycera; Muscomorpha; Ephydroidea; Drosophilidae; Drosophila; Sophophora	-	TRINITY_DN19574_c0_g1::TRINITY_DN19574_c0_g1_i4::g.9129::m.9129	297-2330[+]	TINC_DROME^TINC_DROME^Q:40-267,H:669-857^25.764%ID^E:5e-20^RecName: Full=Protein tincar;^Eukaryota; Metazoa; Ecdysozoa; Arthropoda; Hexapoda; Insecta; Pterygota; Neoptera; Holometabola; Diptera; Brachycera; Muscomorpha; Ephydroidea; Drosophilidae; Drosophila; Sophophora	U1M8W6_ASCSU^U1M8W6_ASCSU^Q:231-2315,H:160-874^63.939%ID^E:0^RecName: Full=Uncharacterized protein^.`U1M8W6_ASCSU	U1M8W6_ASCSU^U1M8W6_ASCSU^Q:1-673,H:182-874^63.662%ID^E:0^RecName: Full=Uncharacterized protein^.	-	-	ExpAA=112.77^PredHel=5^Topology=i41-60o70-92i125-147o205-227i234-256o	ENOG41107GE^NA	KEGG:dme:Dmel_CG31247	GO:0016021^cellular_component^integral component of membrane`GO:0042478^biological_process^regulation of eye photoreceptor cell development	-
	U	TRINITY_DN20172_c0_g2	TRINITY_DN20172_c0_g2_i3	2.3522	2.60014e-08	4.79823e-06	CP4C1_BLADI^CP4C1_BLADI^Q:2312-867,H:26-505^41.564%ID^E:6.47e-119^RecName: Full=Cytochrome P450 4C1;^Eukaryota; Metazoa; Ecdysozoa; Arthropoda; Hexapoda; Insecta; Pterygota; Neoptera; Polyneoptera; Dictyoptera; Blattodea; Blaberoidea; Blaberidae; Blaberinae; Blaberus	-	TRINITY_DN20172_c0_g2::TRINITY_DN20172_c0_g2_i3::g.12480::m.12480	864-2393[-]	CP4C1_BLADI^CP4C1_BLADI^Q:28-509,H:26-505^41.564%ID^E:5.15e-123^RecName: Full=Cytochrome P450 4C1;^Eukaryota; Metazoa; Ecdysozoa; Arthropoda; Hexapoda; Insecta; Pterygota; Neoptera; Polyneoptera; Dictyoptera; Blattodea; Blaberoidea; Blaberidae; Blaberinae; Blaberus	A0A016S9X3_9BILA^A0A016S9X3_9BILA^Q:2390-867,H:8-503^44.706%ID^E:1.32e-155^RecName: Full=Uncharacterized protein^.	A0A016S9X3_9BILA^A0A016S9X3_9BILA^Q:2-509,H:8-503^44.706%ID^E:8.62e-160^RecName: Full=Uncharacterized protein^.	PF00067.21^p450^Cytochrome P450^40-500^E:6.6e-105	-	-	-	-	GO:0005789^cellular_component^endoplasmic reticulum membrane`GO:0031090^cellular_component^organelle membrane`GO:0070330^molecular_function^aromatase activity`GO:0020037^molecular_function^heme binding`GO:0005506^molecular_function^iron ion binding	GO:0005506^molecular_function^iron ion binding`GO:0016705^molecular_function^oxidoreductase activity, acting on paired donors, with incorporation or reduction of molecular oxygen`GO:0020037^molecular_function^heme binding`GO:0055114^biological_process^oxidation-reduction process
	U	TRINITY_DN20820_c0_g1	TRINITY_DN20820_c0_g1_i6	4.03563	4.4555e-10	1.49932e-07	ECT_ACRMI^ECT_ACRMI^Q:994-383,H:212-395^30.732%ID^E:1.93e-17^RecName: Full=Ectin {ECO:0000303|PubMed:23765379};^Eukaryota; Metazoa; Cnidaria; Anthozoa; Hexacorallia; Scleractinia; Astrocoeniina; Acroporidae; Acropora	-	TRINITY_DN20820_c0_g1::TRINITY_DN20820_c0_g1_i6::g.17662::m.17662	377-832[-]	ECT_ACRMI^ECT_ACRMI^Q:1-150,H:265-395^35.099%ID^E:1.67e-14^RecName: Full=Ectin {ECO:0000303|PubMed:23765379};^Eukaryota; Metazoa; Cnidaria; Anthozoa; Hexacorallia; Scleractinia; Astrocoeniina; Acroporidae; Acropora	J0DXR0_LOALO^J0DXR0_LOALO^Q:1114-380,H:140-386^52.227%ID^E:2.07e-93^RecName: Full=Uncharacterized protein^.`J0DXR0_LOALO	J9BM16_WUCBA^J9BM16_WUCBA^Q:2-151,H:193-342^66.667%ID^E:3.74e-71^RecName: Full=Uncharacterized protein^.	PF00188.25^CAP^Cysteine-rich secretory protein family^2-129^E:1.6e-15	-	-	-	-	GO:0005576^cellular_component^extracellular region	-
	U	TRINITY_DN20996_c0_g1	TRINITY_DN20996_c0_g1_i7	2.1266	1.54932e-05	0.000877537	STAL1_CAEEL^STAL1_CAEEL^Q:3685-4155,H:85-241^27.215%ID^E:4.16e-11^RecName: Full=Steroidogenic acute regulatory-like protein 1;^Eukaryota; Metazoa; Ecdysozoa; Nematoda; Chromadorea; Rhabditida; Rhabditoidea; Rhabditidae; Peloderinae; Caenorhabditis	-	-	-	-	U1P634_ASCSU^U1P634_ASCSU^Q:3685-4239,H:62-246^49.73%ID^E:4.16e-47^RecName: Full=Uncharacterized protein F52F12.7^.`U1P634_ASCSU	-	-	-	-	ENOG410YPY0^Steroidogenic acute regulatory protein	KEGG:cel:CELE_F52F12.7	GO:0015485^molecular_function^cholesterol binding	-
	U	TRINITY_DN21414_c0_g1	TRINITY_DN21414_c0_g1_i5	2.14637	2.02498e-06	0.000180066	SPHK1_CAEEL^SPHK1_CAEEL^Q:1374-328,H:111-462^37.047%ID^E:2.78e-66^RecName: Full=Sphingosine kinase 1;^Eukaryota; Metazoa; Ecdysozoa; Nematoda; Chromadorea; Rhabditida; Rhabditoidea; Rhabditidae; Peloderinae; Caenorhabditis	-	TRINITY_DN21414_c0_g1::TRINITY_DN21414_c0_g1_i5::g.26580::m.26580	298-1536[-]	SPHK1_CAEEL^SPHK1_CAEEL^Q:55-403,H:111-462^37.047%ID^E:7.3e-70^RecName: Full=Sphingosine kinase 1;^Eukaryota; Metazoa; Ecdysozoa; Nematoda; Chromadorea; Rhabditida; Rhabditoidea; Rhabditidae; Peloderinae; Caenorhabditis	A0A016SZB1_9BILA^A0A016SZB1_9BILA^Q:1407-304,H:69-432^43.207%ID^E:6.18e-94^RecName: Full=Uncharacterized protein^.	A0A016SZB1_9BILA^A0A016SZB1_9BILA^Q:44-411,H:69-432^43.207%ID^E:3.3e-98^RecName: Full=Uncharacterized protein^.	PF00781.23^DAGK_cat^Diacylglycerol kinase catalytic domain^51-137^E:4.5e-16	-	-	COG1597^diacylglycerol kinase	KEGG:cel:CELE_C34C6.5`KO:K04718	GO:0030424^cellular_component^axon`GO:0030054^cellular_component^cell junction`GO:0031966^cellular_component^mitochondrial membrane`GO:0043025^cellular_component^neuronal cell body`GO:0043204^cellular_component^perikaryon`GO:0036062^cellular_component^presynaptic periactive zone`GO:0005524^molecular_function^ATP binding`GO:0017050^molecular_function^D-erythro-sphingosine kinase activity`GO:000395…	GO:0016301^molecular_function^kinase activity
	U	TRINITY_DN21573_c0_g2	TRINITY_DN21573_c0_g2_i9	3.54162	2.11235e-06	0.000186867	YOW6_CAEEL^YOW6_CAEEL^Q:301-1035,H:20-243^29.482%ID^E:2.83e-14^RecName: Full=Uncharacterized protein ZK643.6;^Eukaryota; Metazoa; Ecdysozoa; Nematoda; Chromadorea; Rhabditida; Rhabditoidea; Rhabditidae; Peloderinae; Caenorhabditis	-	TRINITY_DN21573_c0_g2::TRINITY_DN21573_c0_g2_i9::g.28432::m.28432	1-1041[+]	YOW6_CAEEL^YOW6_CAEEL^Q:101-345,H:20-243^29.482%ID^E:3.73e-17^RecName: Full=Uncharacterized protein ZK643.6;^Eukaryota; Metazoa; Ecdysozoa; Nematoda; Chromadorea; Rhabditida; Rhabditoidea; Rhabditidae; Peloderinae; Caenorhabditis	A8X387_CAEBR^A8X387_CAEBR^Q:313-1035,H:20-236^28.745%ID^E:4.02e-14^RecName: Full=Protein CBG06864^.	A8X387_CAEBR^A8X387_CAEBR^Q:105-345,H:20-236^28.175%ID^E:1.5e-15^RecName: Full=Protein CBG06864^.	PF01549.23^ShK^ShK domain-like^112-142^E:3400`PF01549.23^ShK^ShK domain-like^149-188^E:2.6e-05`PF01549.23^ShK^ShK domain-like^194-230^E:5.2e-06`PF01549.23^ShK^ShK domain-like^267-302^E:8.5e-08`PF01549.23^ShK^ShK domain-like^307-345^E:9.5e-10	-	-	ENOG41118YH^ShK domain-like	KEGG:cel:CELE_ZK643.6	-	-
	U	TRINITY_DN21767_c0_g1	TRINITY_DN21767_c0_g1_i6	2.46693	3.80505e-06	0.000305358	-	-	TRINITY_DN21767_c0_g1::TRINITY_DN21767_c0_g1_i6::g.34022::m.34022	242-1195[-]	-	A0A090L457_STRRB^A0A090L457_STRRB^Q:997-653,H:43-157^31.304%ID^E:6.02e-09^RecName: Full=Uncharacterized protein^.	A0A090L457_STRRB^A0A090L457_STRRB^Q:67-181,H:43-157^31.304%ID^E:7.81e-10^RecName: Full=Uncharacterized protein^.	PF02520.16^DUF148^Domain of unknown function DUF148^78-162^E:3.6e-11	-	-	-	-	-	-
	U	TRINITY_DN21825_c8_g1	TRINITY_DN21825_c8_g1_i2	2.52654	9.54498e-06	0.000622554	-	-	TRINITY_DN21825_c8_g1::TRINITY_DN21825_c8_g1_i2::g.35246::m.35246	629-955[-]	-	A0A016V0A2_9BILA^A0A016V0A2_9BILA^Q:2025-1600,H:222-364^29.054%ID^E:1.37e-23^RecName: Full=Uncharacterized protein^.`A0A016V0A2_9BILA	-	-	-	-	-	-	-	-
	U	TRINITY_DN21827_c0_g2	TRINITY_DN21827_c0_g2_i7	2.39517	1.10533e-05	0.000693568	YOW6_CAEEL^YOW6_CAEEL^Q:376-765,H:72-205^35.915%ID^E:8.39e-15^RecName: Full=Uncharacterized protein ZK643.6;^Eukaryota; Metazoa; Ecdysozoa; Nematoda; Chromadorea; Rhabditida; Rhabditoidea; Rhabditidae; Peloderinae; Caenorhabditis	-	TRINITY_DN21827_c0_g2::TRINITY_DN21827_c0_g2_i7::g.34771::m.34771	1-768[+]	YOW6_CAEEL^YOW6_CAEEL^Q:126-255,H:72-205^35.915%ID^E:6.41e-16^RecName: Full=Uncharacterized protein ZK643.6;^Eukaryota; Metazoa; Ecdysozoa; Nematoda; Chromadorea; Rhabditida; Rhabditoidea; Rhabditidae; Peloderinae; Caenorhabditis	A0A044RHP2_ONCVO^A0A044RHP2_ONCVO^Q:358-765,H:133-279^53.061%ID^E:5.04e-37^RecName: Full=Uncharacterized protein^.	A0A044RHP2_ONCVO^A0A044RHP2_ONCVO^Q:120-255,H:133-279^53.061%ID^E:6.32e-41^RecName: Full=Uncharacterized protein^.	PF01549.23^ShK^ShK domain-like^120-159^E:8.8e-10`PF01549.23^ShK^ShK domain-like^166-206^E:2.3e-10`PF01549.23^ShK^ShK domain-like^215-255^E:5.1e-11	-	-	ENOG41118YH^ShK domain-like	KEGG:cel:CELE_ZK643.6	-	-
	U	TRINITY_DN21827_c0_g3	TRINITY_DN21827_c0_g3_i7	2.47074	7.37981e-07	7.91577e-05	YOW6_CAEEL^YOW6_CAEEL^Q:1069-1455,H:72-205^35.211%ID^E:3.79e-15^RecName: Full=Uncharacterized protein ZK643.6;^Eukaryota; Metazoa; Ecdysozoa; Nematoda; Chromadorea; Rhabditida; Rhabditoidea; Rhabditidae; Peloderinae; Caenorhabditis`YOW6_CAEEL^YOW6_CAEEL^Q:1063-1311,H:114-205^36.082%ID^E:4.71e-07^RecName: Full=Uncharacterized protein ZK643.6;^Eukaryota; Metazoa; Ecdysozoa; Nematoda; Chromadorea; R…	-	TRINITY_DN21827_c0_g3::TRINITY_DN21827_c0_g3_i7::g.34772::m.34772	592-1458[+]	YOW6_CAEEL^YOW6_CAEEL^Q:158-240,H:114-205^36.082%ID^E:1.1e-07^RecName: Full=Uncharacterized protein ZK643.6;^Eukaryota; Metazoa; Ecdysozoa; Nematoda; Chromadorea; Rhabditida; Rhabditoidea; Rhabditidae; Peloderinae; Caenorhabditis	A0A044RHP2_ONCVO^A0A044RHP2_ONCVO^Q:1051-1455,H:133-279^52.381%ID^E:4.51e-35^RecName: Full=Uncharacterized protein^.	A0A044RHP2_ONCVO^A0A044RHP2_ONCVO^Q:154-288,H:133-279^52.381%ID^E:3.66e-39^RecName: Full=Uncharacterized protein^.	PF01549.23^ShK^ShK domain-like^92-105^E:3000`PF01549.23^ShK^ShK domain-like^154-193^E:8.1e-10`PF01549.23^ShK^ShK domain-like^200-240^E:2.8e-10`PF01549.23^ShK^ShK domain-like^248-288^E:3.8e-11	-	-	ENOG41118YH^ShK domain-like	KEGG:cel:CELE_ZK643.6	-	-
	U	TRINITY_DN22382_c0_g3	TRINITY_DN22382_c0_g3_i1	2.58862	8.16393e-06	0.000538882	-	-	TRINITY_DN22382_c0_g3::TRINITY_DN22382_c0_g3_i1::g.48203::m.48203	328-654[-]	-	A0A016T3D2_9BILA^A0A016T3D2_9BILA^Q:1286-897,H:181-313^28.148%ID^E:1.86e-10^RecName: Full=Uncharacterized protein^.`A0A016T3D2_9BILA	-	-	-	-	-	-	-	-
	U	TRINITY_DN22711_c0_g3	TRINITY_DN22711_c0_g3_i1	7.41111	1.17841e-18	2.52798e-15	MRC2_RAT^MRC2_RAT^Q:17-346,H:531-641^26.316%ID^E:0.000119^RecName: Full=C-type mannose receptor 2;^Eukaryota; Metazoa; Chordata; Craniata; Vertebrata; Euteleostomi; Mammalia; Eutheria; Euarchontoglires; Glires; Rodentia; Myomorpha; Muroidea; Muridae; Murinae; Rattus	-	TRINITY_DN22711_c0_g3::TRINITY_DN22711_c0_g3_i1::g.56268::m.56268	2-415[+]	COL12_CHICK^COL12_CHICK^Q:5-122,H:617-733^28.8%ID^E:1.15e-06^RecName: Full=Collectin-12;^Eukaryota; Metazoa; Chordata; Craniata; Vertebrata; Euteleostomi; Archelosauria; Archosauria; Dinosauria; Saurischia; Theropoda; Coelurosauria; Aves; Neognathae; Galloanserae; Galliformes; Phasianidae; Phasianinae; Gallus	A8Y5V9_ASCSU^A8Y5V9_ASCSU^Q:2-403,H:242-377^38.406%ID^E:5.85e-23^RecName: Full=Uncharacterized protein^.	A8Y5V9_ASCSU^A8Y5V9_ASCSU^Q:1-134,H:242-377^38.406%ID^E:2.29e-25^RecName: Full=Uncharacterized protein^.	PF00059.20^Lectin_C^Lectin C-type domain^19-110^E:8.6e-11	-	-	ENOG41101BT^Collectin sub-family member 12	KEGG:gga:421061`KO:K10062	GO:0005581^cellular_component^collagen trimer`GO:0016021^cellular_component^integral component of membrane`GO:0030246^molecular_function^carbohydrate binding`GO:0046872^molecular_function^metal ion binding	-
	U	TRINITY_DN22740_c6_g8	TRINITY_DN22740_c6_g8_i1	3.86247	5.62465e-06	0.000405589	-	-	-	-	-	A0A016V7Q8_9BILA^A0A016V7Q8_9BILA^Q:359-553,H:837-903^43.284%ID^E:7.48e-12^RecName: Full=Uncharacterized protein^.`A0A016V7Q8_9BILA	-	-	-	-	-	-	-	-
	U	TRINITY_DN22866_c2_g1	TRINITY_DN22866_c2_g1_i9	2.3708	5.41644e-06	0.000397252	-	-	TRINITY_DN22866_c2_g1::TRINITY_DN22866_c2_g1_i9::g.58886::m.58886	242-814[-]	-	A0A016TSY2_9BILA^A0A016TSY2_9BILA^Q:793-245,H:42-225^45.652%ID^E:9.97e-54^RecName: Full=Uncharacterized protein^.	A0A016TSY2_9BILA^A0A016TSY2_9BILA^Q:8-190,H:42-225^45.652%ID^E:8.13e-58^RecName: Full=Uncharacterized protein^.	PF03269.13^DUF268^Caenorhabditis protein of unknown function, DUF268^20-190^E:1.5e-61	-	-	-	-	-	-
	U	TRINITY_DN23198_c1_g1	TRINITY_DN23198_c1_g1_i5	3.14854	1.56374e-10	6.0993e-08	-	-	TRINITY_DN23198_c1_g1::TRINITY_DN23198_c1_g1_i5::g.68537::m.68537	51-371[+]	ATIF2_CAEEL^ATIF2_CAEEL^Q:34-76,H:36-79^54.545%ID^E:9.21e-08^RecName: Full=ATPase inhibitor mai-2, mitochondrial;^Eukaryota; Metazoa; Ecdysozoa; Nematoda; Chromadorea; Rhabditida; Rhabditoidea; Rhabditidae; Peloderinae; Caenorhabditis	-	H3EJG7_PRIPA^H3EJG7_PRIPA^Q:2-84,H:6-96^56.522%ID^E:8.34e-11^RecName: Full=Uncharacterized protein^.	PF04568.11^IATP^Mitochondrial ATPase inhibitor, IATP^13-73^E:3.3e-18	-	-	ENOG41127Z5^ATPase inhibitory factor 1	KEGG:cel:CELE_B0546.1	GO:0005739^cellular_component^mitochondrion`GO:0051117^molecular_function^ATPase binding`GO:0042030^molecular_function^ATPase inhibitor activity`GO:0006783^biological_process^heme biosynthetic process`GO:0032780^biological_process^negative regulation of ATPase activity`GO:0045980^biological_process^negative regulation of nucleotide metabolic process	GO:0042030^molecular_function^ATPase inhibitor activity`GO:0032780^biological_process^negative regulation of ATPase activity`GO:0005739^cellular_component^mitochondrion
	U	TRINITY_DN23250_c1_g1	TRINITY_DN23250_c1_g1_i8	3.7176	5.07273e-06	0.000380167	STL1_ARATH^STL1_ARATH^Q:647-3,H:73-275^34.389%ID^E:3.18e-30^RecName: Full=Probable glycosyltransferase STELLO1 {ECO:0000303|PubMed:27277162};^Eukaryota; Viridiplantae; Streptophyta; Embryophyta; Tracheophyta; Spermatophyta; Magnoliophyta; eudicotyledons; Gunneridae; Pentapetalae; rosids; malvids; Brassicales; Brassicaceae; Camelineae; Arabidopsis	-	TRINITY_DN23250_c1_g1::TRINITY_DN23250_c1_g1_i8::g.72595::m.72595	3-668[-]	STL1_ARATH^STL1_ARATH^Q:8-222,H:73-275^34.389%ID^E:5.35e-33^RecName: Full=Probable glycosyltransferase STELLO1 {ECO:0000303|PubMed:27277162};^Eukaryota; Viridiplantae; Streptophyta; Embryophyta; Tracheophyta; Spermatophyta; Magnoliophyta; eudicotyledons; Gunneridae; Pentapetalae; rosids; malvids; Brassicales; Brassicaceae; Camelineae; Arabidopsis	W2TNZ7_NECAM^W2TNZ7_NECAM^Q:485-24,H:9-163^54.194%ID^E:1.98e-52^RecName: Full=Uncharacterized protein^.	W2TNZ7_NECAM^W2TNZ7_NECAM^Q:62-215,H:9-163^54.194%ID^E:3.88e-56^RecName: Full=Uncharacterized protein^.	-	-	ExpAA=20.40^PredHel=1^Topology=i5-24o	ENOG410Z6Q8^Protein of unknown function, DUF288	KEGG:ath:AT2G41770	GO:0005768^cellular_component^endosome`GO:0005794^cellular_component^Golgi apparatus`GO:0000139^cellular_component^Golgi membrane`GO:0016021^cellular_component^integral component of membrane`GO:0005802^cellular_component^trans-Golgi network`GO:0042802^molecular_function^identical protein binding`GO:0016757^molecular_function^transferase activity, transferring glycosyl groups`GO:0052324^biological…	-
	U	TRINITY_DN23460_c0_g1	TRINITY_DN23460_c0_g1_i11	4.15564	4.59303e-08	7.55576e-06	-	-	TRINITY_DN23460_c0_g1::TRINITY_DN23460_c0_g1_i11::g.78717::m.78717	2-577[+]	-	U1N7Z6_ASCSU^U1N7Z6_ASCSU^Q:269-556,H:79-174^41.667%ID^E:3.16e-13^RecName: Full=Uncharacterized protein^.	U1LU89_ASCSU^U1LU89_ASCSU^Q:9-185,H:1-169^32.768%ID^E:1.79e-20^RecName: Full=Uncharacterized protein^.	PF02520.16^DUF148^Domain of unknown function DUF148^97-186^E:1.5e-13	-	ExpAA=20.55^PredHel=1^Topology=i2-24o	-	-	-	-
	U	TRINITY_DN24302_c1_g4	TRINITY_DN24302_c1_g4_i6	2.55205	2.01856e-06	0.000180066	MTND3_CAEBR^MTND3_CAEBR^Q:364-188,H:97-153^59.322%ID^E:1.73e-16^RecName: Full=1,2-dihydroxy-3-keto-5-methylthiopentene dioxygenase homolog 3 {ECO:0000255|HAMAP-Rule:MF_03154};^Eukaryota; Metazoa; Ecdysozoa; Nematoda; Chromadorea; Rhabditida; Rhabditoidea; Rhabditidae; Peloderinae; Caenorhabditis`MTND3_CAEBR^MTND3_CAEBR^Q:2504-2361,H:39-86^52.083%ID^E:9.49e-07^RecName: Full=1,2-dihydroxy-3-keto-5-…	-	-	-	-	K7I0A5_CAEJA^K7I0A5_CAEJA^Q:364-224,H:50-96^72.34%ID^E:2.72e-16^RecName: Full=Uncharacterized protein^.`K7I0A5_CAEJA	-	-	-	-	COG1791^Catalyzes 2 different reactions between oxygene and the acireductone 1,2-dihydroxy-3-keto-5-methylthiopentene (DHK-MTPene) depending upon the metal bound in the active site. Fe-containing acireductone dioxygenase (Fe-ARD) produces formate and 2-keto-4- methylthiobutyrate (KMTB), the alpha-ketoacid precursor of methionine in the methionine recycle pathway. Ni-containing acireductone dioxyg…	KEGG:cbr:CBG13458	GO:0005737^cellular_component^cytoplasm`GO:0005634^cellular_component^nucleus`GO:0010309^molecular_function^acireductone dioxygenase [iron(II)-requiring] activity`GO:0019509^biological_process^L-methionine salvage from methylthioadenosine`GO:0006555^biological_process^methionine metabolic process	-
	U	TRINITY_DN24424_c4_g1	TRINITY_DN24424_c4_g1_i2	3.70858	1.61553e-05	0.000906067	ASP6_CAEEL^ASP6_CAEEL^Q:157-1098,H:73-384^38.095%ID^E:4.32e-68^RecName: Full=Aspartic protease 6;^Eukaryota; Metazoa; Ecdysozoa; Nematoda; Chromadorea; Rhabditida; Rhabditoidea; Rhabditidae; Peloderinae; Caenorhabditis	-	TRINITY_DN24424_c4_g1::TRINITY_DN24424_c4_g1_i2::g.109521::m.109521	1-1113[+]	ASP6_CAEEL^ASP6_CAEEL^Q:53-366,H:73-384^38.095%ID^E:1.42e-68^RecName: Full=Aspartic protease 6;^Eukaryota; Metazoa; Ecdysozoa; Nematoda; Chromadorea; Rhabditida; Rhabditoidea; Rhabditidae; Peloderinae; Caenorhabditis	A0A016U544_9BILA^A0A016U544_9BILA^Q:130-1101,H:61-381^41.538%ID^E:2.82e-74^RecName: Full=Uncharacterized protein^.	A0A016U544_9BILA^A0A016U544_9BILA^Q:44-367,H:61-381^41.538%ID^E:8.16e-75^RecName: Full=Uncharacterized protein^.	PF00026.22^Asp^Eukaryotic aspartyl protease^52-367^E:1.1e-60`PF14543.5^TAXi_N^Xylanase inhibitor N-terminal^54-171^E:4.1e-09	-	-	ENOG410XNV7^aspartic	KEGG:cel:CELE_F21F8.7	GO:0005615^cellular_component^extracellular space`GO:0004190^molecular_function^aspartic-type endopeptidase activity`GO:0030163^biological_process^protein catabolic process`GO:0006508^biological_process^proteolysis	-
	U	TRINITY_DN24770_c0_g3	TRINITY_DN24770_c0_g3_i13	2.54943	1.31203e-05	0.000779135	YRN3_CAEEL^YRN3_CAEEL^Q:2224-668,H:37-531^38.74%ID^E:2.36e-125^RecName: Full=Uncharacterized protein R07B1.3;^Eukaryota; Metazoa; Ecdysozoa; Nematoda; Chromadorea; Rhabditida; Rhabditoidea; Rhabditidae; Peloderinae; Caenorhabditis	-	TRINITY_DN24770_c0_g3::TRINITY_DN24770_c0_g3_i13::g.120789::m.120789	533-2413[-]	YRN3_CAEEL^YRN3_CAEEL^Q:28-582,H:1-531^38.036%ID^E:7.35e-134^RecName: Full=Uncharacterized protein R07B1.3;^Eukaryota; Metazoa; Ecdysozoa; Nematoda; Chromadorea; Rhabditida; Rhabditoidea; Rhabditidae; Peloderinae; Caenorhabditis	A8PMI9_BRUMA^A8PMI9_BRUMA^Q:2239-749,H:36-531^44.578%ID^E:7.01e-160^RecName: Full=Protein BM-SCAV-4, isoform b^.	A0A016WGR9_9BILA^A0A016WGR9_9BILA^Q:28-556,H:1-526^44.234%ID^E:1.42e-167^RecName: Full=Uncharacterized protein^.	PF01130.20^CD36^CD36 family^41-576^E:2.4e-102	-	ExpAA=63.52^PredHel=3^Topology=o5-22i35-57o560-578i	ENOG410XS17^scavenger receptor class B, member	KEGG:cel:CELE_R07B1.3	GO:0016021^cellular_component^integral component of membrane	GO:0016020^cellular_component^membrane
	U	TRINITY_DN25256_c5_g1	TRINITY_DN25256_c5_g1_i30	2.20368	3.32685e-06	0.000274497	VIT6_OSCTI^VIT6_OSCTI^Q:4813-2861,H:17-638^37.366%ID^E:5.84e-116^RecName: Full=Vitellogenin-6;^Eukaryota; Metazoa; Ecdysozoa; Nematoda; Chromadorea; Rhabditida; Rhabditoidea; Rhabditidae; Rhabditinae; Oscheius`VIT6_OSCTI^VIT6_OSCTI^Q:2407-14,H:669-1431^30.515%ID^E:2.25e-109^RecName: Full=Vitellogenin-6;^Eukaryota; Metazoa; Ecdysozoa; Nematoda; Chromadorea; Rhabditida; Rhabditoidea; Rhabditidae; R…	-	TRINITY_DN25256_c5_g1::TRINITY_DN25256_c5_g1_i30::g.135552::m.135552	2-2428[-]	VIT6_OSCTI^VIT6_OSCTI^Q:8-805,H:669-1431^31.127%ID^E:7.79e-123^RecName: Full=Vitellogenin-6;^Eukaryota; Metazoa; Ecdysozoa; Nematoda; Chromadorea; Rhabditida; Rhabditoidea; Rhabditidae; Rhabditinae; Oscheius	F1KQK4_ASCSU^F1KQK4_ASCSU^Q:4828-2837,H:19-703^50.655%ID^E:0^RecName: Full=Vitellogenin-6^.`F1KQK4_ASCSU	U1M491_ASCSU^U1M491_ASCSU^Q:1-807,H:712-1519^42.144%ID^E:0^RecName: Full=Vitellogenin-6^.	PF09172.10^DUF1943^Domain of unknown function (DUF1943)^2-275^E:3.1e-36`PF00094.24^VWD^von Willebrand factor type D domain^720-801^E:8.2e-08	-	-	-	-	GO:0005576^cellular_component^extracellular region`GO:0005319^molecular_function^lipid transporter activity`GO:0045735^molecular_function^nutrient reservoir activity	GO:0005319^molecular_function^lipid transporter activity`GO:0006869^biological_process^lipid transport
	U	TRINITY_DN25550_c2_g8	TRINITY_DN25550_c2_g8_i1	5.33744	3.48912e-08	6.23753e-06	-	-	TRINITY_DN25550_c2_g8::TRINITY_DN25550_c2_g8_i1::g.147645::m.147645	1394-1729[-]	-	H2VL32_CAEJA^H2VL32_CAEJA^Q:1274-162,H:130-507^23.573%ID^E:4.88e-18^RecName: Full=Uncharacterized protein^.	A0A016UHB9_9BILA^A0A016UHB9_9BILA^Q:39-109,H:192-262^43.056%ID^E:0.000189^RecName: Full=Uncharacterized protein^.	-	-	-	-	-	-	-
	U	TRINITY_DN25578_c2_g2	TRINITY_DN25578_c2_g2_i1	4.05936	2.62573e-06	0.000223083	YRD6_CAEEL^YRD6_CAEEL^Q:375-112,H:477-565^41.111%ID^E:1.86e-17^RecName: Full=Uncharacterized protein K02A2.6;^Eukaryota; Metazoa; Ecdysozoa; Nematoda; Chromadorea; Rhabditida; Rhabditoidea; Rhabditidae; Peloderinae; Caenorhabditis`YRD6_CAEEL^YRD6_CAEEL^Q:562-395,H:414-469^32.143%ID^E:1.86e-17^RecName: Full=Uncharacterized protein K02A2.6;^Eukaryota; Metazoa; Ecdysozoa; Nematoda; Chromadorea; Rhab…	-	TRINITY_DN25578_c2_g2::TRINITY_DN25578_c2_g2_i1::g.148195::m.148195	960-1298[+]	-	E5SYU1_TRISP^E5SYU1_TRISP^Q:387-109,H:403-495^59.14%ID^E:7.29e-53^RecName: Full=Putative integrase core domain protein^.`E5SYU1_TRISP	-	-	-	-	-	-	-	-
	U	TRINITY_DN25592_c4_g2	TRINITY_DN25592_c4_g2_i4	2.94656	2.20429e-07	2.93256e-05	-	-	-	-	-	A0A044SZB6_ONCVO^A0A044SZB6_ONCVO^Q:577-849,H:11-99^43.956%ID^E:6.8e-17^RecName: Full=Uncharacterized protein^.	-	-	-	-	-	-	-	-
	U	TRINITY_DN25989_c1_g1	TRINITY_DN25989_c1_g1_i2	5.37344	7.42184e-23	3.18434e-19	-	-	TRINITY_DN25989_c1_g1::TRINITY_DN25989_c1_g1_i2::g.159988::m.159988	3336-3722[+]	-	U1MGH1_ASCSU^U1MGH1_ASCSU^Q:242-475,H:47-124^35.897%ID^E:1.21e-08^RecName: Full=Uncharacterized protein^.	-	-	-	-	-	-	-	-
	U	TRINITY_DN26103_c2_g3	TRINITY_DN26103_c2_g3_i1	2.41598	9.11405e-06	0.000597005	-	-	TRINITY_DN26103_c2_g3::TRINITY_DN26103_c2_g3_i1::g.166451::m.166451	3-305[-]	-	A8Y5V9_ASCSU^A8Y5V9_ASCSU^Q:281-3,H:5-97^39.785%ID^E:3.86e-19^RecName: Full=Uncharacterized protein^.	F1L023_ASCSU^F1L023_ASCSU^Q:24-101,H:229-306^44.872%ID^E:2.18e-19^RecName: Full=C-type lectin protein 160^.	PF00092.27^VWA^von Willebrand factor type A domain^41-94^E:1.5e-06	-	-	-	-	-	-
	U	TRINITY_DN26141_c0_g3	TRINITY_DN26141_c0_g3_i4	2.18271	1.7275e-06	0.000159459	LE767_CAEEL^LE767_CAEEL^Q:160-816,H:1-219^48.636%ID^E:1.75e-63^RecName: Full=Very-long-chain 3-oxooacyl-coA reductase let-767;^Eukaryota; Metazoa; Ecdysozoa; Nematoda; Chromadorea; Rhabditida; Rhabditoidea; Rhabditidae; Peloderinae; Caenorhabditis	-	TRINITY_DN26141_c0_g3::TRINITY_DN26141_c0_g3_i4::g.166850::m.166850	160-834[+]	LE767_CAEEL^LE767_CAEEL^Q:1-219,H:1-219^48.636%ID^E:3.85e-73^RecName: Full=Very-long-chain 3-oxooacyl-coA reductase let-767;^Eukaryota; Metazoa; Ecdysozoa; Nematoda; Chromadorea; Rhabditida; Rhabditoidea; Rhabditidae; Peloderinae; Caenorhabditis	F1KX08_ASCSU^F1KX08_ASCSU^Q:166-834,H:4-226^57.399%ID^E:6.27e-79^RecName: Full=Steroid dehydrogenase let-767^.	E1FT16_LOALO^E1FT16_LOALO^Q:1-225,H:1-225^56.889%ID^E:8.92e-89^RecName: Full=Uncharacterized protein^.	PF00106.24^adh_short^short chain dehydrogenase^48-224^E:2.2e-29`PF13561.5^adh_short_C2^Enoyl-(Acyl carrier protein) reductase^54-214^E:7.8e-10	-	-	COG0300^Dehydrogenase	-	GO:0045179^cellular_component^apical cortex`GO:0005783^cellular_component^endoplasmic reticulum`GO:0102339^molecular_function^3-oxo-arachidoyl-CoA reductase activity`GO:0102340^molecular_function^3-oxo-behenoyl-CoA reductase activity`GO:0102342^molecular_function^3-oxo-cerotoyl-CoA reductase activity`GO:0102341^molecular_function^3-oxo-lignoceroyl-CoA reductase activity`GO:0050062^molecular_funct…	-
	U	TRINITY_DN26192_c0_g1	TRINITY_DN26192_c0_g1_i2	3.52093	2.76859e-14	2.50076e-11	-	-	TRINITY_DN26192_c0_g1::TRINITY_DN26192_c0_g1_i2::g.165721::m.165721	3677-4018[-]	-	W2SN80_NECAM^W2SN80_NECAM^Q:9189-9482,H:6-97^37.755%ID^E:1.83e-09^RecName: Full=Uncharacterized protein^.	-	-	-	-	-	-	-	-
	U	TRINITY_DN26256_c0_g2	TRINITY_DN26256_c0_g2_i8	2.18062	1.50624e-05	0.000855961	YWV1_CAEEL^YWV1_CAEEL^Q:453-857,H:10-140^24.444%ID^E:4.58e-09^RecName: Full=Uncharacterized protein B0403.1;^Eukaryota; Metazoa; Ecdysozoa; Nematoda; Chromadorea; Rhabditida; Rhabditoidea; Rhabditidae; Peloderinae; Caenorhabditis	-	TRINITY_DN26256_c0_g2::TRINITY_DN26256_c0_g2_i8::g.169588::m.169588	330-1097[+]	YWV1_CAEEL^YWV1_CAEEL^Q:42-176,H:10-140^24.444%ID^E:9.77e-10^RecName: Full=Uncharacterized protein B0403.1;^Eukaryota; Metazoa; Ecdysozoa; Nematoda; Chromadorea; Rhabditida; Rhabditoidea; Rhabditidae; Peloderinae; Caenorhabditis	A0A016SVC3_9BILA^A0A016SVC3_9BILA^Q:381-881,H:61-222^35.928%ID^E:2.12e-25^RecName: Full=Uncharacterized protein^.`A0A016SVC3_9BILA	A0A016S8K8_9BILA^A0A016S8K8_9BILA^Q:34-194,H:2-158^38.509%ID^E:1.46e-27^RecName: Full=Uncharacterized protein^.	-	-	-	-	-	-	-
	U	TRINITY_DN26278_c6_g3	TRINITY_DN26278_c6_g3_i8	4.01577	5.51339e-06	0.000400936	-	-	TRINITY_DN26278_c6_g3::TRINITY_DN26278_c6_g3_i8::g.169831::m.169831	1281-1664[-]	-	A0A016W7F2_9BILA^A0A016W7F2_9BILA^Q:2058-1810,H:102-184^46.429%ID^E:9e-09^RecName: Full=Uncharacterized protein^.	-	-	-	-	-	-	-	-
	U	TRINITY_DN5118_c0_g1	TRINITY_DN5118_c0_g1_i1	5.32472	1.55806e-06	0.000146117	-	-	TRINITY_DN5118_c0_g1::TRINITY_DN5118_c0_g1_i1::g.580::m.580	270-659[-]	-	U1LT08_ASCSU^U1LT08_ASCSU^Q:425-273,H:23-73^68.627%ID^E:6.37e-18^RecName: Full=Uncharacterized protein^.	U1LT08_ASCSU^U1LT08_ASCSU^Q:79-129,H:23-73^68.627%ID^E:1.4e-19^RecName: Full=Uncharacterized protein^.	PF00049.17^Insulin^Insulin/IGF/Relaxin family^35-100^E:0.00039	-	-	-	-	-	GO:0005179^molecular_function^hormone activity`GO:0005576^cellular_component^extracellular region
	U	TRINITY_DN89354_c0_g1	TRINITY_DN89354_c0_g1_i1	6.98444	5.01723e-06	0.000377657	-	-	TRINITY_DN89354_c0_g1::TRINITY_DN89354_c0_g1_i1::g.173237::m.173237	2-1009[+]	-	J9EDW7_WUCBA^J9EDW7_WUCBA^Q:44-934,H:12-308^37.458%ID^E:1.35e-49^RecName: Full=Uncharacterized protein^.	J9EDW7_WUCBA^J9EDW7_WUCBA^Q:15-311,H:12-308^37.458%ID^E:4.51e-60^RecName: Full=Uncharacterized protein^.	-	-	ExpAA=159.62^PredHel=7^Topology=o15-37i57-79o94-116i136-158o178-200i235-257o267-289i	-	-	-	-
	na	TRINITY_DN16725_c0_g1	TRINITY_DN16725_c0_g1_i1	2.78508	1.11567e-05	0.000693737	-	-	-	-	-	-	-	-	-	-	-	-	-	-
	na	TRINITY_DN24104_c0_g1	TRINITY_DN24104_c0_g1_i2	3.4027	3.08219e-06	0.000256779	-	-	-	-	-	-	-	-	-	-	-	-	-	-
	na	TRINITY_DN25228_c0_g1	TRINITY_DN25228_c0_g1_i1	4.68792	1.99688e-06	0.000179427	-	-	-	-	-	-	-	-	-	-	-	-	-	-
	na	TRINITY_DN24894_c2_g1	TRINITY_DN24894_c2_g1_i3	2.47454	4.00498e-06	0.000312425	-	-	-	-	-	-	-	-	-	-	-	-	-	-
	na	TRINITY_DN25263_c1_g3	TRINITY_DN25263_c1_g3_i1	2.03644	1.34902e-06	0.000131545	-	-	-	-	-	-	-	-	-	-	-	-	-	-
	na	TRINITY_DN18450_c0_g1	TRINITY_DN18450_c0_g1_i1	7.8723	9.82258e-09	2.10719e-06	-	-	-	-	-	-	-	-	-	-	-	-	-	-
	na	TRINITY_DN25437_c4_g1	TRINITY_DN25437_c4_g1_i4	2.51459	1.39987e-05	0.000811642	-	-	-	-	-	-	-	-	-	-	-	-	-	-
	na	TRINITY_DN16343_c0_g1	TRINITY_DN16343_c0_g1_i1	3.52209	1.08775e-05	0.000686325	-	-	-	-	-	-	-	-	-	-	-	-	-	-
	na	TRINITY_DN22179_c0_g1	TRINITY_DN22179_c0_g1_i1	2.85492	1.43991e-05	0.000826479	-	-	-	-	-	-	-	-	-	-	-	-	-	-
	na	TRINITY_DN23078_c0_g1	TRINITY_DN23078_c0_g1_i1	2.89985	1.34954e-05	0.000790166	-	-	-	-	-	-	-	-	-	-	-	-	-	-
	na	TRINITY_DN23110_c1_g1	TRINITY_DN23110_c1_g1_i3	3.3016	3.87671e-08	6.58733e-06	-	-	-	-	-	-	-	-	-	-	-	-	-	-
	na	TRINITY_DN24563_c0_g7	TRINITY_DN24563_c0_g7_i1	3.34128	1.12977e-05	0.000698037	-	-	-	-	-	-	-	-	-	-	-	-	-	-
	na	TRINITY_DN25555_c0_g1	TRINITY_DN25555_c0_g1_i4	3.31017	5.67705e-07	6.3266e-05	-	-	-	-	-	-	-	-	-	-	-	-	-	-
	na	TRINITY_DN25555_c2_g1	TRINITY_DN25555_c2_g1_i5	7.29108	2.84364e-10	1.03835e-07	-	-	-	-	-	-	-	-	-	-	-	-	-	-
	na	TRINITY_DN24294_c8_g2	TRINITY_DN24294_c8_g2_i2	4.34972	2.30446e-07	3.04224e-05	-	-	-	-	-	-	-	-	-	-	-	-	-	-
	na	TRINITY_DN25604_c1_g1	TRINITY_DN25604_c1_g1_i1	3.84659	4.87585e-06	0.000370262	-	-	-	-	-	-	-	-	-	-	-	-	-	-
	na	TRINITY_DN18736_c0_g1	TRINITY_DN18736_c0_g1_i1	5.2542	3.08443e-08	5.57211e-06	-	-	-	-	-	-	-	-	-	-	-	-	-	-
	na	TRINITY_DN26099_c6_g1	TRINITY_DN26099_c6_g1_i4	5.53813	8.18286e-15	8.26084e-12	-	-	-	-	-	-	-	-	-	-	-	-	-	-
	na	TRINITY_DN23328_c2_g1	TRINITY_DN23328_c2_g1_i1	2.58398	3.8507e-06	0.000305822	-	-	-	-	-	-	-	-	-	-	-	-	-	-
	na	TRINITY_DN23854_c0_g4	TRINITY_DN23854_c0_g4_i1	3.04937	7.03369e-06	0.000479017	-	-	-	-	-	-	-	-	-	-	-	-	-	-
	na	TRINITY_DN20648_c0_g1	TRINITY_DN20648_c0_g1_i3	3.02333	4.69069e-07	5.33123e-05	-	-	-	-	-	-	-	-	-	-	-	-	-	-
	na	TRINITY_DN23081_c3_g3	TRINITY_DN23081_c3_g3_i3	4.27909	1.3757e-06	0.000133388	-	-	-	-	-	-	-	-	-	-	-	-	-	-
	na	TRINITY_DN25351_c2_g3	TRINITY_DN25351_c2_g3_i1	5.64691	3.3269e-13	2.59528e-10	-	-	-	-	-	-	-	-	-	-	-	-	-	-
	na	TRINITY_DN8756_c0_g1	TRINITY_DN8756_c0_g1_i1	2.62823	5.39684e-06	0.000397252	-	-	-	-	-	-	-	-	-	-	-	-	-	-
	na	TRINITY_DN24421_c0_g1	TRINITY_DN24421_c0_g1_i6	2.12929	4.08077e-07	4.93198e-05	-	-	-	-	-	-	-	-	-	-	-	-	-	-
	na	TRINITY_DN22808_c4_g1	TRINITY_DN22808_c4_g1_i1	3.67001	1.33924e-05	0.000789827	-	-	-	-	-	-	-	-	-	-	-	-	-	-
	na	TRINITY_DN1778_c0_g1	TRINITY_DN1778_c0_g1_i1	2.82417	1.59728e-05	0.000898769	-	-	-	-	-	-	-	-	-	-	-	-	-	-
	na	TRINITY_DN9321_c0_g1	TRINITY_DN9321_c0_g1_i2	7.8289	6.55818e-06	0.000459394	-	-	-	-	-	-	-	-	-	-	-	-	-	-
	na	TRINITY_DN25671_c2_g5	TRINITY_DN25671_c2_g5_i2	4.01998	5.32631e-09	1.34427e-06	-	-	-	-	-	-	-	-	-	-	-	-	-	-
	na	TRINITY_DN24006_c5_g4	TRINITY_DN24006_c5_g4_i1	4.55503	9.1648e-09	2.01649e-06	-	-	-	-	-	-	-	-	-	-	-	-	-	-
	na	TRINITY_DN25211_c4_g3	TRINITY_DN25211_c4_g3_i2	2.49573	1.41648e-07	1.9764e-05	-	-	-	-	-	-	-	-	-	-	-	-	-	-
	na	TRINITY_DN18169_c0_g1	TRINITY_DN18169_c0_g1_i1	4.11262	3.91936e-06	0.000307142	-	-	-	-	-	-	-	-	-	-	-	-	-	-
	na	TRINITY_DN22342_c2_g6	TRINITY_DN22342_c2_g6_i1	4.09499	6.2498e-10	1.88174e-07	-	-	-	-	-	-	-	-	-	-	-	-	-	-
	na	TRINITY_DN25247_c1_g7	TRINITY_DN25247_c1_g7_i1	3.98453	2.82663e-07	3.62019e-05	-	-	-	-	-	-	-	-	-	-	-	-	-	-
	na	TRINITY_DN20636_c2_g2	TRINITY_DN20636_c2_g2_i3	2.83633	8.13017e-07	8.45636e-05	-	-	-	-	-	-	-	-	-	-	-	-	-	-
	na	TRINITY_DN16676_c0_g1	TRINITY_DN16676_c0_g1_i2	3.24914	1.27189e-05	0.000763221	-	-	-	-	-	-	-	-	-	-	-	-	-	-
	na	TRINITY_DN19628_c0_g2	TRINITY_DN19628_c0_g2_i5	3.98719	1.44175e-07	1.99543e-05	-	-	-	-	-	-	-	-	-	-	-	-	-	-
	na	TRINITY_DN22546_c2_g5	TRINITY_DN22546_c2_g5_i2	3.89387	4.62274e-08	7.55576e-06	-	-	-	-	-	-	-	-	-	-	-	-	-	-
	na	TRINITY_DN11678_c0_g1	TRINITY_DN11678_c0_g1_i2	5.75755	1.67535e-08	3.26731e-06	-	-	-	-	-	-	-	-	-	-	-	-	-	-
	na	TRINITY_DN20424_c0_g1	TRINITY_DN20424_c0_g1_i2	5.30103	6.69212e-06	0.000461246	-	-	-	-	-	-	-	-	-	-	-	-	-	-
	na	TRINITY_DN25444_c0_g1	TRINITY_DN25444_c0_g1_i8	2.56152	9.29359e-08	1.38693e-05	-	-	-	-	-	-	-	-	-	-	-	-	-	-
	na	TRINITY_DN24528_c1_g1	TRINITY_DN24528_c1_g1_i1	8.5323	3.07328e-20	1.05487e-16	-	-	-	-	-	-	-	-	-	-	-	-	-	-
	na	TRINITY_DN24541_c0_g2	TRINITY_DN24541_c0_g2_i10	3.57637	8.39609e-06	0.000552083	-	-	-	-	-	-	-	-	-	-	-	-	-	-
	na	TRINITY_DN23347_c4_g3	TRINITY_DN23347_c4_g3_i1	5.48353	4.89768e-10	1.61153e-07	-	-	-	-	-	-	-	-	-	-	-	-	-	-
	na	TRINITY_DN17711_c0_g1	TRINITY_DN17711_c0_g1_i2	3.492	1.61081e-06	0.000150243	-	-	-	-	-	-	-	-	-	-	-	-	-	-
	na	TRINITY_DN25635_c2_g1	TRINITY_DN25635_c2_g1_i2	7.50911	7.71946e-06	0.000517506	-	-	-	-	-	-	-	-	-	-	-	-	-	-
	na	TRINITY_DN21285_c1_g2	TRINITY_DN21285_c1_g2_i2	3.53049	7.50548e-06	0.000507122	-	-	-	-	-	-	-	-	-	-	-	-	-	-
	na	TRINITY_DN25437_c7_g2	TRINITY_DN25437_c7_g2_i4	3.18482	2.96682e-07	3.71654e-05	-	-	-	-	-	-	-	-	-	-	-	-	-	-
