# Supplementary material for: RNA-Seq de novo assembly and differential transcriptome analysis of the nematode Ascaridia galli in relation to in vivo exposure to flubendazole
Source: PLoS One. 2017 Nov 3;12(11):e0185182. doi: 10.1371/journal.pone.0185182 (PMC5669496; doi:10.1371/journal.pone.0185182)
Supplement: S3 Table — (XLSX) [file pone.0185182.s004.xlsx]

## Sheet: Sheet1
Abbreviations and NCBI/GenBank accession IDs for the beta tubulin isoforms used in the phylogenetic analysis
organism	abbreviation	UniProt	NCBI/GenBank
Ascardia galli	Asg-tbb1	KC713796	R4VG92
Ascaris suum	Asu-tbb1	U1N9C8	AEUI02000868
Ascaris suum	Asu-tbb2	F1L7U3	JI173325
Ascaris suum	Asu-tbb4	F1L8A5	JI173658
C. elegans	Ce-ben1	Q18817	NM_065327.3
C. elegans	Ce-tbb1	O17921	NM_066966.6
C. elegans	Ce-tbb2	P52275	NM_065405.5
C. elegans	Ce-tbb4	P41937	NM_077184.4
C. elegans	Ce-mec7	P12456	NM_076912.3
Haemonchus contortus	Hco-tbb1	A2TF56	EF198865
Haemonchus contortus	Hco-tbb2	C5J0J6	FJ981640
Haemonchus contortus	Hco-tbb3	R4X606	HE604101
Haemonchus contortus	Hco-tbb4	U5F0E7	HE604102
Parascaris equroum	Peq-tbb2	R4V0P8	KC713798
Parascaris equroum	Peq-tbb1	R4UY28	KC713797
Parascaris equroum	Peq-tbb	F8V4D1	JN034256
