# Supplementary material for: RNA-Seq de novo assembly and differential transcriptome analysis of the nematode Ascaridia galli in relation to in vivo exposure to flubendazole
Source: PLoS One. 2017 Nov 3;12(11):e0185182. doi: 10.1371/journal.pone.0185182 (PMC5669496; doi:10.1371/journal.pone.0185182)
Supplement: S2 File — (ZIP) [file pone.0185182.s006.zip]

Archive with 1 entries (1 files):
- Trinity.fasta.transdecoder.pep
